# Supplementary material for: Association between cardiometabolic index and testosterone levels in adult men: NHANES 2011–2016
Source: PLoS One. 2024 Aug 28;19(8):e0306401. doi: 10.1371/journal.pone.0306401 (PMC11355538; doi:10.1371/journal.pone.0306401)
Supplement: S1 Data — (XLSX) [file pone.0306401.s001.xlsx]

## Sheet: Correct
SEQN	HDL	LBDHDDSI	TC	LBDTCSI	LBXTR	LBDTRSI	LDL	LBDLDLSI	SDDSRVYR	RIDSTATR	SEX	AGE	RIDAGEMN	RACE	RIDRETH3	RIDEXMON	RIDEXAGM	DMQMILIZ	DMQADFC	DMDBORN4	DMDCITZN	DMDYRSUS	DMDEDUC3	EDUCATION	MATRIMONINAL	RIDEXPRG	SIALANG	SIAPROXY	SIAINTRP	FIALANG	FIAPROXY	FIAINTRP	MIALANG	MIAPROXY	MIAINTRP	AIALANGA	WTINT2YR	WTMEC2YR	SDMVPSU	SDMVSTRA	INDHHIN2	INDFMIN2	POVERTYRATTIO	DMDHHSIZ	DMDFMSIZ	DMDHHSZA	DMDHHSZB	DMDHHSZE	DMDHRGND
62162	NA	NA	NA	NA	NA	NA	NA	NA	7	2	2	3	NA	1	1	1	41	NA	NA	1	1	NA	NA	NA	NA	NA	1	1	2	1	2	2	NA	NA	NA	NA	15457.7	16116.4	3	92	4	4	0.6	6	6	2	2	0	2
62163	44	1.14	154	3.98	NA	NA	NA	NA	7	2	1	14	NA	5	6	2	177	NA	NA	1	1	NA	8	NA	NA	NA	1	1	2	1	2	2	1	2	2	1	7397.68	7869.49	3	90	15	15	4.07	5	5	0	2	1	1
62165	63	1.63	161	4.16	71	0.802	84	2.172	7	2	2	14	NA	4	4	2	179	NA	NA	1	1	NA	7	NA	NA	NA	1	1	2	1	2	2	1	2	2	1	12209.7	13384	2	90	4	4	0.57	5	5	1	2	0	2
62166	NA	NA	NA	NA	NA	NA	NA	NA	7	2	1	9	NA	3	3	2	120	NA	NA	1	1	NA	3	NA	NA	NA	1	1	2	1	2	2	1	2	2	NA	60593.6	64068.1	1	91	77	77	NA	6	6	0	4	0	1
62167	NA	NA	NA	NA	NA	NA	NA	NA	7	2	1	0	11	5	6	1	12	NA	NA	1	1	NA	NA	NA	NA	NA	1	1	1	1	2	1	NA	NA	NA	NA	5024.46	5303.68	2	92	99	77	NA	7	4	3	3	1	1
62168	51	1.32	125	3.23	NA	NA	NA	NA	7	2	1	6	NA	5	7	1	81	NA	NA	1	1	NA	0	NA	NA	NA	1	1	2	1	2	2	NA	NA	NA	NA	5897.02	6245.04	2	103	14	14	3.48	5	5	0	2	1	1
62170	61	1.58	147	3.8	44	0.497	77	1.991	7	2	1	15	NA	5	7	1	181	NA	NA	1	1	NA	9	NA	NA	NA	1	1	2	1	2	2	1	2	2	1	7794.53	8291.64	3	91	15	15	5	4	4	0	2	0	1
62171	42	1.09	118	3.05	38	0.429	68	1.758	7	2	1	14	NA	1	1	1	175	NA	NA	1	1	NA	7	NA	NA	NA	1	1	2	2	2	2	1	2	2	1	22768.4	22887	3	92	9	9	2.46	4	4	0	2	0	1
62173	NA	NA	NA	NA	NA	NA	NA	NA	7	2	2	2	NA	1	1	1	28	NA	NA	1	1	NA	NA	NA	NA	NA	2	1	2	2	2	2	NA	NA	NA	NA	11401.9	12203.1	1	95	13	13	NA	5	5	3	0	0	2
62175	NA	NA	NA	NA	NA	NA	NA	NA	7	2	1	5	NA	3	3	1	72	NA	NA	1	1	NA	NA	NA	NA	NA	1	1	2	1	2	2	NA	NA	NA	NA	26980.6	30440.5	1	94	3	3	0.39	6	6	2	2	0	2
62181	NA	NA	NA	NA	NA	NA	NA	NA	7	2	1	9	NA	1	1	1	118	NA	NA	1	1	NA	3	NA	NA	NA	2	1	2	2	2	2	1	2	2	NA	13822.1	14860.2	3	92	4	4	0.55	6	6	0	4	0	1
62183	74	1.91	181	4.68	NA	NA	NA	NA	7	2	1	6	NA	4	4	1	81	NA	NA	1	1	NA	0	NA	NA	NA	1	1	2	1	2	2	NA	NA	NA	NA	10138	10211.5	1	100	14	14	3.6	4	4	1	1	0	1
62185	NA	NA	NA	NA	NA	NA	NA	NA	7	2	1	16	NA	1	1	1	201	NA	NA	1	1	NA	10	NA	NA	NA	2	2	2	2	2	2	NA	NA	NA	NA	18635.3	19040.1	2	103	77	77	NA	5	5	0	2	0	2
62186	54	1.4	124	3.21	NA	NA	NA	NA	7	2	2	17	NA	4	4	1	205	2	NA	1	1	NA	10	NA	NA	NA	1	2	2	1	2	2	1	2	2	1	11224	11682.4	1	96	5	5	0.53	7	7	2	2	0	2
62187	NA	NA	NA	NA	NA	NA	NA	NA	7	2	2	9	NA	1	1	1	115	NA	NA	1	1	NA	3	NA	NA	NA	2	1	2	1	2	2	1	2	2	2	10118.4	11093.4	2	103	77	77	NA	7	7	0	4	0	1
62188	NA	NA	NA	NA	NA	NA	NA	NA	7	2	1	2	NA	2	2	1	26	NA	NA	1	1	NA	NA	NA	NA	NA	2	1	2	2	2	2	NA	NA	NA	NA	11793.9	12167.3	1	100	5	5	0.78	6	5	1	2	0	2
62190	63	1.63	159	4.11	61	0.689	84	2.172	7	2	2	15	NA	1	1	1	189	NA	NA	2	2	4	9	NA	NA	NA	2	1	2	2	2	2	1	2	2	1	20419.5	21192.8	2	102	6	3	0.54	6	4	0	4	0	2
62192	41	1.06	204	5.28	NA	NA	NA	NA	7	2	2	11	NA	1	1	2	141	NA	NA	1	1	NA	6	NA	NA	NA	1	1	2	1	2	2	1	2	2	1	14087.5	14372.4	2	97	7	7	2.05	3	3	0	2	0	2
62193	42	1.09	135	3.49	41	0.463	85	2.198	7	2	1	17	NA	4	4	2	209	2	NA	1	1	NA	10	NA	NA	NA	1	2	2	1	2	2	1	2	2	1	11386.7	11908.6	2	99	6	6	1.18	5	5	0	3	0	2
62194	71	1.84	203	5.25	NA	NA	NA	NA	7	2	2	9	NA	3	3	2	113	NA	NA	1	1	NA	3	NA	NA	NA	1	1	2	1	2	2	1	2	2	1	36778.8	37956.9	1	99	15	15	5	5	5	0	3	0	2
62196	NA	NA	NA	NA	NA	NA	NA	NA	7	2	1	1	17	3	3	2	18	NA	NA	1	1	NA	NA	NA	NA	NA	1	1	2	1	2	2	NA	NA	NA	NA	35830.7	40425.5	2	95	9	9	2.22	5	5	1	0	0	1
62197	67	1.73	187	4.84	NA	NA	NA	NA	7	2	2	16	NA	4	4	1	197	NA	NA	1	1	NA	10	NA	NA	NA	1	2	2	1	2	2	1	2	2	1	20015.7	20424.7	2	102	15	15	5	4	4	0	2	0	1
62198	65	1.68	196	5.07	NA	NA	NA	NA	7	2	1	7	NA	3	3	2	93	NA	NA	1	1	NA	1	NA	NA	NA	1	1	2	1	2	2	NA	NA	NA	NA	30754.6	32212.8	1	98	3	3	0.61	4	4	0	2	0	2
62203	NA	NA	NA	NA	NA	NA	NA	NA	7	2	1	8	NA	4	4	2	99	NA	NA	1	1	NA	2	NA	NA	NA	1	1	2	1	2	2	1	2	2	NA	11325	11525.1	1	93	12	12	NA	3	3	0	1	0	2
62204	NA	NA	NA	NA	NA	NA	NA	NA	7	1	2	9	NA	5	6	NA	NA	NA	NA	2	1	3	3	NA	NA	NA	1	1	2	1	2	2	NA	NA	NA	NA	5585.03	0	2	103	15	15	5	4	4	0	2	0	1
62207	NA	NA	NA	NA	NA	NA	NA	NA	7	2	1	0	0	4	4	1	1	NA	NA	1	1	NA	NA	NA	NA	NA	1	1	2	1	2	2	NA	NA	NA	NA	6988.61	7730.08	1	100	5	5	1.05	3	3	1	0	0	2
62210	61	1.58	175	4.53	58	0.655	102	2.638	7	2	1	15	NA	3	3	2	188	NA	NA	1	1	NA	10	NA	NA	NA	1	1	2	1	2	2	1	2	2	1	100371	102295	1	90	15	15	5	4	4	0	2	1	2
62212	NA	NA	NA	NA	NA	NA	NA	NA	7	1	2	8	NA	4	4	NA	NA	NA	NA	1	1	NA	2	NA	NA	NA	1	1	2	1	2	2	NA	NA	NA	NA	9465.6	0	2	91	12	12	NA	3	3	0	1	0	1
62213	NA	NA	NA	NA	NA	NA	NA	NA	7	2	1	2	NA	4	4	2	25	NA	NA	1	1	NA	NA	NA	NA	NA	1	1	2	1	2	2	NA	NA	NA	NA	5422.38	5488.51	2	99	4	4	0.94	3	3	1	0	0	1
62216	NA	NA	NA	NA	NA	NA	NA	NA	7	2	1	0	6	3	3	1	7	NA	NA	1	1	NA	NA	NA	NA	NA	1	1	2	1	2	2	NA	NA	NA	NA	19442.5	19106.4	2	92	15	15	5	3	3	1	0	0	2
62219	NA	NA	NA	NA	NA	NA	NA	NA	7	2	2	2	NA	1	1	1	36	NA	NA	1	1	NA	NA	NA	NA	NA	1	1	2	1	2	2	NA	NA	NA	NA	11582.2	11621.7	2	102	4	4	0.44	7	7	1	3	0	1
62225	64	1.66	224	5.79	74	0.835	145	3.75	7	2	2	13	NA	1	1	1	160	NA	NA	1	1	NA	7	NA	NA	NA	1	1	2	1	2	2	1	2	2	1	24481.2	25761.6	1	92	15	15	4.99	4	4	0	2	0	2
62227	53	1.37	194	5.02	127	1.434	116	3	7	2	1	19	NA	3	3	2	235	2	NA	1	1	NA	15	NA	NA	NA	1	2	2	1	2	2	1	2	2	1	68701.6	72973.6	2	94	15	15	5	5	5	0	2	0	1
62235	NA	NA	NA	NA	NA	NA	NA	NA	7	2	2	2	NA	3	3	2	33	NA	NA	1	1	NA	NA	NA	NA	NA	1	1	2	1	2	2	NA	NA	NA	NA	49862	55032.2	2	91	15	15	5	4	4	2	0	0	1
62238	NA	NA	NA	NA	NA	NA	NA	NA	7	2	2	0	4	3	3	1	4	NA	NA	1	1	NA	NA	NA	NA	NA	1	1	2	1	2	2	NA	NA	NA	NA	20786.7	20803.9	1	101	8	8	1.85	5	5	3	0	0	2
62240	NA	NA	NA	NA	NA	NA	NA	NA	7	2	2	14	NA	2	2	2	180	NA	NA	1	1	NA	9	NA	NA	NA	1	1	2	1	2	2	1	2	2	1	26657.1	28092.6	1	97	14	14	3.25	4	4	0	2	0	1
62241	NA	NA	NA	NA	NA	NA	NA	NA	7	2	1	2	NA	2	2	2	31	NA	NA	1	1	NA	NA	NA	NA	NA	1	1	2	1	2	2	NA	NA	NA	NA	9237.93	9897.78	2	90	14	14	3.45	4	4	1	1	0	2
62243	NA	NA	NA	NA	NA	NA	NA	NA	7	2	2	1	16	3	3	2	16	NA	NA	1	1	NA	NA	NA	NA	NA	1	1	2	1	2	2	NA	NA	NA	NA	49862	51432.9	2	91	15	15	5	4	4	2	0	0	1
62244	NA	NA	NA	NA	NA	NA	NA	NA	7	2	1	1	17	1	1	1	18	NA	NA	1	1	NA	NA	NA	NA	NA	1	1	2	1	2	2	NA	NA	NA	NA	14505.7	14525.3	2	102	15	15	5	4	4	2	0	0	1
62245	56	1.45	161	4.16	NA	NA	NA	NA	7	2	1	8	NA	5	6	2	97	NA	NA	1	1	NA	2	NA	NA	NA	1	1	2	1	2	2	1	2	2	NA	10810.9	11522.3	1	97	15	15	5	4	4	1	1	0	1
62246	NA	NA	NA	NA	NA	NA	NA	NA	7	2	2	0	1	1	1	1	2	NA	NA	1	1	NA	NA	NA	NA	NA	2	1	2	2	2	2	NA	NA	NA	NA	7210.38	7501.35	1	100	99	99	NA	7	7	2	3	0	2
62247	NA	NA	NA	NA	NA	NA	NA	NA	7	1	2	0	6	4	4	NA	NA	NA	NA	1	1	NA	NA	NA	NA	NA	1	1	2	1	2	2	NA	NA	NA	NA	5158.86	0	1	97	7	7	1.74	4	4	2	0	0	1
62252	75	1.94	163	4.22	NA	NA	NA	NA	7	2	2	11	NA	1	1	1	143	NA	NA	1	1	NA	5	NA	NA	NA	1	1	2	1	2	2	1	2	2	1	17053.9	17379.5	3	92	15	8	2.62	4	3	1	1	0	1
62253	NA	NA	NA	NA	NA	NA	NA	NA	7	2	1	18	NA	3	3	2	228	2	NA	1	1	NA	13	NA	NA	NA	1	2	2	1	2	2	1	2	2	1	68701.6	72973.6	2	94	14	14	5	3	3	0	0	0	1
62254	NA	NA	NA	NA	NA	NA	NA	NA	7	2	1	14	NA	4	4	2	179	NA	NA	1	1	NA	9	NA	NA	NA	1	1	2	1	2	2	NA	NA	NA	NA	15381.6	15476.1	1	93	12	12	NA	5	4	0	2	0	1
62257	NA	NA	NA	NA	NA	NA	NA	NA	7	2	2	2	NA	1	1	1	31	NA	NA	1	1	NA	NA	NA	NA	NA	2	1	2	NA	NA	NA	NA	NA	NA	NA	9469.75	10135.1	1	102	NA	NA	NA	5	5	1	2	0	1
62260	70	1.81	161	4.16	NA	NA	NA	NA	7	2	1	10	NA	3	3	2	125	NA	NA	1	1	NA	4	NA	NA	NA	1	1	2	1	2	2	1	2	2	1	57305.5	60591.4	1	94	15	15	5	5	5	0	3	0	1
62262	NA	NA	NA	NA	NA	NA	NA	NA	7	2	2	0	10	2	2	1	10	NA	NA	1	1	NA	NA	NA	NA	NA	2	1	2	2	2	2	NA	NA	NA	NA	7367.43	7616.75	2	91	5	5	0.74	5	5	1	1	0	1
62263	NA	NA	NA	NA	NA	NA	NA	NA	7	2	1	2	NA	3	3	2	32	NA	NA	1	1	NA	NA	NA	NA	NA	1	1	2	1	2	2	NA	NA	NA	NA	28617.2	33531.8	1	101	3	3	0.61	4	4	1	2	0	1
62268	62	1.6	146	3.78	69	0.779	70	1.81	7	2	2	15	NA	1	1	1	192	NA	NA	1	1	NA	9	NA	NA	NA	2	2	2	1	2	2	1	2	2	1	16734.6	17498.9	2	96	5	5	0.78	5	5	0	2	0	1
62271	64	1.66	114	2.95	NA	NA	NA	NA	7	2	1	7	NA	4	4	2	87	NA	NA	1	1	NA	0	NA	NA	NA	1	1	2	1	2	2	NA	NA	NA	NA	6971.45	8308	2	99	7	7	1.63	4	4	0	2	0	1
62272	55	1.42	161	4.16	NA	NA	NA	NA	7	2	1	9	NA	2	2	1	111	NA	NA	1	1	NA	3	NA	NA	NA	2	1	2	1	2	2	1	2	2	1	11102.3	11169.6	2	93	6	6	0.64	7	7	2	1	3	2
62273	35	0.91	218	5.64	NA	NA	NA	NA	7	2	2	15	NA	5	6	1	184	NA	NA	1	1	NA	10	NA	NA	NA	1	1	2	1	2	2	1	2	2	1	7588.54	7881.98	3	91	14	14	4.03	4	4	0	2	0	1
62274	NA	NA	NA	NA	NA	NA	NA	NA	7	2	1	2	NA	4	4	1	28	NA	NA	1	1	NA	NA	NA	NA	NA	1	1	2	1	2	2	NA	NA	NA	NA	5103.74	5455.59	2	95	3	3	0.38	5	5	2	2	0	2
62276	70	1.81	201	5.2	NA	NA	NA	NA	7	2	1	9	NA	3	3	2	114	NA	NA	1	1	NA	3	NA	NA	NA	1	1	2	1	2	2	1	2	2	NA	63059.8	67841.5	1	99	15	15	5	4	4	1	1	0	2
62281	NA	NA	NA	NA	NA	NA	NA	NA	7	2	2	13	NA	4	4	2	162	NA	NA	1	1	NA	7	NA	NA	NA	1	1	2	1	2	2	1	2	2	1	11372.5	11739	1	99	6	6	0.96	5	5	1	2	0	2
62283	NA	NA	NA	NA	NA	NA	NA	NA	7	2	1	2	NA	1	1	1	29	NA	NA	1	1	NA	NA	NA	NA	NA	1	1	2	1	2	2	NA	NA	NA	NA	14457.9	15490.5	1	92	10	10	2.93	4	4	1	0	0	2
62285	33	0.85	237	6.13	NA	NA	NA	NA	7	2	2	17	NA	3	3	2	206	2	NA	1	1	NA	11	NA	NA	NA	1	2	2	1	2	2	1	2	2	1	103008	104941	1	101	6	6	1.31	3	3	0	1	0	1
62290	NA	NA	NA	NA	NA	NA	NA	NA	7	2	2	2	NA	4	4	2	29	NA	NA	1	1	NA	NA	NA	NA	NA	1	1	2	1	2	2	NA	NA	NA	NA	7618.83	7957.14	2	101	1	1	0	3	3	2	0	0	1
62294	50	1.29	157	4.06	NA	NA	NA	NA	7	2	1	9	NA	2	2	2	117	NA	NA	1	1	NA	4	NA	NA	NA	2	1	2	1	2	2	1	2	2	1	9390.52	10327.3	2	90	3	3	0.54	4	4	1	2	0	2
62296	49	1.27	141	3.65	68	0.768	78	2.017	7	2	1	19	NA	4	4	2	232	2	NA	1	1	NA	15	NA	NA	NA	1	2	2	1	2	2	1	2	2	1	13251.6	13277.8	1	96	15	15	5	2	2	0	0	0	2
62298	39	1.01	146	3.78	NA	NA	NA	NA	7	2	1	15	NA	3	3	2	192	NA	NA	1	1	NA	10	NA	NA	NA	1	1	2	1	2	2	1	2	2	1	93665	95017.3	1	91	14	14	3.8	4	4	0	2	0	1
62299	65	1.68	151	3.9	NA	NA	NA	NA	7	2	1	8	NA	5	6	2	108	NA	NA	1	1	NA	2	NA	NA	NA	1	1	2	1	2	2	1	2	2	1	6631.06	7488.79	2	92	12	12	NA	7	7	2	4	0	1
62300	77	1.99	195	5.04	NA	NA	NA	NA	7	2	2	6	NA	4	4	2	83	NA	NA	1	1	NA	1	NA	NA	NA	1	1	2	1	2	2	NA	NA	NA	NA	6929.51	7399.56	2	99	14	14	4.09	3	3	0	2	0	2
62304	69	1.78	170	4.4	NA	NA	NA	NA	7	2	2	6	NA	1	1	2	77	NA	NA	1	1	NA	0	NA	NA	NA	2	1	2	2	2	2	NA	NA	NA	NA	9872.24	10573.7	2	90	6	6	0.96	5	5	1	1	0	1
62305	29	0.75	196	5.07	NA	NA	NA	NA	7	2	1	10	NA	1	1	2	131	NA	NA	1	1	NA	5	NA	NA	NA	2	1	2	2	2	2	1	2	2	1	13285.1	14158	2	94	9	9	2.37	5	5	0	1	0	1
62306	NA	NA	NA	NA	NA	NA	NA	NA	7	2	1	0	9	2	2	2	9	NA	NA	1	1	NA	NA	NA	NA	NA	1	1	2	1	2	2	NA	NA	NA	NA	4884.34	4884.43	3	90	12	12	NA	3	3	1	0	0	1
62310	75	1.94	126	3.26	NA	NA	NA	NA	7	2	2	8	NA	4	4	2	97	NA	NA	1	1	NA	1	NA	NA	NA	1	1	2	1	2	2	1	2	2	1	7632.4	7765.55	2	101	1	1	0.1	6	6	1	2	1	2
62311	43	1.11	196	5.07	NA	NA	NA	NA	7	2	1	18	NA	3	3	2	228	2	NA	1	1	NA	15	NA	NA	NA	1	2	2	1	2	2	1	2	2	1	68149	67253.3	1	93	15	15	3.92	5	5	0	1	0	2
62313	57	1.47	147	3.8	NA	NA	NA	NA	7	2	1	7	NA	1	1	1	93	NA	NA	1	1	NA	0	NA	NA	NA	1	1	2	1	2	2	NA	NA	NA	NA	12577.1	12876.1	2	96	5	5	0.76	5	5	1	2	0	1
62318	NA	NA	NA	NA	NA	NA	NA	NA	7	2	2	0	10	3	3	1	11	NA	NA	1	1	NA	NA	NA	NA	NA	1	1	2	1	2	2	NA	NA	NA	NA	8114.79	8336.93	1	91	2	2	0.27	5	5	2	2	0	2
62319	NA	NA	NA	NA	NA	NA	NA	NA	7	2	2	4	NA	4	4	1	58	NA	NA	1	1	NA	NA	NA	NA	NA	1	1	2	1	2	2	NA	NA	NA	NA	10438	11231.4	2	100	1	1	0.08	5	5	1	2	0	2
62321	43	1.11	134	3.47	NA	NA	NA	NA	7	2	2	8	NA	5	6	1	100	NA	NA	2	1	3	3	NA	NA	NA	1	1	2	1	2	2	1	2	2	1	6412.06	6847.12	3	91	14	14	4.03	4	4	0	2	0	1
62322	NA	NA	NA	NA	NA	NA	NA	NA	7	2	2	4	NA	4	4	1	59	NA	NA	1	1	NA	NA	NA	NA	NA	1	1	2	1	2	2	NA	NA	NA	NA	10295.2	11223.2	2	96	4	4	0.4	7	7	3	2	0	2
62323	NA	NA	NA	NA	NA	NA	NA	NA	7	2	2	2	NA	4	4	2	29	NA	NA	1	1	NA	NA	NA	NA	NA	1	1	2	1	2	2	NA	NA	NA	NA	7618.83	7957.14	2	101	1	1	0	3	3	2	0	0	1
62327	39	1.01	141	3.65	NA	NA	NA	NA	7	2	2	19	NA	4	4	2	238	2	NA	1	1	NA	15	NA	NA	NA	1	2	2	1	2	2	1	2	2	1	12209.7	12386.6	2	90	6	6	1.12	4	4	0	1	1	1
62328	67	1.73	174	4.5	NA	NA	NA	NA	7	2	2	9	NA	4	4	1	119	NA	NA	1	1	NA	3	NA	NA	NA	1	1	2	1	2	2	1	2	2	1	7899.81	8111.16	2	97	15	15	5	4	4	0	2	0	1
62329	NA	NA	NA	NA	NA	NA	NA	NA	7	2	1	2	NA	2	2	1	26	NA	NA	1	1	NA	NA	NA	NA	NA	2	1	2	2	2	2	NA	NA	NA	NA	11793.9	12167.3	1	100	3	3	0.39	5	5	1	2	0	1
62331	43	1.11	145	3.75	NA	NA	NA	NA	7	2	1	9	NA	5	7	2	111	NA	NA	1	1	NA	3	NA	NA	NA	1	1	2	1	2	2	1	2	2	1	8246.43	8701.86	1	99	14	14	3.94	4	4	1	1	0	1
62334	43	1.11	209	5.4	NA	NA	NA	NA	7	2	1	9	NA	3	3	1	108	NA	NA	1	1	NA	2	NA	NA	NA	1	1	2	1	2	2	1	2	2	1	19590.7	20475	3	91	5	5	0.87	4	4	0	2	0	2
62335	47	1.22	153	3.96	NA	NA	NA	NA	7	2	1	14	NA	2	2	2	171	NA	NA	1	1	NA	7	NA	NA	NA	1	1	2	1	2	2	1	2	2	1	13922	14228.4	3	90	14	14	3.69	4	4	0	2	0	2
62337	77	1.99	185	4.78	NA	NA	NA	NA	7	2	2	10	NA	1	1	2	123	NA	NA	2	2	3	5	NA	NA	NA	2	1	2	2	2	2	1	2	2	1	15166.2	15537.3	2	94	7	7	1.04	7	7	0	3	0	1
62338	NA	NA	NA	NA	NA	NA	NA	NA	7	1	2	2	NA	1	1	NA	NA	NA	NA	1	1	NA	NA	NA	NA	NA	1	1	2	1	2	2	NA	NA	NA	NA	12260.9	0	3	92	5	5	0.68	6	6	3	0	0	2
62341	NA	NA	NA	NA	NA	NA	NA	NA	7	2	1	8	NA	1	1	2	104	NA	NA	1	1	NA	2	NA	NA	NA	1	1	2	1	2	2	1	2	2	1	13285.1	13365.6	2	94	7	7	2.16	3	3	0	1	0	2
62346	39	1.01	100	2.59	39	0.44	53	1.371	7	2	1	19	NA	5	7	1	239	2	NA	2	2	4	15	NA	NA	NA	1	2	2	1	2	2	1	2	2	1	6558.31	6849.98	2	92	99	1	0.22	4	1	0	0	0	1
62348	55	1.42	136	3.52	NA	NA	NA	NA	7	2	2	19	NA	4	4	2	236	2	NA	1	1	NA	12	NA	NA	NA	1	2	2	1	2	2	1	2	2	1	11419.9	11886.2	2	99	7	7	1.19	6	6	1	3	0	2
62351	39	1.01	158	4.09	NA	NA	NA	NA	7	2	1	7	NA	3	3	2	89	NA	NA	1	1	NA	1	NA	NA	NA	1	1	2	1	2	2	NA	NA	NA	NA	25604	26336.2	1	95	5	5	0.92	5	5	1	2	0	2
62352	NA	NA	NA	NA	NA	NA	NA	NA	7	2	2	3	NA	4	4	1	46	NA	NA	1	1	NA	NA	NA	NA	NA	1	1	2	1	2	2	NA	NA	NA	NA	10438	10601.4	2	100	8	8	1.1	7	7	3	3	0	2
62354	53	1.37	170	4.4	NA	NA	NA	NA	7	2	2	11	NA	3	3	2	140	NA	NA	1	1	NA	5	NA	NA	NA	1	1	2	1	2	2	1	2	2	1	80369.6	79030	1	97	8	8	2.72	3	3	0	2	0	2
62355	53	1.37	131	3.39	33	0.373	71	1.836	7	2	2	16	NA	5	6	1	197	NA	NA	2	1	3	10	NA	NA	NA	1	2	2	1	2	2	1	2	2	1	7176.75	7692.15	3	91	7	7	1.79	4	4	0	1	0	2
62356	NA	NA	NA	NA	NA	NA	NA	NA	7	2	2	14	NA	1	1	1	179	NA	NA	1	1	NA	8	NA	NA	NA	1	1	2	1	2	2	1	2	2	1	26325.4	27702.3	3	92	12	12	NA	6	6	1	3	0	2
62358	NA	NA	NA	NA	NA	NA	NA	NA	7	2	2	0	3	1	1	1	4	NA	NA	1	1	NA	NA	NA	NA	NA	1	1	2	1	2	2	NA	NA	NA	NA	9767.08	9561.6	3	92	7	7	1.99	3	3	1	0	0	1
62360	NA	NA	NA	NA	NA	NA	NA	NA	7	2	1	17	NA	4	4	1	210	2	NA	1	1	NA	10	NA	NA	NA	1	2	2	1	2	2	1	2	2	1	11429.6	11541.6	2	96	7	7	1.04	7	7	0	4	0	2
62361	54	1.4	133	3.44	NA	NA	NA	NA	7	2	1	7	NA	4	4	1	94	NA	NA	1	1	NA	1	NA	NA	NA	1	1	2	1	2	2	NA	NA	NA	NA	13423.9	14179.5	2	101	1	1	0.21	4	4	1	2	0	2
62362	56	1.45	174	4.5	NA	NA	NA	NA	7	2	2	11	NA	4	4	2	137	NA	NA	1	1	NA	5	NA	NA	NA	1	1	2	1	2	2	1	2	2	1	8579.49	8919.48	2	97	6	6	1	6	6	1	2	2	2
62364	NA	NA	NA	NA	NA	NA	NA	NA	7	2	2	4	NA	1	1	1	60	NA	NA	1	1	NA	NA	NA	NA	NA	1	1	2	1	2	2	NA	NA	NA	NA	14899.4	16449.3	1	100	8	8	2.17	4	4	1	1	0	2
62369	61	1.58	166	4.29	NA	NA	NA	NA	7	2	2	8	NA	2	2	1	100	NA	NA	2	2	3	2	NA	NA	NA	2	1	2	1	2	2	1	2	2	1	15352.6	15663.1	2	102	7	7	1.53	5	5	1	2	0	2
62376	45	1.16	161	4.16	NA	NA	NA	NA	7	2	1	6	NA	4	4	2	73	NA	NA	1	1	NA	0	NA	NA	NA	1	1	2	1	2	2	NA	NA	NA	NA	7730.48	9212.54	1	99	5	5	0.84	5	5	2	1	0	1
62380	38	0.98	156	4.03	NA	NA	NA	NA	7	2	1	16	NA	1	1	1	204	NA	NA	1	1	NA	10	NA	NA	NA	2	2	2	1	2	2	1	2	2	1	15506.3	15592	1	103	8	8	2	5	5	0	1	0	2
62382	NA	NA	NA	NA	NA	NA	NA	NA	7	2	2	1	21	4	4	2	22	NA	NA	1	1	NA	NA	NA	NA	NA	1	1	2	1	2	2	NA	NA	NA	NA	5743.56	6261.3	2	99	2	2	0.2	7	7	1	2	1	1
62385	NA	NA	NA	NA	NA	NA	NA	NA	7	2	1	0	10	4	4	1	10	NA	NA	1	1	NA	NA	NA	NA	NA	1	1	2	1	2	2	NA	NA	NA	NA	6699.7	6998.26	2	96	6	6	1.32	5	5	1	3	0	2
62389	NA	NA	NA	NA	NA	NA	NA	NA	7	2	2	16	NA	5	7	2	194	NA	NA	1	1	NA	10	NA	NA	NA	1	2	2	1	2	2	1	2	2	1	11975.5	12291.1	1	97	15	15	5	6	6	0	3	0	1
62392	NA	NA	NA	NA	NA	NA	NA	NA	7	2	2	1	12	1	1	1	13	NA	NA	1	1	NA	NA	NA	NA	NA	2	1	1	1	2	1	NA	NA	NA	NA	12260.9	12783.3	3	92	6	6	0.96	5	5	2	1	0	2
62394	NA	NA	NA	NA	NA	NA	NA	NA	7	2	1	1	14	1	1	1	14	NA	NA	1	1	NA	NA	NA	NA	NA	1	1	2	1	2	2	NA	NA	NA	NA	12493.9	13386.3	2	98	1	1	0.13	4	4	2	0	0	2
62395	NA	NA	NA	NA	NA	NA	NA	NA	7	2	2	1	16	1	1	1	18	NA	NA	1	1	NA	NA	NA	NA	NA	2	1	2	1	2	2	NA	NA	NA	NA	12871.5	13281	2	102	8	8	2.24	4	4	1	1	0	1
62396	48	1.24	107	2.77	NA	NA	NA	NA	7	2	1	10	NA	1	1	1	123	NA	NA	1	1	NA	4	NA	NA	NA	2	1	2	2	2	2	1	2	2	1	10658.4	10827.1	1	102	5	5	0.62	7	7	1	3	0	1
62398	58	1.5	140	3.62	NA	NA	NA	NA	7	2	1	9	NA	3	3	2	117	NA	NA	1	1	NA	3	NA	NA	NA	1	1	2	1	2	2	1	2	2	1	19926.4	21167.3	1	94	7	7	0.94	7	7	1	4	0	2
62401	44	1.14	143	3.7	98	1.106	79	2.043	7	2	2	15	NA	3	3	1	187	NA	NA	1	1	NA	9	NA	NA	NA	1	1	2	1	2	2	1	2	2	1	93740.5	99321.2	1	100	8	8	1.95	4	4	0	2	1	2
62403	NA	NA	NA	NA	NA	NA	NA	NA	7	2	2	3	NA	4	4	2	46	NA	NA	1	1	NA	NA	NA	NA	NA	1	1	2	1	2	2	NA	NA	NA	NA	8192.76	8404.23	2	99	77	77	NA	3	3	1	0	0	1
62405	NA	NA	NA	NA	NA	NA	NA	NA	7	2	1	5	NA	2	2	1	63	NA	NA	1	1	NA	NA	NA	NA	NA	2	1	2	2	2	2	NA	NA	NA	NA	14716.5	14890.4	2	96	2	2	0.27	6	6	1	3	0	1
62406	NA	NA	NA	NA	NA	NA	NA	NA	7	2	2	10	NA	2	2	2	129	NA	NA	1	1	NA	4	NA	NA	NA	1	1	2	1	2	2	1	2	2	1	19936.6	20692.8	1	94	7	7	1.74	4	4	0	2	0	1
62410	NA	NA	NA	NA	NA	NA	NA	NA	7	2	1	5	NA	4	4	2	63	NA	NA	1	1	NA	NA	NA	NA	NA	1	1	2	1	2	2	NA	NA	NA	NA	8158.7	8662.34	2	99	5	5	0.65	6	6	2	1	0	2
62412	45	1.16	161	4.16	NA	NA	NA	NA	7	2	1	16	NA	1	1	2	199	NA	NA	2	2	4	10	NA	NA	NA	2	2	2	2	2	2	1	2	2	1	21718.3	22050.3	2	94	6	6	1.5	4	4	0	2	0	1
62416	39	1.01	137	3.54	78	0.881	82	2.121	7	2	2	19	NA	2	2	2	235	2	NA	1	1	NA	13	NA	NA	NA	1	2	2	1	2	2	1	2	2	1	13824	14551.1	2	90	10	10	2.91	4	4	0	1	0	2
62423	NA	NA	NA	NA	NA	NA	NA	NA	7	1	2	8	NA	4	4	NA	NA	NA	NA	1	1	NA	1	NA	NA	NA	1	1	2	1	2	2	NA	NA	NA	NA	13192.2	0	2	102	14	14	3.8	4	4	0	2	0	1
62426	NA	NA	NA	NA	NA	NA	NA	NA	7	2	1	9	NA	1	1	1	120	NA	NA	1	1	NA	3	NA	NA	NA	1	1	2	1	2	2	1	2	2	1	8828.58	8822.71	2	103	10	10	1.63	7	7	1	4	0	1
62427	38	0.98	111	2.87	118	1.332	49	1.267	7	2	1	15	NA	4	4	2	185	NA	NA	1	1	NA	8	NA	NA	NA	1	1	2	1	2	2	1	2	2	1	11462.9	11753.3	2	100	4	4	0.69	5	5	0	3	0	1
62428	55	1.42	190	4.91	NA	NA	NA	NA	7	2	2	12	NA	4	4	1	145	NA	NA	1	1	NA	5	NA	NA	NA	1	1	2	1	2	2	1	2	2	1	16598.9	16325.3	2	102	15	15	4.2	5	5	1	2	0	2
62433	NA	NA	NA	NA	NA	NA	NA	NA	7	2	1	10	NA	4	4	2	131	NA	NA	1	1	NA	4	NA	NA	NA	1	1	2	NA	NA	NA	NA	NA	NA	NA	8579.42	10224.2	1	99	NA	NA	NA	4	4	1	1	0	1
62435	NA	NA	NA	NA	NA	NA	NA	NA	7	2	2	0	7	3	3	2	9	NA	NA	1	1	NA	NA	NA	NA	NA	1	1	2	1	2	2	NA	NA	NA	NA	16547.2	16560.9	1	97	12	12	NA	5	5	3	0	0	2
62436	NA	NA	NA	NA	NA	NA	NA	NA	7	2	1	4	NA	1	1	2	52	NA	NA	1	1	NA	NA	NA	NA	NA	2	1	2	2	2	2	NA	NA	NA	NA	11776.3	11467.6	1	90	4	4	0.47	7	7	1	1	0	2
62438	NA	NA	NA	NA	NA	NA	NA	NA	7	2	1	0	0	4	4	2	2	NA	NA	1	1	NA	NA	NA	NA	NA	1	1	2	1	2	2	NA	NA	NA	NA	6339.59	6622.09	1	91	7	7	1.49	5	5	3	0	0	2
62442	NA	NA	NA	NA	NA	NA	NA	NA	7	2	1	0	8	4	4	2	9	NA	NA	1	1	NA	NA	NA	NA	NA	1	1	2	1	2	2	NA	NA	NA	NA	6981.46	7088.61	2	92	9	9	2.71	4	4	1	0	0	1
62443	NA	NA	NA	NA	NA	NA	NA	NA	7	2	2	4	NA	4	4	1	52	NA	NA	1	1	NA	NA	NA	NA	NA	1	1	2	1	2	2	NA	NA	NA	NA	8464.8	9108.22	2	93	8	8	1.67	5	5	1	1	0	2
62446	NA	NA	NA	NA	NA	NA	NA	NA	7	2	2	4	NA	2	2	1	56	NA	NA	1	1	NA	NA	NA	NA	NA	1	1	2	1	2	2	NA	NA	NA	NA	15457.7	17065.8	2	98	1	1	0	3	1	2	0	0	2
62447	70	1.81	142	3.67	78	0.881	56	1.448	7	2	2	19	NA	1	1	1	237	2	NA	1	1	NA	13	NA	NA	NA	1	2	2	1	2	2	1	2	2	1	17490.5	17826.7	1	102	6	6	1.43	3	3	0	1	0	2
62448	24	0.62	163	4.22	175	1.976	104	2.689	7	2	1	13	NA	1	1	1	162	NA	NA	2	2	4	7	NA	NA	NA	2	1	2	2	2	2	1	2	2	1	18583.7	18727	2	96	6	6	1.11	5	5	0	3	0	2
62451	NA	NA	NA	NA	NA	NA	NA	NA	7	2	2	0	4	3	3	1	5	NA	NA	1	1	NA	NA	NA	NA	NA	1	NA	2	1	2	2	NA	NA	NA	NA	9142.36	9688.94	2	98	1	1	0.23	2	2	1	0	0	2
62453	NA	NA	NA	NA	NA	NA	NA	NA	7	2	2	2	NA	4	4	1	35	NA	NA	1	1	NA	NA	NA	NA	NA	1	1	2	1	2	2	NA	NA	NA	NA	7329.36	7518.55	1	103	6	6	1.57	3	3	1	0	0	2
62455	41	1.06	233	6.03	NA	NA	NA	NA	7	2	1	18	NA	4	4	2	228	2	NA	1	1	NA	13	NA	NA	NA	1	2	2	1	2	2	1	2	2	1	7946.44	8100.31	3	90	15	15	5	5	5	1	0	1	1
62456	50	1.29	197	5.09	154	1.739	116	3	7	2	1	17	NA	4	4	1	214	2	NA	1	1	NA	15	NA	NA	NA	1	2	2	1	2	2	1	2	2	1	13731.6	14242.3	1	100	14	14	3.93	3	3	0	1	0	2
62458	50	1.29	131	3.39	NA	NA	NA	NA	7	2	1	13	NA	5	6	2	162	NA	NA	1	1	NA	7	NA	NA	NA	1	1	2	1	2	2	1	2	2	1	6666.05	7317.49	3	90	77	77	NA	3	3	0	1	0	1
62459	NA	NA	NA	NA	NA	NA	NA	NA	7	2	1	4	NA	3	3	2	51	NA	NA	1	1	NA	NA	NA	NA	NA	1	1	2	1	2	2	NA	NA	NA	NA	76935.9	86801.9	1	95	12	12	NA	6	6	2	0	0	2
62462	54	1.4	110	2.84	NA	NA	NA	NA	7	2	2	11	NA	3	3	1	137	NA	NA	1	1	NA	5	NA	NA	NA	1	1	2	1	2	2	1	2	2	1	79732.3	79120.7	1	100	15	15	5	4	4	0	2	0	1
62463	42	1.09	131	3.39	NA	NA	NA	NA	7	2	1	7	NA	1	1	1	92	NA	NA	1	1	NA	1	NA	NA	NA	2	1	2	2	2	2	NA	NA	NA	NA	19774.2	21259.2	2	94	5	5	0.65	6	6	0	3	0	1
62466	NA	NA	NA	NA	NA	NA	NA	NA	7	2	1	4	NA	4	4	2	49	NA	NA	1	1	NA	NA	NA	NA	NA	1	1	2	1	2	2	NA	NA	NA	NA	7629.74	8207.12	1	99	7	7	1.06	7	7	3	1	0	1
62468	NA	NA	NA	NA	NA	NA	NA	NA	7	2	2	0	8	2	2	2	9	NA	NA	1	1	NA	NA	NA	NA	NA	2	1	2	2	2	2	NA	NA	NA	NA	6787.11	6644.32	2	94	5	5	0.89	4	4	2	0	0	2
62469	82	2.12	224	5.79	NA	NA	NA	NA	7	2	1	9	NA	4	4	1	110	NA	NA	1	1	NA	2	NA	NA	NA	1	1	2	1	2	2	1	2	2	1	13423.9	13521.2	2	101	4	4	0.76	4	4	1	1	0	1
62470	NA	NA	NA	NA	NA	NA	NA	NA	7	2	1	4	NA	1	1	1	48	NA	NA	1	1	NA	NA	NA	NA	NA	2	1	2	2	2	2	NA	NA	NA	NA	12870.2	12532.9	1	102	6	6	0.8	7	7	3	3	0	2
62473	NA	NA	NA	NA	NA	NA	NA	NA	7	2	2	17	NA	4	4	1	209	2	NA	1	1	NA	10	NA	NA	NA	1	2	2	1	2	2	1	2	2	1	18164	18749.3	2	101	6	6	1.9	2	2	0	1	0	2
62477	NA	NA	NA	NA	NA	NA	NA	NA	7	2	1	11	NA	3	3	1	139	NA	NA	1	1	NA	4	NA	NA	NA	1	1	2	1	2	2	1	2	2	1	21839.6	22875.1	1	98	7	7	1.03	7	7	0	4	0	2
62478	NA	NA	NA	NA	NA	NA	NA	NA	7	2	1	5	NA	4	4	1	62	NA	NA	1	1	NA	NA	NA	NA	NA	1	1	2	1	2	2	NA	NA	NA	NA	8275.35	8376.29	2	95	1	1	0.03	2	2	1	0	0	1
62483	40	1.03	129	3.34	NA	NA	NA	NA	7	2	1	11	NA	3	3	2	144	NA	NA	1	1	NA	5	NA	NA	NA	1	1	2	1	2	2	1	2	2	1	25604	26336.2	1	95	4	4	0.65	6	6	2	2	0	2
62486	NA	NA	NA	NA	NA	NA	NA	NA	7	1	2	14	NA	3	3	NA	NA	NA	NA	1	1	NA	7	NA	NA	NA	1	1	2	1	2	2	NA	NA	NA	NA	117872	0	2	101	8	8	1.72	5	5	0	3	0	1
62488	NA	NA	NA	NA	NA	NA	NA	NA	7	1	1	9	NA	3	3	NA	NA	NA	NA	1	1	NA	3	NA	NA	NA	1	1	2	1	2	2	NA	NA	NA	NA	41165.8	0	2	100	15	15	5	4	4	1	1	0	1
62489	NA	NA	NA	NA	NA	NA	NA	NA	7	2	2	1	22	4	4	1	23	NA	NA	1	1	NA	NA	NA	NA	NA	1	1	2	1	2	2	NA	NA	NA	NA	7281.67	7938.06	2	96	4	4	0.4	7	7	3	2	0	2
62490	NA	NA	NA	NA	NA	NA	NA	NA	7	2	1	0	6	3	3	1	7	NA	NA	1	1	NA	NA	NA	NA	NA	1	1	2	1	2	2	NA	NA	NA	NA	15379.5	15960.9	1	102	14	14	3	6	6	1	2	0	1
62492	65	1.68	154	3.98	NA	NA	NA	NA	7	2	1	6	NA	5	7	1	74	NA	NA	1	1	NA	0	NA	NA	NA	1	1	2	1	2	2	NA	NA	NA	NA	8227.86	8510.51	3	91	10	10	2.48	5	5	2	1	0	2
62493	NA	NA	NA	NA	NA	NA	NA	NA	7	2	2	0	7	5	7	1	8	NA	NA	1	1	NA	NA	NA	NA	NA	1	1	2	1	2	2	NA	NA	NA	NA	6570.95	7236.39	2	102	7	7	2.65	2	2	1	0	0	2
62496	NA	NA	NA	NA	NA	NA	NA	NA	7	2	1	4	NA	1	1	1	50	NA	NA	1	1	NA	NA	NA	NA	NA	2	1	2	2	2	2	NA	NA	NA	NA	18754.9	18780.2	2	102	5	5	0.89	4	4	2	0	0	1
62497	47	1.22	138	3.57	44	0.497	82	2.121	7	2	1	12	NA	3	3	2	145	NA	NA	1	1	NA	5	NA	NA	NA	1	1	2	1	2	2	1	2	2	1	61479.7	61628.1	2	100	15	15	4.5	6	6	0	4	0	1
62498	62	1.6	178	4.6	45	0.508	107	2.767	7	2	2	13	NA	1	1	1	159	NA	NA	1	1	NA	7	NA	NA	NA	1	1	2	1	2	2	1	2	2	1	20347.9	21072.7	3	92	15	15	3.15	7	7	0	4	0	2
62499	NA	NA	NA	NA	NA	NA	NA	NA	7	2	2	1	14	5	7	2	15	NA	NA	1	1	NA	NA	NA	NA	NA	1	1	2	1	2	2	NA	NA	NA	NA	9679.98	10817.3	1	95	4	4	0.97	3	3	2	0	0	2
62503	NA	NA	NA	NA	NA	NA	NA	NA	7	2	1	5	NA	3	3	2	65	NA	NA	1	1	NA	NA	NA	NA	NA	1	1	2	1	2	2	NA	NA	NA	NA	22669.4	25576.4	2	95	6	6	0.9	6	6	1	1	0	1
62505	NA	NA	NA	NA	NA	NA	NA	NA	7	2	2	3	NA	1	1	1	47	NA	NA	1	1	NA	NA	NA	NA	NA	2	1	2	2	2	2	NA	NA	NA	NA	13196.7	13241.8	2	96	77	77	NA	7	7	3	2	0	2
62507	34	0.88	137	3.54	98	1.106	83	2.146	7	2	2	17	NA	1	1	1	207	2	NA	1	1	NA	10	NA	NA	NA	1	2	2	1	2	2	1	2	2	1	18581.2	19284.9	2	96	3	3	0.24	7	7	2	3	1	2
62508	NA	NA	NA	NA	NA	NA	NA	NA	7	2	1	3	NA	3	3	2	39	NA	NA	1	1	NA	NA	NA	NA	NA	1	1	2	1	2	2	NA	NA	NA	NA	58332.6	68350.3	1	91	15	15	5	3	3	1	0	0	1
62511	63	1.63	153	3.96	NA	NA	NA	NA	7	2	1	9	NA	3	3	2	109	NA	NA	1	1	NA	2	NA	NA	NA	1	1	2	1	2	2	1	2	2	1	25019.7	25881.5	1	101	3	3	0.44	5	5	0	3	0	1
62516	54	1.4	184	4.76	NA	NA	NA	NA	7	2	1	10	NA	2	2	2	127	NA	NA	1	1	NA	4	NA	NA	NA	1	1	2	1	2	2	1	2	2	1	18107.9	18538.4	1	97	14	14	3.25	4	4	0	2	0	1
62520	NA	NA	NA	NA	NA	NA	NA	NA	7	2	1	0	0	3	3	2	1	NA	NA	1	1	NA	NA	NA	NA	NA	1	1	2	1	2	2	NA	NA	NA	NA	11017.1	10826.7	1	91	3	3	0.89	2	2	1	0	0	2
62525	34	0.88	135	3.49	109	1.231	79	2.043	7	2	1	15	NA	5	6	2	189	NA	NA	2	2	3	10	NA	NA	NA	1	1	2	1	2	2	1	2	2	1	10725.4	11099.2	2	94	3	3	0.68	3	2	0	1	0	2
62533	NA	NA	NA	NA	NA	NA	NA	NA	7	2	2	1	17	1	1	2	18	NA	NA	1	1	NA	NA	NA	NA	NA	1	1	2	1	2	2	NA	NA	NA	NA	9955.15	10089	2	94	8	8	2.7	3	3	1	0	0	2
62534	53	1.37	136	3.52	NA	NA	NA	NA	7	2	1	13	NA	5	7	1	159	NA	NA	1	1	NA	6	NA	NA	NA	1	1	2	1	2	2	1	2	2	1	11068.7	11332.6	1	103	3	3	0.37	5	5	1	2	0	2
62535	NA	NA	NA	NA	NA	NA	NA	NA	7	2	2	5	NA	3	3	1	69	NA	NA	1	1	NA	NA	NA	NA	NA	1	1	2	1	2	2	NA	NA	NA	NA	69665	74034.4	3	92	14	14	2.74	6	6	2	2	0	1
62537	34	0.88	123	3.18	NA	NA	NA	NA	7	2	2	10	NA	3	3	2	133	NA	NA	1	1	NA	5	NA	NA	NA	1	1	2	1	2	2	1	2	2	1	15442.3	15459.9	2	94	7	7	1.62	5	5	0	3	0	1
62538	NA	NA	NA	NA	NA	NA	NA	NA	7	2	2	1	16	4	4	2	16	NA	NA	1	1	NA	NA	NA	NA	NA	1	1	2	1	2	2	NA	NA	NA	NA	6802.42	6978.01	2	99	15	15	5	4	4	2	0	0	1
62540	NA	NA	NA	NA	NA	NA	NA	NA	7	2	2	0	3	3	3	1	5	NA	NA	1	1	NA	NA	NA	NA	NA	1	1	2	1	2	2	NA	NA	NA	NA	22478.1	21867.5	3	91	10	10	3	4	4	2	0	0	1
62541	60	1.55	184	4.76	81	0.914	108	2.793	7	2	2	13	NA	3	3	1	163	NA	NA	1	1	NA	8	NA	NA	NA	1	1	2	1	2	2	1	2	2	1	68400	69290.1	1	102	14	14	4.05	3	3	0	2	0	2
62542	54	1.4	168	4.34	NA	NA	NA	NA	7	2	2	11	NA	2	2	1	137	NA	NA	1	1	NA	3	NA	NA	NA	2	1	2	2	2	2	1	2	2	1	14414.5	14932.2	2	96	2	2	0.27	6	6	1	3	0	1
62543	NA	NA	NA	NA	NA	NA	NA	NA	7	2	2	1	12	2	2	2	12	NA	NA	1	1	NA	NA	NA	NA	NA	2	1	2	1	2	2	NA	NA	NA	NA	11981.8	12143	2	91	2	2	0.26	4	4	1	1	0	2
62545	64	1.66	162	4.19	NA	NA	NA	NA	7	2	1	8	NA	2	2	2	107	NA	NA	1	1	NA	2	NA	NA	NA	1	1	2	1	2	2	1	2	2	1	15673.2	15680.2	1	97	15	15	4.52	6	6	0	4	0	2
62547	39	1.01	100	2.59	NA	NA	NA	NA	7	2	1	9	NA	1	1	2	113	NA	NA	1	1	NA	2	NA	NA	NA	2	1	2	1	2	2	1	2	2	1	13484.6	13562	1	97	3	3	0.5	5	5	0	2	0	1
62550	52	1.34	151	3.9	NA	NA	NA	NA	7	2	2	9	NA	5	7	1	112	NA	NA	1	1	NA	3	NA	NA	NA	1	1	2	1	2	2	1	2	2	1	8292.88	8466.61	1	102	15	15	5	4	4	0	2	0	2
62553	NA	NA	NA	NA	NA	NA	NA	NA	7	2	1	8	NA	5	6	2	100	NA	NA	1	1	NA	3	NA	NA	NA	1	1	2	1	2	2	1	2	2	1	4945.58	5359.13	3	91	14	14	2.5	6	6	1	1	1	2
62554	54	1.4	158	4.09	NA	NA	NA	NA	7	2	2	15	NA	5	6	1	188	NA	NA	1	1	NA	9	NA	NA	NA	1	1	2	1	2	2	1	2	2	1	12546.1	12876.8	2	102	14	14	4.86	3	3	0	1	0	1
62557	NA	NA	NA	NA	NA	NA	NA	NA	7	2	1	10	NA	1	1	2	122	NA	NA	1	1	NA	3	NA	NA	NA	2	1	2	1	2	2	1	2	2	1	10591.2	11647.8	1	90	4	4	0.46	7	7	2	3	0	2
62559	53	1.37	208	5.38	NA	NA	NA	NA	7	2	2	9	NA	1	1	2	109	NA	NA	1	1	NA	4	NA	NA	NA	2	1	2	1	2	2	2	2	2	1	18668.6	22428.8	1	101	5	5	0.51	7	7	0	3	2	1
62561	82	2.12	218	5.64	NA	NA	NA	NA	7	2	2	10	NA	3	3	1	122	NA	NA	1	1	NA	3	NA	NA	NA	1	1	2	1	2	2	1	2	2	1	50248.8	51858.3	2	100	8	8	2.91	3	3	0	2	0	2
62562	NA	NA	NA	NA	NA	NA	NA	NA	7	2	1	4	NA	1	1	1	59	NA	NA	1	1	NA	NA	NA	NA	NA	1	1	2	1	2	2	NA	NA	NA	NA	17865.1	18076.3	3	92	1	1	0	5	5	3	0	0	1
62564	44	1.14	208	5.38	NA	NA	NA	NA	7	2	2	13	NA	4	4	2	162	NA	NA	1	1	NA	6	NA	NA	NA	1	1	2	1	2	2	1	2	2	1	11711.4	11744	2	95	1	1	0.17	2	2	0	1	0	2
62566	NA	NA	NA	NA	NA	NA	NA	NA	7	2	2	2	NA	4	4	1	27	NA	NA	1	1	NA	NA	NA	NA	NA	1	1	2	1	2	2	NA	NA	NA	NA	7734.99	8078.47	2	95	1	1	0.18	4	4	2	1	0	2
62568	NA	NA	NA	NA	NA	NA	NA	NA	7	2	2	1	13	1	1	1	14	NA	NA	1	1	NA	NA	NA	NA	NA	2	1	2	2	2	2	NA	NA	NA	NA	10867.8	11631.4	1	100	4	4	0.56	5	5	2	0	0	2
62570	NA	NA	NA	NA	NA	NA	NA	NA	7	2	1	6	NA	4	4	2	72	NA	NA	1	1	NA	0	NA	NA	NA	1	1	2	1	2	2	NA	NA	NA	NA	8655.16	8675.54	2	101	2	2	0.22	4	4	1	1	0	2
62574	48	1.24	177	4.58	NA	NA	NA	NA	7	2	2	13	NA	3	3	2	166	NA	NA	1	1	NA	8	NA	NA	NA	1	1	2	1	2	2	1	2	2	1	132630	136814	1	97	9	9	2.88	3	3	0	1	0	2
62578	63	1.63	212	5.48	NA	NA	NA	NA	7	2	2	6	NA	3	3	1	76	NA	NA	1	1	NA	0	NA	NA	NA	1	1	2	1	2	2	NA	NA	NA	NA	48532.9	48387	1	101	7	7	1.55	5	5	1	2	0	2
62580	64	1.66	186	4.81	61	0.689	110	2.845	7	2	2	14	NA	3	3	2	172	NA	NA	1	1	NA	8	NA	NA	NA	1	1	2	1	2	2	1	2	2	1	38400.8	38900.5	1	92	4	4	0.5	6	6	0	3	0	2
62581	71	1.84	198	5.12	NA	NA	NA	NA	7	2	2	10	NA	3	3	1	128	NA	NA	1	1	NA	6	NA	NA	NA	1	1	2	1	2	2	1	2	2	1	53370.1	53491.6	2	98	15	15	5	3	3	0	1	0	1
62582	NA	NA	NA	NA	NA	NA	NA	NA	7	1	2	10	NA	3	3	NA	NA	NA	NA	1	1	NA	4	NA	NA	NA	1	1	2	1	2	2	NA	NA	NA	NA	23170.9	0	1	94	4	4	1.26	2	2	0	1	0	1
62583	38	0.98	170	4.4	67	0.756	119	3.077	7	2	2	17	NA	3	3	1	212	2	NA	1	1	NA	11	NA	NA	NA	1	2	2	1	2	2	1	2	2	1	93740.5	99321.2	1	100	8	8	1.95	4	4	0	2	1	2
62590	59	1.53	143	3.7	NA	NA	NA	NA	7	2	1	11	NA	4	4	2	133	NA	NA	1	1	NA	5	NA	NA	NA	1	1	2	1	2	2	1	2	2	1	8483.01	8584.7	1	96	7	7	1.69	4	4	0	1	0	2
62591	71	1.84	176	4.55	NA	NA	NA	NA	7	2	1	10	NA	3	3	1	131	NA	NA	1	1	NA	4	NA	NA	NA	1	1	2	1	2	2	1	2	2	1	54897.9	57357.9	2	98	14	14	3.58	4	4	0	2	0	1
62592	NA	NA	NA	NA	NA	NA	NA	NA	7	2	1	0	5	3	3	2	5	NA	NA	1	1	NA	NA	NA	NA	NA	1	1	2	1	2	2	NA	NA	NA	NA	9665.91	9498.81	1	95	5	5	1.08	3	3	1	0	0	2
62594	NA	NA	NA	NA	NA	NA	NA	NA	7	2	1	0	10	4	4	2	10	NA	NA	1	1	NA	NA	NA	NA	NA	1	1	2	1	2	2	NA	NA	NA	NA	5707.17	5961.5	1	90	4	4	0.67	5	5	3	0	0	2
62598	45	1.16	134	3.47	50	0.565	79	2.043	7	2	1	18	NA	4	4	1	223	2	NA	1	1	NA	12	NA	NA	NA	1	2	2	1	2	2	1	2	2	1	11666	12200.8	2	100	14	4	0.43	7	7	1	3	1	2
62600	NA	NA	NA	NA	NA	NA	NA	NA	7	2	1	10	NA	2	2	1	125	NA	NA	1	1	NA	4	NA	NA	NA	1	1	2	1	2	2	1	2	2	NA	10739	10633	2	93	14	14	3.25	4	4	0	2	0	2
62605	NA	NA	NA	NA	NA	NA	NA	NA	7	1	1	1	22	5	6	NA	NA	NA	NA	1	1	NA	NA	NA	NA	NA	1	1	2	1	2	2	NA	NA	NA	NA	7025.96	0	2	91	4	4	0.65	5	5	1	3	0	1
62606	NA	NA	NA	NA	NA	NA	NA	NA	7	2	1	2	NA	4	4	1	25	NA	NA	1	1	NA	NA	NA	NA	NA	1	1	2	1	2	2	NA	NA	NA	NA	5930.75	6003.09	2	93	6	6	1.98	2	2	1	0	0	2
62607	NA	NA	NA	NA	NA	NA	NA	NA	7	2	1	4	NA	4	4	1	52	NA	NA	1	1	NA	NA	NA	NA	NA	1	1	2	1	2	2	NA	NA	NA	NA	10040	11070.8	1	100	1	1	0.04	4	4	1	1	0	2
62609	43	1.11	191	4.94	NA	NA	NA	NA	7	2	1	9	NA	3	3	2	112	NA	NA	1	1	NA	3	NA	NA	NA	1	NA	2	1	2	2	1	2	2	1	25604	26336.2	1	95	5	5	0.92	5	5	1	2	0	2
62610	59	1.53	179	4.63	66	0.745	107	2.767	7	2	2	12	NA	2	2	1	146	NA	NA	2	2	1	4	NA	NA	NA	2	1	2	2	2	2	2	2	1	2	18006.9	21837.6	1	100	3	3	0.39	5	5	1	2	0	1
62614	35	0.91	144	3.72	NA	NA	NA	NA	7	2	1	12	NA	3	3	2	154	NA	NA	1	1	NA	6	NA	NA	NA	1	1	2	1	2	2	1	2	2	1	58479.8	60361.4	1	99	15	15	4.47	4	4	0	2	0	2
62615	NA	NA	NA	NA	NA	NA	NA	NA	7	2	2	0	11	4	4	2	11	NA	NA	1	1	NA	NA	NA	NA	NA	1	1	2	1	2	2	NA	NA	NA	NA	3774.07	3925.05	2	99	5	5	0.78	5	5	2	2	0	2
62617	63	1.63	188	4.86	NA	NA	NA	NA	7	2	1	8	NA	5	7	1	104	NA	NA	1	1	NA	2	NA	NA	NA	1	1	2	1	2	2	1	2	2	1	8439.4	8726.88	2	103	6	6	1.11	5	5	1	2	0	2
62618	54	1.4	257	6.65	NA	NA	NA	NA	7	2	1	10	NA	5	7	2	129	NA	NA	1	1	NA	5	NA	NA	NA	1	1	2	1	2	2	1	2	2	1	7923.93	8546.65	1	91	15	15	5	5	5	0	3	0	1
62620	46	1.19	137	3.54	NA	NA	NA	NA	7	2	2	7	NA	2	2	1	92	NA	NA	1	1	NA	1	NA	NA	NA	1	1	2	1	2	2	NA	NA	NA	NA	18660.1	19986	2	91	6	6	0.93	5	5	1	2	0	1
62622	58	1.5	148	3.83	NA	NA	NA	NA	7	2	2	15	NA	5	6	2	192	NA	NA	2	1	4	9	NA	NA	NA	1	2	2	1	2	2	1	2	2	1	10963.3	11440.4	2	91	15	15	5	4	4	0	2	1	2
62626	NA	NA	NA	NA	NA	NA	NA	NA	7	2	1	13	NA	1	1	2	157	NA	NA	1	1	NA	6	NA	NA	NA	2	1	2	1	2	2	1	2	2	1	17314.3	19031.5	1	90	4	4	0.46	7	7	2	3	0	2
62627	NA	NA	NA	NA	NA	NA	NA	NA	7	2	2	2	NA	1	1	2	26	NA	NA	1	1	NA	NA	NA	NA	NA	2	1	2	1	2	2	NA	NA	NA	NA	9955.15	10379.3	2	94	9	9	2.29	5	5	2	1	0	2
62628	NA	NA	NA	NA	NA	NA	NA	NA	7	2	2	1	19	3	3	2	19	NA	NA	1	1	NA	NA	NA	NA	NA	1	1	2	1	2	2	NA	NA	NA	NA	16717.1	17765.6	2	94	8	8	1.6	6	6	3	1	0	2
62629	57	1.47	127	3.28	NA	NA	NA	NA	7	2	1	11	NA	5	6	2	138	NA	NA	1	1	NA	5	NA	NA	NA	1	1	2	1	2	2	1	2	2	1	6262.83	6755.01	3	90	12	12	NA	5	5	1	2	0	1
62636	51	1.32	133	3.44	NA	NA	NA	NA	7	2	1	17	NA	4	4	1	215	2	NA	1	1	NA	10	NA	NA	NA	1	2	2	1	2	2	1	2	2	1	12147	12703.9	2	100	4	4	0.86	3	3	0	2	0	2
62637	NA	NA	NA	NA	NA	NA	NA	NA	7	2	2	3	NA	4	4	1	47	NA	NA	1	1	NA	NA	NA	NA	NA	1	1	2	1	2	2	NA	NA	NA	NA	13130.8	13857.3	2	102	15	15	4.2	5	5	1	2	0	2
62638	NA	NA	NA	NA	NA	NA	NA	NA	7	2	2	9	NA	4	4	2	111	NA	NA	1	1	NA	3	NA	NA	NA	1	1	2	1	2	2	1	2	2	1	12120.4	13050.5	2	101	13	3	0.64	5	4	0	3	1	2
62641	NA	NA	NA	NA	NA	NA	NA	NA	7	2	1	2	NA	1	1	1	36	NA	NA	1	1	NA	NA	NA	NA	NA	1	1	2	1	2	2	NA	NA	NA	NA	10276.8	10602.1	1	102	14	14	2.83	6	6	1	2	0	1
62643	NA	NA	NA	NA	NA	NA	NA	NA	7	2	2	2	24	4	4	2	24	NA	NA	1	1	NA	NA	NA	NA	NA	1	1	2	1	2	2	NA	NA	NA	NA	5687.79	6161.69	2	90	99	99	NA	5	5	1	0	0	1
62645	52	1.34	169	4.37	NA	NA	NA	NA	7	2	2	12	NA	5	6	1	153	NA	NA	2	2	2	6	NA	NA	NA	1	1	2	1	2	2	1	2	2	1	6391.02	6494.38	1	100	99	99	NA	6	6	0	1	0	1
62647	NA	NA	NA	NA	NA	NA	NA	NA	7	2	1	0	0	2	2	1	0	NA	NA	1	1	NA	NA	NA	NA	NA	1	1	2	1	2	2	NA	NA	NA	NA	8143.83	8143.98	2	102	5	5	0.89	4	4	2	0	0	1
62654	NA	NA	NA	NA	NA	NA	NA	NA	7	1	1	4	NA	3	3	NA	NA	NA	NA	1	1	NA	NA	NA	NA	NA	1	1	2	1	2	2	NA	NA	NA	NA	30553.6	0	1	98	5	2	0.42	4	3	2	0	0	1
62655	NA	NA	NA	NA	NA	NA	NA	NA	7	2	1	1	23	4	4	1	23	NA	NA	1	1	NA	NA	NA	NA	NA	1	1	2	1	2	2	NA	NA	NA	NA	5930.75	6003.09	2	93	9	9	2.6	4	4	1	1	0	1
62656	NA	NA	NA	NA	NA	NA	NA	NA	7	2	2	0	9	1	1	2	9	NA	NA	1	1	NA	NA	NA	NA	NA	2	1	2	1	2	2	NA	NA	NA	NA	6787.11	6969.47	2	94	4	4	0.73	5	5	2	1	0	1
62657	NA	NA	NA	NA	NA	NA	NA	NA	7	2	2	2	NA	1	1	1	36	NA	NA	1	1	NA	NA	NA	NA	NA	2	1	2	1	2	2	NA	NA	NA	NA	11401.9	11887.7	1	95	13	13	NA	5	5	1	2	0	2
62659	38	0.98	119	3.08	NA	NA	NA	NA	7	2	1	18	NA	5	6	1	219	2	NA	1	1	NA	13	NA	NA	NA	1	2	2	1	2	2	1	2	2	1	5526.9	5811.56	2	103	7	7	1.65	4	4	0	1	1	2
62660	NA	NA	NA	NA	NA	NA	NA	NA	7	2	2	7	NA	5	6	1	88	NA	NA	2	1	2	1	NA	NA	NA	1	1	2	1	2	1	NA	NA	NA	NA	7932.11	8947.14	3	92	77	77	NA	7	7	2	4	1	1
62662	43	1.11	149	3.85	NA	NA	NA	NA	7	2	2	11	NA	1	1	1	138	NA	NA	1	1	NA	4	NA	NA	NA	1	1	2	1	2	2	1	2	2	1	15962.1	16664.7	2	98	7	7	1.97	4	4	0	1	0	1
62663	NA	NA	NA	NA	NA	NA	NA	NA	7	1	2	3	NA	2	2	NA	NA	NA	NA	1	1	NA	NA	NA	NA	NA	1	1	2	1	2	2	NA	NA	NA	NA	12984.6	0	2	93	15	15	5	4	4	2	0	0	1
62666	NA	NA	NA	NA	NA	NA	NA	NA	7	2	1	3	NA	5	6	1	41	NA	NA	1	1	NA	NA	NA	NA	NA	1	1	2	1	2	2	NA	NA	NA	NA	8838.07	9670.23	3	92	8	8	0.91	7	7	3	3	1	1
62667	NA	NA	NA	NA	NA	NA	NA	NA	7	2	1	6	NA	3	3	2	73	NA	NA	1	1	NA	0	NA	NA	NA	1	1	2	1	2	2	NA	NA	NA	NA	53915	57006.6	1	91	14	14	2.44	7	7	2	4	0	1
62670	49	1.27	136	3.52	42	0.474	79	2.043	7	2	1	13	NA	3	3	2	169	NA	NA	1	1	NA	6	NA	NA	NA	1	1	2	1	2	2	1	2	2	1	107088	107225	1	95	8	8	1.28	7	7	1	4	0	1
62672	77	1.99	173	4.47	63	0.711	83	2.146	7	2	2	13	NA	4	4	1	156	NA	NA	1	1	NA	6	NA	NA	NA	1	1	2	1	2	2	1	2	2	1	11078.2	10933.1	1	102	12	12	NA	7	7	3	2	0	2
62675	NA	NA	NA	NA	NA	NA	NA	NA	7	2	1	0	9	3	3	2	10	NA	NA	1	1	NA	NA	NA	NA	NA	1	1	2	1	2	2	NA	NA	NA	NA	16921.8	16629.3	1	99	15	15	5	4	4	1	1	0	2
62676	66	1.71	163	4.22	66	0.745	84	2.172	7	2	2	17	NA	3	3	2	214	2	NA	1	1	NA	11	NA	NA	NA	1	2	2	1	2	2	1	2	2	1	111143	114235	1	95	8	8	1.28	7	7	1	4	0	1
62679	NA	NA	NA	NA	NA	NA	NA	NA	7	2	2	7	NA	1	1	1	90	NA	NA	2	2	2	0	NA	NA	NA	2	1	2	2	2	2	NA	NA	NA	NA	15897.2	16345.2	2	102	6	3	0.54	6	4	0	4	0	2
62681	NA	NA	NA	NA	NA	NA	NA	NA	7	2	2	5	NA	1	1	1	65	NA	NA	1	1	NA	NA	NA	NA	NA	2	1	2	2	2	2	NA	NA	NA	NA	15457.7	15510.5	2	98	3	3	0.33	7	7	2	3	0	1
62687	59	1.53	131	3.39	NA	NA	NA	NA	7	2	1	10	NA	4	4	2	131	NA	NA	1	1	NA	5	NA	NA	NA	1	1	2	1	2	2	1	2	2	1	8483.01	8584.7	1	96	8	8	2	4	4	1	2	0	2
62696	57	1.47	128	3.31	93	1.05	52	1.345	7	2	1	13	NA	4	4	2	159	NA	NA	1	1	NA	6	NA	NA	NA	1	1	2	1	2	2	1	2	2	1	11351.7	12116.2	2	95	6	6	1.3	4	4	1	1	0	1
62697	45	1.16	170	4.4	NA	NA	NA	NA	7	2	1	9	NA	2	2	2	119	NA	NA	1	1	NA	4	NA	NA	NA	1	1	2	1	2	2	1	2	2	1	12477.8	12553.4	2	94	6	6	1.43	5	4	2	1	0	2
62699	NA	NA	NA	NA	NA	NA	NA	NA	7	2	1	1	23	4	4	2	23	NA	NA	1	1	NA	NA	NA	NA	NA	1	1	2	1	2	2	NA	NA	NA	NA	4912.96	5115.97	2	90	8	8	1.67	6	6	2	2	0	2
62700	26	0.67	94	2.43	NA	NA	NA	NA	7	2	1	9	NA	4	4	1	119	NA	NA	1	1	NA	NA	NA	NA	NA	1	1	2	1	2	2	1	2	2	1	9022.89	9530.78	2	100	3	3	0.31	7	7	3	2	0	2
62702	NA	NA	NA	NA	NA	NA	NA	NA	7	1	2	12	NA	2	2	NA	NA	NA	NA	1	1	NA	55	NA	NA	NA	1	1	2	2	2	2	NA	NA	NA	NA	20322.3	0	2	91	6	6	1.3	4	4	1	1	0	2
62703	NA	NA	NA	NA	NA	NA	NA	NA	7	2	2	2	NA	4	4	2	25	NA	NA	1	1	NA	NA	NA	NA	NA	1	1	2	1	2	2	NA	NA	NA	NA	7785.57	8700.34	1	96	8	8	2.17	4	4	1	1	0	2
62709	NA	NA	NA	NA	NA	NA	NA	NA	7	2	2	10	NA	3	3	2	122	NA	NA	1	1	NA	4	NA	NA	NA	1	1	2	1	2	2	1	2	2	1	24070.5	25563.7	1	95	6	6	1.09	5	5	0	3	0	1
62711	NA	NA	NA	NA	NA	NA	NA	NA	7	2	1	1	21	3	3	2	23	NA	NA	2	1	2	NA	NA	NA	NA	1	1	2	1	2	2	NA	NA	NA	NA	18848.6	22085.6	1	91	6	6	2.04	2	2	1	0	0	2
62712	NA	NA	NA	NA	NA	NA	NA	NA	7	2	2	4	NA	2	2	1	54	NA	NA	1	1	NA	NA	NA	NA	NA	1	1	2	1	2	2	NA	NA	NA	NA	16087.5	17761.1	2	91	4	4	0.69	4	4	2	0	0	2
62713	45	1.16	131	3.39	127	1.434	61	1.577	7	2	1	15	NA	3	3	2	183	NA	NA	1	1	NA	10	NA	NA	NA	1	1	2	1	2	2	1	2	2	1	17395.5	17264.5	1	99	13	13	NA	4	4	0	2	0	1
62715	58	1.5	129	3.34	NA	NA	NA	NA	7	2	1	10	NA	3	3	2	132	NA	NA	1	1	NA	4	NA	NA	NA	1	1	2	1	2	2	1	2	2	1	47596.3	49235.6	1	99	15	15	3.82	5	5	0	3	0	1
62721	NA	NA	NA	NA	NA	NA	NA	NA	7	2	2	2	NA	3	3	2	33	NA	NA	1	1	NA	NA	NA	NA	NA	1	1	2	1	2	2	NA	NA	NA	NA	33127.9	33563.2	1	99	15	15	5	4	4	2	0	0	1
62722	NA	NA	NA	NA	NA	NA	NA	NA	7	2	1	1	20	1	1	1	21	NA	NA	1	1	NA	NA	NA	NA	NA	2	1	2	2	2	2	NA	NA	NA	NA	12493.9	13386.3	2	98	6	6	1.21	4	4	1	0	0	2
62725	NA	NA	NA	NA	NA	NA	NA	NA	7	2	2	3	NA	5	6	2	46	NA	NA	1	1	NA	NA	NA	NA	NA	1	1	1	1	2	2	NA	NA	NA	NA	5060.29	5371.95	1	90	8	8	1.43	7	7	2	0	0	1
62726	NA	NA	NA	NA	NA	NA	NA	NA	7	1	2	1	18	3	3	NA	NA	NA	NA	1	1	NA	NA	NA	NA	NA	1	1	2	1	2	2	NA	NA	NA	NA	39493.4	0	2	103	15	15	5	4	4	2	0	0	1
62729	NA	NA	NA	NA	NA	NA	NA	NA	7	2	2	1	14	2	2	2	15	NA	NA	1	1	NA	NA	NA	NA	NA	2	1	2	1	2	2	NA	NA	NA	NA	6962.45	7451.65	3	90	12	12	NA	5	5	1	1	0	1
62730	NA	NA	NA	NA	NA	NA	NA	NA	7	2	1	0	3	3	3	2	5	NA	NA	1	1	NA	NA	NA	NA	NA	1	1	2	1	2	2	NA	NA	NA	NA	7493.54	7825.81	1	98	6	6	0.97	7	7	1	2	0	1
62731	49	1.27	147	3.8	NA	NA	NA	NA	7	2	1	19	NA	1	1	2	238	2	NA	2	2	2	12	NA	NA	NA	2	2	2	2	2	2	2	2	2	2	21718.3	21806.7	2	94	NA	13	NA	3	2	0	0	0	1
62733	NA	NA	NA	NA	NA	NA	NA	NA	7	1	1	5	NA	5	6	NA	NA	NA	NA	1	1	NA	NA	NA	NA	NA	1	1	2	1	2	2	NA	NA	NA	NA	8253.75	0	1	90	15	15	5	4	4	2	0	0	1
62738	53	1.37	140	3.62	NA	NA	NA	NA	7	2	1	6	NA	3	3	1	80	NA	NA	1	1	NA	0	NA	NA	NA	1	1	2	1	2	2	NA	NA	NA	NA	20333.2	22709.4	1	103	6	6	1.11	5	5	1	1	1	1
62740	47	1.22	154	3.98	NA	NA	NA	NA	7	2	2	19	NA	4	4	2	232	2	NA	1	1	NA	12	NA	NA	NA	1	2	2	1	2	2	1	2	2	1	12857.5	12921.2	2	97	8	8	2.7	3	3	0	0	1	2
62741	NA	NA	NA	NA	NA	NA	NA	NA	7	2	2	0	3	4	4	2	4	NA	NA	1	1	NA	NA	NA	NA	NA	1	1	2	1	2	2	NA	NA	NA	NA	3861.88	4122.9	1	96	14	14	2.91	6	6	1	2	1	2
62743	NA	NA	NA	NA	NA	NA	NA	NA	7	2	1	0	5	3	3	1	6	NA	NA	1	1	NA	NA	NA	NA	NA	1	1	2	1	2	2	NA	NA	NA	NA	7467.73	7549.77	3	91	4	4	0.65	5	5	2	2	0	2
62748	66	1.71	145	3.75	65	0.734	66	1.707	7	2	1	13	NA	2	2	1	164	NA	NA	2	2	1	7	NA	NA	NA	2	1	2	2	2	2	2	2	2	2	15675	15512	2	93	9	9	1.49	7	7	0	3	0	2
62751	NA	NA	NA	NA	NA	NA	NA	NA	7	2	1	8	NA	3	3	1	97	NA	NA	1	1	NA	1	NA	NA	NA	1	1	2	1	2	2	1	2	2	1	21839.6	22875.1	1	98	7	7	1.03	7	7	0	4	0	2
62753	58	1.5	155	4.01	80	0.903	81	2.095	7	2	2	16	NA	4	4	1	203	NA	NA	1	1	NA	10	NA	NA	NA	1	2	2	1	2	2	1	2	2	1	18421.5	19740.4	1	92	6	6	1.3	4	4	0	1	1	1
62754	NA	NA	NA	NA	NA	NA	NA	NA	7	2	2	0	7	3	3	2	8	NA	NA	1	1	NA	NA	NA	NA	NA	1	1	2	1	2	2	NA	NA	NA	NA	25216.5	24531.6	1	101	14	14	3.38	4	4	2	0	0	1
62755	53	1.37	173	4.47	NA	NA	NA	NA	7	2	2	19	NA	4	4	2	235	2	NA	1	1	NA	13	NA	NA	NA	1	2	2	1	2	2	1	2	2	1	12857.5	12921.2	2	97	3	3	0.66	3	3	2	0	0	2
62756	76	1.97	176	4.55	NA	NA	NA	NA	7	2	1	7	NA	3	3	2	92	NA	NA	1	1	NA	1	NA	NA	NA	1	1	2	1	2	2	NA	NA	NA	NA	25604	28346.3	1	95	7	7	1.66	5	5	0	3	0	1
62758	NA	NA	NA	NA	NA	NA	NA	NA	7	1	2	9	NA	5	7	NA	NA	NA	NA	1	1	NA	2	NA	NA	NA	1	1	2	1	2	2	NA	NA	NA	NA	7722.98	0	1	93	15	15	5	3	3	0	2	0	2
62760	83	2.15	180	4.65	NA	NA	NA	NA	7	2	2	10	NA	2	2	2	122	NA	NA	1	1	NA	3	NA	NA	NA	1	1	2	1	2	2	1	2	2	1	9872.24	10573.7	2	90	7	7	0.89	7	7	1	3	3	1
62762	NA	NA	NA	NA	NA	NA	NA	NA	7	2	2	1	13	1	1	1	14	NA	NA	1	1	NA	NA	NA	NA	NA	1	1	2	1	2	2	NA	NA	NA	NA	12260.9	13122.3	3	92	10	10	2.26	6	6	1	3	0	1
62766	NA	NA	NA	NA	NA	NA	NA	NA	7	2	1	1	22	5	6	2	24	NA	NA	1	1	NA	NA	NA	NA	NA	1	1	2	1	2	2	NA	NA	NA	NA	5891.94	6363.14	1	90	6	6	0.92	6	6	2	0	2	2
62769	35	0.91	153	3.96	NA	NA	NA	NA	7	2	2	13	NA	3	3	2	162	NA	NA	1	1	NA	6	NA	NA	NA	1	1	2	1	2	2	1	2	2	1	74165	76338.9	2	94	5	5	0.89	4	4	0	2	0	2
62770	NA	NA	NA	NA	NA	NA	NA	NA	7	2	1	1	15	3	3	2	16	NA	NA	1	1	NA	NA	NA	NA	NA	1	1	2	1	2	2	NA	NA	NA	NA	51373.5	55257.4	3	91	14	14	4.32	3	3	1	0	0	1
62776	NA	NA	NA	NA	NA	NA	NA	NA	7	2	1	9	NA	4	4	1	120	NA	NA	1	1	NA	3	NA	NA	NA	1	1	2	1	2	2	1	2	2	1	10410.1	10617.1	2	96	6	6	1.62	3	3	0	2	0	2
62778	NA	NA	NA	NA	NA	NA	NA	NA	7	2	2	4	NA	3	3	2	49	NA	NA	1	1	NA	NA	NA	NA	NA	1	1	2	1	2	2	NA	NA	NA	NA	78365.4	80834.2	2	91	14	14	4.12	4	4	2	0	0	1
62780	NA	NA	NA	NA	NA	NA	NA	NA	7	2	2	5	NA	3	3	1	71	NA	NA	1	1	NA	NA	NA	NA	NA	1	1	2	1	2	2	NA	NA	NA	NA	83950.9	92655.9	1	100	15	15	5	4	4	1	1	0	1
62781	NA	NA	NA	NA	NA	NA	NA	NA	7	2	2	3	NA	1	1	1	44	NA	NA	1	1	NA	NA	NA	NA	NA	1	1	2	1	2	2	NA	NA	NA	NA	10493.8	10940.9	1	103	5	5	0.71	6	6	2	2	0	2
62782	NA	NA	NA	NA	NA	NA	NA	NA	7	2	2	0	3	5	6	1	5	NA	NA	1	1	NA	NA	NA	NA	NA	1	1	2	1	2	2	NA	NA	NA	NA	7997.59	8653.84	3	91	15	15	5	4	4	2	0	0	1
62783	46	1.19	148	3.83	NA	NA	NA	NA	7	2	2	6	NA	2	2	1	79	NA	NA	1	1	NA	0	NA	NA	NA	1	1	2	2	2	2	NA	NA	NA	NA	15897.2	16345.2	2	102	4	4	0.57	6	6	2	3	0	2
62785	NA	NA	NA	NA	NA	NA	NA	NA	7	2	1	4	NA	4	4	2	58	NA	NA	1	1	NA	NA	NA	NA	NA	1	1	2	1	2	2	NA	NA	NA	NA	8005.53	8827.4	1	99	14	14	3.8	4	4	1	1	0	1
62786	53	1.37	164	4.24	NA	NA	NA	NA	7	2	1	7	NA	1	1	1	96	NA	NA	1	1	NA	1	NA	NA	NA	2	1	2	1	2	2	NA	NA	NA	NA	16605.1	16594.1	1	92	4	4	0.74	4	4	1	1	0	1
62790	49	1.27	133	3.44	NA	NA	NA	NA	7	2	2	11	NA	4	4	2	139	NA	NA	1	1	NA	4	NA	NA	NA	1	1	2	1	2	2	1	2	2	1	7631.18	7797.23	1	93	1	1	0.02	5	5	0	4	0	2
62791	42	1.09	139	3.59	87	0.982	80	2.069	7	2	1	14	NA	3	3	1	173	NA	NA	1	1	NA	7	NA	NA	NA	1	1	2	1	2	2	1	2	2	1	24231.4	25219.6	2	100	5	5	1.3	3	3	0	1	0	2
62796	NA	NA	NA	NA	NA	NA	NA	NA	7	2	2	17	NA	5	6	2	211	2	NA	1	1	NA	11	NA	NA	NA	1	2	2	NA	NA	NA	1	2	2	1	6937.46	7785.96	3	90	NA	NA	NA	4	4	0	1	0	1
62799	NA	NA	NA	NA	NA	NA	NA	NA	7	2	2	0	2	4	4	1	2	NA	NA	1	1	NA	NA	NA	NA	NA	1	1	2	1	2	2	NA	NA	NA	NA	3800.16	4057.01	2	93	3	3	0.36	6	6	1	1	2	2
62800	50	1.29	217	5.61	NA	NA	NA	NA	7	2	2	15	NA	3	3	2	183	NA	NA	1	1	NA	9	NA	NA	NA	1	1	2	1	2	2	1	2	2	1	103299	106173	1	95	9	9	2.66	4	4	0	2	0	1
62801	37	0.96	156	4.03	96	1.084	100	2.586	7	2	2	19	NA	3	3	2	229	2	NA	1	1	NA	66	NA	NA	NA	1	2	2	1	2	2	1	2	2	1	23572.3	23898	2	95	3	3	0.63	3	3	0	0	0	2
62802	48	1.24	150	3.88	NA	NA	NA	NA	7	2	1	6	NA	3	3	1	78	NA	NA	1	1	NA	0	NA	NA	NA	1	1	2	1	2	2	NA	NA	NA	NA	64054.6	66498.6	1	92	6	6	1.57	3	3	0	1	0	1
62810	37	0.96	127	3.28	64	0.723	77	1.991	7	2	2	15	NA	3	3	1	190	NA	NA	1	1	NA	8	NA	NA	NA	1	1	2	1	2	2	1	2	2	1	105892	107879	1	101	6	6	0.97	7	7	2	1	0	1
62815	NA	NA	NA	NA	NA	NA	NA	NA	7	2	1	4	NA	2	2	1	53	NA	NA	1	1	NA	NA	NA	NA	NA	1	1	2	1	2	2	NA	NA	NA	NA	13504	13522.3	2	93	8	8	2.17	4	4	2	0	0	2
62825	NA	NA	NA	NA	NA	NA	NA	NA	7	2	2	3	NA	1	1	1	47	NA	NA	1	1	NA	NA	NA	NA	NA	1	1	2	1	2	2	NA	NA	NA	NA	9468.01	10197.1	1	103	7	7	0.51	7	7	3	4	0	1
62827	NA	NA	NA	NA	NA	NA	NA	NA	7	2	2	0	6	5	7	2	7	NA	NA	1	1	NA	NA	NA	NA	NA	1	1	2	1	2	2	NA	NA	NA	NA	25216.5	26724.1	1	101	6	6	1.28	4	4	2	0	0	1
62829	NA	NA	NA	NA	NA	NA	NA	NA	7	2	1	0	3	1	1	1	5	NA	NA	1	1	NA	NA	NA	NA	NA	1	1	2	1	2	2	NA	NA	NA	NA	8429.18	8429.33	1	95	15	15	5	3	3	1	0	0	1
62830	40	1.03	145	3.75	NA	NA	NA	NA	7	2	1	14	NA	3	3	2	173	NA	NA	1	1	NA	8	NA	NA	NA	1	1	2	1	2	2	1	2	2	1	88448.3	87285.8	1	101	14	14	5	3	3	0	1	0	2
62831	NA	NA	NA	NA	NA	NA	NA	NA	7	2	2	4	NA	1	1	1	53	NA	NA	1	1	NA	NA	NA	NA	NA	2	1	2	2	2	2	NA	NA	NA	NA	10024.9	10059.2	2	93	77	77	NA	7	7	3	1	0	2
62832	NA	NA	NA	NA	NA	NA	NA	NA	7	2	2	15	NA	1	1	1	189	NA	NA	1	1	NA	9	NA	NA	NA	2	1	2	1	2	2	1	2	2	2	16427.6	17012.8	1	102	3	3	0.54	3	3	0	2	0	2
62833	67	1.73	211	5.46	NA	NA	NA	NA	7	2	2	18	NA	3	3	2	219	2	NA	1	1	NA	9	NA	NA	NA	1	2	2	1	2	2	1	2	2	1	31627.5	33789.8	1	95	1	1	0.21	4	4	1	0	1	2
62834	45	1.16	173	4.47	NA	NA	NA	NA	7	2	1	6	NA	1	1	1	84	NA	NA	1	1	NA	0	NA	NA	NA	2	1	2	2	2	2	NA	NA	NA	NA	11159.2	11226.8	1	102	6	6	0.8	7	7	3	3	0	2
62837	41	1.06	140	3.62	63	0.711	86	2.224	7	2	2	18	NA	3	3	2	221	2	NA	1	1	NA	13	NA	NA	NA	1	2	2	1	2	2	1	2	2	1	31716.9	32646.5	1	95	77	77	NA	3	3	0	0	0	2
62839	NA	NA	NA	NA	NA	NA	NA	NA	7	2	2	3	NA	4	4	2	37	NA	NA	1	1	NA	NA	NA	NA	NA	1	1	2	1	2	2	NA	NA	NA	NA	8833.04	9629.28	1	99	4	4	0.41	7	7	2	4	0	2
62842	NA	NA	NA	NA	NA	NA	NA	NA	7	2	1	4	NA	4	4	2	56	NA	NA	1	1	NA	NA	NA	NA	NA	1	1	2	1	2	2	NA	NA	NA	NA	9885.97	10900.9	2	97	3	3	0.82	2	2	1	0	0	2
62843	NA	NA	NA	NA	NA	NA	NA	NA	7	1	1	14	NA	2	2	NA	NA	NA	NA	2	1	77	8	NA	NA	NA	2	1	2	1	2	2	NA	NA	NA	NA	26616.8	0	2	91	1	1	0.17	4	4	0	1	0	1
62844	60	1.55	167	4.32	NA	NA	NA	NA	7	2	1	7	NA	5	6	2	91	NA	NA	1	1	NA	2	NA	NA	NA	1	1	2	1	2	2	NA	NA	NA	NA	4852.4	5120.38	1	99	14	14	2.66	7	7	3	1	0	1
62850	NA	NA	NA	NA	NA	NA	NA	NA	7	2	2	1	14	5	7	1	16	NA	NA	1	1	NA	NA	NA	NA	NA	1	1	2	1	2	2	NA	NA	NA	NA	6257.55	6809.63	2	92	15	15	5	3	3	1	0	0	2
62852	NA	NA	NA	NA	NA	NA	NA	NA	7	2	2	4	NA	4	4	2	53	NA	NA	1	1	NA	NA	NA	NA	NA	1	1	2	1	2	2	NA	NA	NA	NA	8602.4	9613.13	2	99	13	13	NA	3	3	1	1	0	2
62853	46	1.19	141	3.65	NA	NA	NA	NA	7	2	1	16	NA	5	6	1	196	NA	NA	1	1	NA	10	NA	NA	NA	1	2	2	1	2	2	1	2	2	1	5526.9	5811.56	2	103	7	7	1.65	4	4	0	1	1	2
62854	63	1.63	150	3.88	NA	NA	NA	NA	7	2	1	8	NA	4	4	1	105	NA	NA	1	1	NA	2	NA	NA	NA	1	1	2	1	2	2	1	2	2	1	13239.4	13690.3	3	92	6	6	0.93	5	5	2	1	0	2
62856	NA	NA	NA	NA	NA	NA	NA	NA	7	2	2	2	NA	1	1	1	25	NA	NA	1	1	NA	NA	NA	NA	NA	2	1	2	2	2	2	NA	NA	NA	NA	10576	11390.4	1	100	99	99	NA	7	7	2	3	0	2
62857	NA	NA	NA	NA	NA	NA	NA	NA	7	2	2	0	5	4	4	2	6	NA	NA	1	1	NA	NA	NA	NA	NA	1	1	2	1	2	2	NA	NA	NA	NA	3659.31	3880.3	1	99	8	8	1.99	5	5	1	0	0	1
62858	58	1.5	126	3.26	29	0.327	62	1.603	7	2	1	17	NA	4	4	2	208	2	NA	1	1	NA	12	NA	NA	NA	1	2	2	1	2	2	1	2	2	1	11763.9	12201.3	1	99	14	14	4.86	3	3	0	1	1	2
62862	NA	NA	NA	NA	NA	NA	NA	NA	7	2	1	0	2	3	3	1	3	NA	NA	1	1	NA	NA	NA	NA	NA	1	1	2	1	2	2	NA	NA	NA	NA	9661.67	9494.64	2	95	4	4	0.78	4	4	2	0	0	1
62863	NA	NA	NA	NA	NA	NA	NA	NA	7	2	2	1	13	1	1	1	13	NA	NA	1	1	NA	NA	NA	NA	NA	1	1	2	1	2	2	NA	NA	NA	NA	14326.1	14781.9	3	92	5	5	0.87	4	4	2	0	0	2
62865	NA	NA	NA	NA	NA	NA	NA	NA	7	1	1	17	NA	5	6	NA	NA	2	NA	1	1	NA	9	NA	NA	NA	1	2	2	1	2	2	NA	NA	NA	NA	10346.3	0	2	91	4	4	0.65	5	5	1	3	0	1
62866	NA	NA	NA	NA	NA	NA	NA	NA	7	2	2	5	NA	3	3	2	68	NA	NA	1	1	NA	NA	NA	NA	NA	1	1	2	1	2	2	NA	NA	NA	NA	31377	34630.5	1	101	1	1	0.1	4	4	1	1	0	2
62867	46	1.19	164	4.24	60	0.677	106	2.741	7	2	1	12	NA	3	3	2	152	NA	NA	1	1	NA	5	NA	NA	NA	1	1	2	1	2	2	1	2	2	1	21603.2	21630.9	2	95	5	5	1.05	3	3	0	1	0	1
62869	NA	NA	NA	NA	NA	NA	NA	NA	7	2	1	2	NA	4	4	2	26	NA	NA	1	1	NA	NA	NA	NA	NA	1	1	2	1	2	2	NA	NA	NA	NA	6936.35	7364.53	1	98	15	15	5	6	6	3	0	0	1
62870	29	0.75	229	5.92	NA	NA	NA	NA	7	2	1	13	NA	1	1	1	163	NA	NA	2	2	4	7	NA	NA	NA	2	1	2	2	2	2	1	2	2	1	24228.9	24791.6	2	102	4	4	0.57	5	5	0	3	0	1
62872	70	1.81	164	4.24	69	0.779	80	2.069	7	2	2	17	NA	3	3	1	213	2	NA	1	1	NA	11	NA	NA	NA	1	2	2	1	2	2	1	2	2	1	78268.3	80112.5	2	98	15	15	5	4	4	0	2	0	2
62873	NA	NA	NA	NA	NA	NA	NA	NA	7	1	1	15	NA	4	4	NA	NA	NA	NA	1	1	NA	8	NA	NA	NA	1	1	2	1	2	2	NA	NA	NA	NA	10879.3	0	2	100	10	10	2.33	6	6	0	2	2	2
62877	NA	NA	NA	NA	NA	NA	NA	NA	7	2	1	8	NA	4	4	1	105	NA	NA	1	1	NA	1	NA	NA	NA	1	1	2	1	2	2	1	2	2	1	13423.9	14179.5	2	101	1	1	0.15	3	3	0	2	0	2
62878	64	1.66	149	3.85	NA	NA	NA	NA	7	2	1	15	NA	4	4	1	187	NA	NA	1	1	NA	8	NA	NA	NA	1	1	2	1	2	2	1	2	2	1	16464	16583.9	2	96	5	5	0.67	6	6	1	2	1	1
62879	46	1.19	183	4.73	NA	NA	NA	NA	7	2	2	14	NA	4	4	2	171	NA	NA	1	1	NA	8	NA	NA	NA	1	1	2	1	2	2	1	2	2	1	18164	18028	2	101	8	8	2.43	3	3	0	1	0	1
62888	59	1.53	156	4.03	NA	NA	NA	NA	7	2	1	6	NA	4	4	1	75	NA	NA	1	1	NA	0	NA	NA	NA	1	1	2	1	2	2	NA	NA	NA	NA	10410.1	10390.5	2	96	4	4	0.57	5	5	0	3	0	2
62889	NA	NA	NA	NA	NA	NA	NA	NA	7	2	1	2	NA	2	2	2	30	NA	NA	1	1	NA	NA	NA	NA	NA	1	1	2	1	2	2	NA	NA	NA	NA	8914.16	9196.33	1	99	8	8	1.91	5	5	2	0	1	2
62890	44	1.14	122	3.15	NA	NA	NA	NA	7	2	2	16	NA	5	6	1	193	NA	NA	2	1	5	10	NA	NA	NA	1	2	2	1	2	2	1	2	2	1	8210.01	8564.87	2	92	15	15	5	4	4	0	2	1	2
62894	44	1.14	170	4.4	NA	NA	NA	NA	7	2	2	9	NA	4	4	2	112	NA	NA	1	1	NA	3	NA	NA	NA	1	1	2	1	2	2	1	2	2	1	7620.21	8204.98	2	99	7	7	1.19	6	6	1	3	0	2
62896	NA	NA	NA	NA	NA	NA	NA	NA	7	2	2	5	NA	3	3	1	69	NA	NA	1	1	NA	NA	NA	NA	NA	1	1	2	1	2	2	NA	NA	NA	NA	53166.2	56500.8	1	98	10	10	2.2	6	6	1	3	0	2
62897	NA	NA	NA	NA	NA	NA	NA	NA	7	2	1	5	NA	2	2	2	63	NA	NA	1	1	NA	NA	NA	NA	NA	1	1	2	1	2	2	NA	NA	NA	NA	17458.5	17482.1	2	91	10	10	3.04	4	4	1	1	0	2
62903	NA	NA	NA	NA	NA	NA	NA	NA	7	2	1	7	NA	5	6	2	86	NA	NA	1	1	NA	0	NA	NA	NA	1	1	1	1	2	1	NA	NA	NA	NA	9720.48	10819	2	91	12	12	NA	7	6	0	4	2	2
62904	NA	NA	NA	NA	NA	NA	NA	NA	7	2	1	2	NA	4	4	1	26	NA	NA	1	1	NA	NA	NA	NA	NA	1	1	2	1	2	2	NA	NA	NA	NA	6376.97	6390.84	2	100	8	8	1.1	7	7	3	3	0	2
62905	NA	NA	NA	NA	NA	NA	NA	NA	7	2	2	1	20	5	6	2	20	NA	NA	2	2	1	NA	NA	NA	NA	1	1	2	1	2	2	NA	NA	NA	NA	4735.15	4730.15	3	90	77	77	NA	3	3	1	0	0	1
62906	NA	NA	NA	NA	NA	NA	NA	NA	7	2	2	0	0	1	1	1	1	NA	NA	1	1	NA	NA	NA	NA	NA	1	1	2	1	2	2	NA	NA	NA	NA	6885.82	7118.84	2	96	2	2	0.27	5	5	1	2	0	2
62907	54	1.4	176	4.55	NA	NA	NA	NA	7	2	2	16	NA	2	2	2	200	NA	NA	1	1	NA	9	NA	NA	NA	1	2	2	1	2	2	1	2	2	1	14438	15197.4	2	90	5	5	0.8	5	5	0	3	0	2
62910	NA	NA	NA	NA	NA	NA	NA	NA	7	2	2	7	NA	4	4	1	93	NA	NA	1	1	NA	1	NA	NA	NA	1	1	2	1	2	2	NA	NA	NA	NA	12120.4	13050.5	2	101	10	10	2.91	4	4	0	1	0	2
62911	67	1.73	177	4.58	137	1.547	83	2.146	7	2	1	16	NA	1	1	1	198	NA	NA	1	1	NA	10	NA	NA	NA	1	1	1	1	2	1	1	2	2	1	24902.9	25283.5	1	94	8	8	1.85	5	5	0	2	0	1
62914	NA	NA	NA	NA	NA	NA	NA	NA	7	2	2	4	NA	3	3	2	53	NA	NA	1	1	NA	NA	NA	NA	NA	1	1	2	1	2	2	NA	NA	NA	NA	27528.7	27890.4	1	95	1	1	0.31	2	2	1	0	0	2
62917	48	1.24	177	4.58	108	1.219	107	2.767	7	2	1	13	NA	3	3	2	159	NA	NA	1	1	NA	7	NA	NA	NA	1	1	2	1	2	2	1	2	2	1	69216.3	70543.2	1	91	14	14	3.15	5	5	0	1	0	2
62920	NA	NA	NA	NA	NA	NA	NA	NA	7	2	1	3	NA	2	2	2	38	NA	NA	1	1	NA	NA	NA	NA	NA	1	1	2	1	2	2	NA	NA	NA	NA	12920.2	12937.7	2	90	14	14	3.58	4	4	1	1	0	1
62921	55	1.42	152	3.93	NA	NA	NA	NA	7	2	2	10	NA	4	4	2	127	NA	NA	1	1	NA	4	NA	NA	NA	1	1	2	1	2	2	1	2	2	1	8147.29	8590.33	2	90	8	8	1.67	6	6	2	2	0	2
62925	45	1.16	159	4.11	NA	NA	NA	NA	7	2	2	18	NA	3	3	2	226	2	NA	1	1	NA	13	NA	NA	NA	1	2	2	1	2	2	1	2	2	1	22699.2	23364.6	2	95	2	2	0.46	3	3	0	0	0	2
62926	NA	NA	NA	NA	NA	NA	NA	NA	7	2	2	1	21	1	1	1	21	NA	NA	1	1	NA	NA	NA	NA	NA	2	1	2	2	2	2	NA	NA	NA	NA	11414.9	11901.2	1	94	6	6	1.11	5	5	1	2	0	2
62931	46	1.19	186	4.81	NA	NA	NA	NA	7	2	1	15	NA	5	6	1	187	NA	NA	1	1	NA	10	NA	NA	NA	1	1	2	1	2	2	1	2	2	1	11171.4	11936	1	92	14	14	3.47	4	4	0	2	0	2
62932	NA	NA	NA	NA	NA	NA	NA	NA	7	1	2	2	NA	3	3	NA	NA	NA	NA	1	1	NA	NA	NA	NA	NA	1	1	2	1	2	2	NA	NA	NA	NA	35285.6	0	2	100	15	15	5	4	4	1	1	0	1
62933	55	1.42	173	4.47	NA	NA	NA	NA	7	2	2	17	NA	5	6	2	207	2	NA	1	1	NA	11	NA	NA	NA	1	2	2	1	2	2	1	2	2	1	11975.5	12291.1	1	97	9	9	1.78	6	6	0	1	1	1
62943	52	1.34	101	2.61	44	0.497	40	1.034	7	2	1	15	NA	2	2	1	189	NA	NA	1	1	NA	10	NA	NA	NA	1	1	2	1	2	2	1	2	2	1	18042.3	18115.7	1	102	14	14	2.83	6	6	1	2	0	1
62944	69	1.78	170	4.4	51	0.576	91	2.353	7	2	2	17	NA	4	4	2	211	2	NA	1	1	NA	13	NA	NA	NA	1	2	2	1	2	2	1	2	2	1	13775.8	13737	2	97	7	7	1.06	7	7	1	2	0	2
62946	66	1.71	108	2.79	NA	NA	NA	NA	7	2	1	9	NA	4	4	2	111	NA	NA	1	1	NA	3	NA	NA	NA	1	1	2	1	2	2	1	2	2	1	9699.68	9681.45	2	101	2	2	0.27	6	6	0	3	0	2
62949	63	1.63	182	4.71	NA	NA	NA	NA	7	2	2	8	NA	4	4	1	97	NA	NA	1	1	NA	1	NA	NA	NA	1	1	2	1	2	2	1	2	2	1	9139.78	9384.3	2	100	14	14	3.89	4	4	0	2	0	1
62950	42	1.09	139	3.59	NA	NA	NA	NA	7	2	2	16	NA	3	3	2	201	NA	NA	1	1	NA	10	NA	NA	NA	1	2	2	1	2	2	1	2	2	1	91539	96988.6	1	101	14	14	3.3	4	4	0	2	0	2
62956	NA	NA	NA	NA	NA	NA	NA	NA	7	2	2	0	7	5	6	2	8	NA	NA	1	1	NA	NA	NA	NA	NA	1	1	2	NA	NA	NA	NA	NA	NA	NA	4444.74	4630.93	2	90	3	3	0.65	5	3	1	2	0	1
62957	NA	NA	NA	NA	NA	NA	NA	NA	7	2	2	3	NA	5	6	1	43	NA	NA	1	1	NA	NA	NA	NA	NA	1	1	2	1	2	2	NA	NA	NA	NA	5307.59	5454.53	2	102	3	3	0.38	5	5	3	0	0	2
62959	58	1.5	152	3.93	NA	NA	NA	NA	7	2	2	13	NA	5	6	1	166	NA	NA	2	1	4	7	NA	NA	NA	1	1	2	1	2	2	1	2	2	1	8210.01	8564.87	2	92	15	15	5	4	4	0	2	1	2
62960	NA	NA	NA	NA	NA	NA	NA	NA	7	2	2	3	NA	4	4	2	47	NA	NA	1	1	NA	NA	NA	NA	NA	1	1	2	1	2	2	NA	NA	NA	NA	9727.36	10466.8	2	97	6	6	1	6	6	1	2	2	2
62961	NA	NA	NA	NA	NA	NA	NA	NA	7	2	1	0	6	4	4	1	7	NA	NA	1	1	NA	NA	NA	NA	NA	1	1	2	1	2	2	NA	NA	NA	NA	7882.95	8719.31	2	96	5	5	1.5	2	2	1	0	0	2
62962	NA	NA	NA	NA	NA	NA	NA	NA	7	2	1	2	NA	4	4	1	30	NA	NA	1	1	NA	NA	NA	NA	NA	1	1	2	1	2	2	NA	NA	NA	NA	8009.97	8254.62	2	96	2	2	0.44	3	3	2	0	0	2
62963	56	1.45	135	3.49	NA	NA	NA	NA	7	2	2	6	NA	5	7	2	81	NA	NA	1	1	NA	0	NA	NA	NA	1	1	2	1	2	2	NA	NA	NA	NA	22371.6	23759.5	1	95	6	6	1.15	5	5	2	1	0	1
62965	NA	NA	NA	NA	NA	NA	NA	NA	7	2	2	3	NA	5	7	1	38	NA	NA	1	1	NA	NA	NA	NA	NA	1	1	2	1	2	2	NA	NA	NA	NA	29364.2	32408.9	1	102	2	2	0.49	3	3	1	0	0	1
62968	NA	NA	NA	NA	NA	NA	NA	NA	7	2	1	5	NA	2	2	1	62	NA	NA	1	1	NA	NA	NA	NA	NA	2	1	2	1	2	2	NA	NA	NA	NA	13610.1	14582.2	2	100	3	3	0.76	3	3	1	0	0	2
62969	43	1.11	84	2.17	53	0.598	30	0.776	7	2	1	14	NA	4	4	2	178	NA	NA	1	1	NA	9	NA	NA	NA	1	1	2	1	2	2	1	2	2	1	16891	17218	1	91	10	10	2.56	5	5	0	3	0	1
62970	NA	NA	NA	NA	NA	NA	NA	NA	7	1	1	6	NA	2	2	NA	NA	NA	NA	1	1	NA	0	NA	NA	NA	1	1	2	1	2	2	NA	NA	NA	NA	12577.1	0	2	96	3	3	0.54	4	4	1	1	0	1
62972	NA	NA	NA	NA	NA	NA	NA	NA	7	2	1	3	NA	2	2	2	41	NA	NA	1	1	NA	NA	NA	NA	NA	1	1	2	1	2	2	NA	NA	NA	NA	17458.5	18705.6	2	91	4	4	0.84	3	3	1	0	0	2
62973	NA	NA	NA	NA	NA	NA	NA	NA	7	2	1	10	NA	1	1	1	124	NA	NA	1	1	NA	4	NA	NA	NA	1	1	2	1	2	2	1	2	2	1	17882.6	18280.8	3	92	12	12	NA	6	6	1	3	0	2
62975	80	2.07	251	6.49	NA	NA	NA	NA	7	2	2	10	NA	4	4	2	126	NA	NA	1	1	NA	4	NA	NA	NA	1	1	2	1	2	2	1	2	2	1	7397.13	7630.74	1	96	12	12	NA	5	5	1	2	0	2
62976	46	1.19	278	7.19	NA	NA	NA	NA	7	2	2	18	NA	3	3	2	221	2	NA	2	2	5	14	NA	NA	NA	1	2	2	1	2	2	1	2	2	1	82089.7	85880.9	3	91	14	14	5	2	2	0	0	0	2
62978	55	1.42	129	3.34	NA	NA	NA	NA	7	2	2	18	NA	1	1	1	217	2	NA	1	1	NA	11	NA	NA	NA	1	2	2	1	2	2	1	2	2	1	21062.3	23105.8	1	91	14	14	3.9	4	4	0	1	0	1
62983	64	1.66	154	3.98	NA	NA	NA	NA	7	2	1	7	NA	4	4	2	93	NA	NA	1	1	NA	1	NA	NA	NA	1	1	2	1	2	2	NA	NA	NA	NA	7730.48	9212.54	1	99	6	6	1.3	5	5	1	2	0	1
62984	NA	NA	NA	NA	NA	NA	NA	NA	7	2	2	5	NA	2	2	2	62	NA	NA	1	1	NA	NA	NA	NA	NA	1	1	2	1	2	2	NA	NA	NA	NA	8825.56	9505.17	2	90	7	7	0.89	7	7	1	3	3	1
62986	46	1.19	98	2.53	NA	NA	NA	NA	7	2	1	14	NA	3	3	1	169	NA	NA	1	1	NA	7	NA	NA	NA	1	1	2	1	2	2	1	2	2	1	69211.5	68936.8	1	92	8	8	1.45	6	6	1	3	0	1
62987	63	1.63	167	4.32	NA	NA	NA	NA	7	2	1	10	NA	2	2	1	125	NA	NA	2	1	3	4	NA	NA	NA	2	1	2	1	2	2	1	2	2	1	13395.6	13401.5	2	102	7	7	1.53	5	5	1	2	0	2
62988	NA	NA	NA	NA	NA	NA	NA	NA	7	2	1	10	NA	2	2	1	128	NA	NA	1	1	NA	4	NA	NA	NA	1	1	2	1	2	2	1	2	2	1	11036.5	11087.3	1	102	14	14	2.83	6	6	1	2	0	1
62989	NA	NA	NA	NA	NA	NA	NA	NA	7	2	2	1	19	5	6	2	21	NA	NA	1	1	NA	NA	NA	NA	NA	1	1	1	1	2	1	NA	NA	NA	NA	8173.82	8894.95	1	97	15	15	5	4	4	2	0	0	2
62992	42	1.09	193	4.99	NA	NA	NA	NA	7	2	2	9	NA	1	1	2	116	NA	NA	1	1	NA	3	NA	NA	NA	1	1	2	1	2	2	1	2	2	1	18668.6	18957	1	101	4	4	0.84	3	3	0	1	0	1
62995	44	1.14	153	3.96	71	0.802	95	2.457	7	2	1	18	NA	4	4	2	220	2	NA	1	1	NA	13	NA	NA	NA	1	2	2	1	2	2	1	2	2	1	11386.7	11908.6	2	99	6	6	1.18	5	5	0	3	0	2
62996	59	1.53	187	4.84	NA	NA	NA	NA	7	2	2	9	NA	2	2	2	114	NA	NA	1	1	NA	4	NA	NA	NA	1	1	2	1	2	2	1	2	2	1	13257.1	14867.9	2	90	8	8	1.72	5	5	1	2	0	1
62998	54	1.4	144	3.72	36	0.406	83	2.146	7	2	1	19	NA	5	6	1	NA	2	NA	1	1	NA	15	NA	NA	NA	1	2	2	1	2	2	1	2	2	1	6558.31	6849.98	2	92	99	99	NA	4	1	0	0	0	1
62999	76	1.97	209	5.4	NA	NA	NA	NA	7	2	2	9	NA	5	7	1	113	NA	NA	1	1	NA	3	NA	NA	NA	1	1	2	1	2	2	1	2	2	1	6137.26	6434.75	1	103	15	15	3.7	5	5	0	2	1	1
63001	NA	NA	NA	NA	NA	NA	NA	NA	7	2	1	5	NA	4	4	1	64	NA	NA	1	1	NA	NA	NA	NA	NA	1	1	2	1	2	2	NA	NA	NA	NA	9624.98	10219.1	2	96	3	3	0.38	5	5	1	2	0	2
63005	43	1.11	151	3.9	NA	NA	NA	NA	7	2	1	19	NA	1	1	1	232	2	NA	1	1	NA	13	NA	NA	NA	1	2	2	2	2	2	1	2	2	1	32326.5	34735.8	2	94	5	5	0.65	6	6	0	3	0	1
63009	62	1.6	173	4.47	NA	NA	NA	NA	7	2	1	6	NA	4	4	2	84	NA	NA	1	1	NA	1	NA	NA	NA	1	1	2	1	2	2	NA	NA	NA	NA	8483.01	8584.7	1	96	10	10	2.95	4	4	0	1	0	2
63011	68	1.76	161	4.16	37	0.418	86	2.224	7	2	2	16	NA	3	3	2	194	NA	NA	1	1	NA	9	NA	NA	NA	1	2	2	1	2	2	1	2	2	1	122092	127137	2	91	15	15	5	3	3	0	1	0	1
63014	43	1.11	150	3.88	NA	NA	NA	NA	7	2	2	11	NA	4	4	2	133	NA	NA	1	1	NA	5	NA	NA	NA	1	1	2	1	2	2	1	2	2	1	7814.74	7978.46	1	98	8	8	2.97	2	2	0	1	0	2
63016	57	1.47	152	3.93	136	1.535	68	1.758	7	2	2	14	NA	2	2	2	170	NA	NA	2	2	3	7	NA	NA	NA	2	1	2	2	2	2	1	2	2	1	12680.6	14355.4	2	90	3	3	0.46	5	5	0	2	2	1
63018	NA	NA	NA	NA	NA	NA	NA	NA	7	2	1	10	NA	3	3	1	124	NA	NA	1	1	NA	3	NA	NA	NA	1	1	2	1	2	2	1	2	2	1	27154.2	28089.5	2	101	4	4	0.73	5	5	1	2	0	1
63020	55	1.42	172	4.45	NA	NA	NA	NA	7	2	1	6	NA	1	1	1	73	NA	NA	1	1	NA	0	NA	NA	NA	2	1	2	1	2	2	NA	NA	NA	NA	13533.3	15943.8	1	100	6	6	1.11	5	5	0	2	1	1
63027	40	1.03	112	2.9	NA	NA	NA	NA	7	2	1	15	NA	1	1	1	181	NA	NA	1	1	NA	8	NA	NA	NA	2	1	2	2	2	2	1	2	2	1	18242.8	18521.7	1	102	6	6	1.03	6	6	0	4	0	1
63028	45	1.16	139	3.59	NA	NA	NA	NA	7	2	2	6	NA	1	1	1	73	NA	NA	1	1	NA	0	NA	NA	NA	2	1	2	2	2	2	NA	NA	NA	NA	14414.5	14932.2	2	96	8	8	1.33	7	7	2	1	1	1
63029	NA	NA	NA	NA	NA	NA	NA	NA	7	2	2	2	NA	5	7	2	28	NA	NA	1	1	NA	NA	NA	NA	NA	1	1	2	1	2	2	NA	NA	NA	NA	20272.4	20911.1	2	94	77	77	NA	4	4	2	0	0	2
63032	65	1.68	140	3.62	NA	NA	NA	NA	7	2	1	14	NA	4	4	2	172	NA	NA	1	1	NA	7	NA	NA	NA	1	1	2	1	2	2	NA	NA	NA	NA	11085.1	11001.2	1	93	1	1	0.02	5	5	0	4	0	2
63034	NA	NA	NA	NA	NA	NA	NA	NA	7	2	2	5	NA	3	3	2	60	NA	NA	1	1	NA	NA	NA	NA	NA	1	1	2	1	2	2	NA	NA	NA	NA	27257.2	28966.7	1	92	4	4	0.61	5	5	1	2	0	1
63035	49	1.27	141	3.65	NA	NA	NA	NA	7	2	1	7	NA	5	7	2	94	NA	NA	1	1	NA	1	NA	NA	NA	1	1	2	1	2	2	NA	NA	NA	NA	8017.55	8398.8	1	99	6	6	0.6	7	7	2	1	1	2
63038	NA	NA	NA	NA	NA	NA	NA	NA	7	2	2	2	NA	5	7	2	33	NA	NA	1	1	NA	NA	NA	NA	NA	1	1	2	1	2	2	NA	NA	NA	NA	7871.44	8074.62	1	96	6	6	1.49	3	3	1	0	0	2
63039	NA	NA	NA	NA	NA	NA	NA	NA	7	2	2	2	NA	1	1	2	34	NA	NA	1	1	NA	NA	NA	NA	NA	1	1	2	1	2	2	NA	NA	NA	NA	9955.15	10582.8	3	92	6	6	1	6	6	1	1	0	1
63042	46	1.19	131	3.39	NA	NA	NA	NA	7	2	2	12	NA	4	4	2	146	NA	NA	1	1	NA	6	NA	NA	NA	1	1	2	1	2	2	1	2	2	1	13841.2	13875.3	1	96	15	15	4.52	6	6	0	4	0	1
63046	NA	NA	NA	NA	NA	NA	NA	NA	7	2	1	1	NA	3	3	2	25	NA	NA	1	1	NA	NA	NA	NA	NA	1	1	2	1	2	2	NA	NA	NA	NA	39241.1	42207.8	1	99	6	6	1.73	3	3	1	1	0	2
63047	70	1.81	179	4.63	NA	NA	NA	NA	7	2	2	6	NA	3	3	2	81	NA	NA	2	1	2	0	NA	NA	NA	1	1	2	1	2	2	NA	NA	NA	NA	14287.7	14320.2	2	97	6	6	1.16	4	4	1	1	0	1
63049	34	0.88	180	4.65	NA	NA	NA	NA	7	2	1	19	NA	2	2	1	233	2	NA	2	1	5	15	NA	NA	NA	1	2	2	2	2	2	1	2	2	1	30061.9	30025.9	1	92	6	6	0.93	5	5	0	2	0	1
63053	NA	NA	NA	NA	NA	NA	NA	NA	7	2	2	8	NA	1	1	1	101	NA	NA	1	1	NA	2	NA	NA	NA	2	1	2	1	2	2	1	2	2	1	12789.4	13121.4	1	102	3	3	0.54	3	3	0	2	0	2
63054	43	1.11	189	4.89	NA	NA	NA	NA	7	2	2	11	NA	1	1	1	136	NA	NA	1	1	NA	4	NA	NA	NA	1	1	2	1	2	2	1	2	2	1	14469.1	14745.4	2	92	15	15	3.37	7	7	0	4	0	1
63055	NA	NA	NA	NA	NA	NA	NA	NA	7	2	2	2	NA	3	3	2	34	NA	NA	1	1	NA	NA	NA	NA	NA	1	1	2	1	2	2	NA	NA	NA	NA	25257.2	27876.2	1	98	2	2	0.31	3	3	1	0	0	1
63058	43	1.11	149	3.85	77	0.869	91	2.353	7	2	2	13	NA	5	6	2	158	NA	NA	1	1	NA	7	NA	NA	NA	1	1	2	1	2	2	1	2	2	1	6135.47	6372.72	1	91	15	15	5	6	6	0	2	2	1
63059	63	1.63	145	3.75	NA	NA	NA	NA	7	2	1	7	NA	4	4	1	87	NA	NA	1	1	NA	0	NA	NA	NA	1	1	2	1	2	2	NA	NA	NA	NA	10469.7	11059	1	100	6	6	1.13	4	4	0	3	0	2
63060	49	1.27	150	3.88	NA	NA	NA	NA	7	2	2	7	NA	1	1	1	93	NA	NA	1	1	NA	1	NA	NA	NA	1	1	2	1	2	2	NA	NA	NA	NA	13064.6	13201.9	1	103	5	5	0.71	6	6	2	2	0	2
63062	NA	NA	NA	NA	NA	NA	NA	NA	7	2	1	4	NA	4	4	1	59	NA	NA	1	1	NA	NA	NA	NA	NA	1	1	2	1	2	2	NA	NA	NA	NA	10691	11500	2	98	5	5	0.59	7	7	3	0	0	2
63063	59	1.53	151	3.9	NA	NA	NA	NA	7	2	2	7	NA	3	3	1	87	NA	NA	1	1	NA	0	NA	NA	NA	1	1	2	1	2	2	NA	NA	NA	NA	60557.6	61692.7	3	92	6	6	1.17	4	4	0	2	0	2
63065	NA	NA	NA	NA	NA	NA	NA	NA	7	2	1	11	NA	1	1	1	143	NA	NA	2	2	3	4	NA	NA	NA	2	1	2	2	2	2	1	2	2	NA	13822.1	14860.2	3	92	4	4	0.55	6	6	0	4	0	1
63066	NA	NA	NA	NA	NA	NA	NA	NA	7	2	1	3	NA	3	3	2	44	NA	NA	1	1	NA	NA	NA	NA	NA	1	1	2	1	2	2	NA	NA	NA	NA	61250.5	69105.2	1	90	8	8	1.67	5	5	2	1	0	2
63067	NA	NA	NA	NA	NA	NA	NA	NA	7	2	2	0	5	5	6	1	6	NA	NA	1	1	NA	NA	NA	NA	NA	1	1	2	1	2	2	NA	NA	NA	NA	6956.26	7247.65	1	95	5	5	0.73	6	6	1	0	1	1
63068	NA	NA	NA	NA	NA	NA	NA	NA	7	2	1	9	NA	3	3	1	119	NA	NA	1	1	NA	3	NA	NA	NA	1	1	2	1	2	2	1	2	2	NA	26240.8	27691.6	1	94	4	4	0.56	5	5	1	2	0	1
63072	36	0.93	188	4.86	NA	NA	NA	NA	7	2	2	12	NA	3	3	2	152	NA	NA	2	1	1	7	NA	NA	NA	1	1	1	1	2	1	1	2	2	1	31756.6	32677.1	2	97	5	5	0.8	5	5	1	2	0	1
63073	50	1.29	178	4.6	108	1.219	106	2.741	7	2	1	16	NA	3	3	1	194	NA	NA	1	1	NA	8	NA	NA	NA	1	2	2	1	2	2	1	2	2	1	25367.6	25034.2	1	94	6	6	1.26	5	5	0	2	0	2
63074	NA	NA	NA	NA	NA	NA	NA	NA	7	2	1	3	NA	4	4	1	38	NA	NA	1	1	NA	NA	NA	NA	NA	1	1	2	1	2	2	NA	NA	NA	NA	9016.05	9698.34	2	97	NA	99	NA	7	6	2	1	1	2
63075	48	1.24	194	5.02	214	2.416	103	2.664	7	2	2	12	NA	2	2	1	152	NA	NA	1	1	NA	6	NA	NA	NA	1	1	2	1	2	2	NA	NA	NA	NA	20502.9	21114.7	2	98	12	12	NA	3	3	0	1	0	2
63078	NA	NA	NA	NA	NA	NA	NA	NA	7	2	1	6	NA	1	1	1	81	NA	NA	1	1	NA	0	NA	NA	NA	1	1	2	1	2	2	NA	NA	NA	NA	8828.58	8822.71	2	103	10	10	1.63	7	7	1	4	0	1
63079	47	1.22	139	3.59	NA	NA	NA	NA	7	2	1	17	NA	5	6	1	212	2	NA	2	1	5	12	NA	NA	NA	1	2	2	1	2	2	1	2	2	1	11171.4	11936	1	92	14	14	3.47	4	4	0	2	0	2
63084	NA	NA	NA	NA	NA	NA	NA	NA	7	2	1	4	NA	3	3	2	54	NA	NA	1	1	NA	NA	NA	NA	NA	1	1	2	1	2	2	NA	NA	NA	NA	45649.9	51503.9	1	99	15	15	5	5	5	3	0	0	2
63085	NA	NA	NA	NA	NA	NA	NA	NA	7	2	2	4	NA	4	4	2	54	NA	NA	1	1	NA	NA	NA	NA	NA	1	1	2	1	2	2	NA	NA	NA	NA	8267.49	9012.74	2	99	2	2	0.19	7	7	3	1	0	2
63087	NA	NA	NA	NA	NA	NA	NA	NA	7	2	1	3	NA	3	3	1	45	NA	NA	1	1	NA	NA	NA	NA	NA	1	1	2	1	2	2	NA	NA	NA	NA	81508.6	87670.8	1	94	14	6	1.65	3	2	1	0	0	1
63090	51	1.32	157	4.06	NA	NA	NA	NA	7	2	2	15	NA	3	3	2	186	NA	NA	1	1	NA	8	NA	NA	NA	1	1	2	1	2	2	1	2	2	1	41202.7	43105.6	2	91	6	6	1.26	5	5	0	1	2	2
63092	44	1.14	123	3.18	NA	NA	NA	NA	7	2	2	17	NA	4	4	2	216	2	NA	1	1	NA	11	NA	NA	NA	1	2	2	1	2	2	1	2	2	1	12581.9	12644.4	2	97	6	6	0.92	7	7	1	4	0	2
63093	49	1.27	156	4.03	NA	NA	NA	NA	7	2	2	10	NA	3	3	1	130	NA	NA	1	1	NA	4	NA	NA	NA	1	1	2	1	1	2	1	2	2	1	21800	23152.4	3	91	7	1	0	7	1	0	4	0	1
63095	NA	NA	NA	NA	NA	NA	NA	NA	7	2	2	4	NA	4	4	1	54	NA	NA	1	1	NA	NA	NA	NA	NA	1	1	2	1	2	2	NA	NA	NA	NA	10438	11664.4	2	100	9	9	2.46	4	4	1	1	1	2
63096	56	1.45	197	5.09	NA	NA	NA	NA	7	2	1	8	NA	2	2	1	101	NA	NA	1	1	NA	2	NA	NA	NA	1	1	2	1	2	2	1	2	2	1	13672.9	14159.7	2	100	14	14	3.58	4	4	0	2	0	2
63098	66	1.71	165	4.27	NA	NA	NA	NA	7	2	2	10	NA	3	3	2	127	NA	NA	1	1	NA	4	NA	NA	NA	1	1	2	1	2	2	1	2	2	1	60197.3	63931.5	2	94	14	14	2.63	6	6	1	3	0	1
63099	NA	NA	NA	NA	NA	NA	NA	NA	7	2	2	3	NA	2	2	1	43	NA	NA	1	1	NA	NA	NA	NA	NA	2	1	2	2	2	2	NA	NA	NA	NA	15550.9	16748.4	2	102	8	8	1.09	7	7	1	3	0	2
63100	NA	NA	NA	NA	NA	NA	NA	NA	7	2	2	13	NA	1	1	1	167	NA	NA	1	1	NA	7	NA	NA	NA	1	1	2	1	2	2	1	2	2	1	22425	22856.1	1	94	5	5	0.87	4	4	0	2	0	2
63101	57	1.47	156	4.03	NA	NA	NA	NA	7	2	1	6	NA	4	4	1	85	NA	NA	1	1	NA	0	NA	NA	NA	1	1	2	1	2	2	NA	NA	NA	NA	11060.7	11193.3	2	96	6	6	1.48	4	4	1	1	0	2
63102	71	1.84	290	7.5	260	2.935	167	4.319	7	2	2	19	NA	1	1	1	238	2	NA	2	2	1	12	NA	NA	NA	2	2	2	2	2	2	2	2	2	2	16427.6	17012.8	1	102	5	5	0.98	4	4	1	1	0	2
63104	62	1.6	117	3.03	NA	NA	NA	NA	7	2	2	6	NA	4	4	1	76	NA	NA	1	1	NA	0	NA	NA	NA	1	1	2	1	2	2	NA	NA	NA	NA	8146.77	8699.38	2	100	15	15	4.97	5	5	0	2	1	2
63105	NA	NA	NA	NA	NA	NA	NA	NA	7	1	1	14	NA	5	6	NA	NA	NA	NA	2	1	4	9	NA	NA	NA	1	1	2	1	2	2	NA	NA	NA	NA	8915.81	0	1	95	3	3	0.43	4	4	0	1	2	1
63111	58	1.5	148	3.83	NA	NA	NA	NA	7	2	1	8	NA	1	1	1	103	NA	NA	2	7	77	1	NA	NA	NA	2	1	2	1	2	2	1	2	2	1	11399.2	11295.7	1	103	8	8	1.85	5	5	2	1	0	2
63113	NA	NA	NA	NA	NA	NA	NA	NA	7	2	2	3	NA	1	1	2	43	NA	NA	1	1	NA	NA	NA	NA	NA	1	1	2	1	2	2	NA	NA	NA	NA	17543.2	19368.2	1	95	8	8	2.24	4	4	2	0	0	2
63114	64	1.66	149	3.85	83	0.937	68	1.758	7	2	1	15	NA	5	6	1	189	NA	NA	1	1	NA	9	NA	NA	NA	1	1	2	1	2	2	1	2	2	1	11657.2	12175.6	1	92	9	9	2.88	3	3	0	2	0	1
63115	NA	NA	NA	NA	NA	NA	NA	NA	7	2	1	4	NA	3	3	1	59	NA	NA	1	1	NA	NA	NA	NA	NA	1	1	2	1	2	2	NA	NA	NA	NA	32621.4	36804.7	2	101	4	4	0.73	5	5	1	2	0	1
63118	61	1.58	152	3.93	55	0.621	80	2.069	7	2	1	16	NA	1	1	1	198	NA	NA	1	1	NA	10	NA	NA	NA	1	2	2	1	2	2	1	2	2	1	30061.9	30025.9	1	92	7	7	1.48	5	5	0	1	0	1
63120	NA	NA	NA	NA	NA	NA	NA	NA	7	2	2	4	NA	3	3	1	58	NA	NA	1	1	NA	NA	NA	NA	NA	1	1	2	1	2	2	NA	NA	NA	NA	55336.5	58807.2	2	102	14	14	3.44	5	5	1	2	0	2
63121	NA	NA	NA	NA	NA	NA	NA	NA	7	2	1	9	NA	1	1	1	114	NA	NA	1	1	NA	2	NA	NA	NA	1	1	2	1	2	2	1	2	2	1	15233.1	16234	1	94	15	15	4.37	7	7	0	4	1	1
63122	NA	NA	NA	NA	NA	NA	NA	NA	7	2	2	3	NA	2	2	1	44	NA	NA	2	2	2	NA	NA	NA	NA	2	1	2	2	2	2	NA	NA	NA	NA	10301.5	10951	2	93	6	6	0.93	5	5	1	2	0	1
63129	38	0.98	132	3.41	73	0.824	79	2.043	7	2	1	14	NA	1	1	1	172	NA	NA	1	1	NA	7	NA	NA	NA	1	1	2	1	2	2	1	2	2	1	22768.4	23297.2	2	98	6	6	1.4	3	3	0	1	0	1
63130	47	1.22	96	2.48	NA	NA	NA	NA	7	2	2	16	NA	5	6	2	196	NA	NA	2	2	1	8	NA	NA	NA	1	2	1	NA	NA	NA	1	2	1	NA	10767.6	12084.5	2	91	99	1	0	7	3	0	4	0	1
63131	NA	NA	NA	NA	NA	NA	NA	NA	7	2	2	2	NA	4	4	1	33	NA	NA	1	1	NA	NA	NA	NA	NA	1	1	2	1	2	2	NA	NA	NA	NA	8480.47	9125.08	1	100	13	13	NA	5	5	2	0	0	2
63135	46	1.19	143	3.7	58	0.655	85	2.198	7	2	1	15	NA	4	4	2	190	NA	NA	1	1	NA	9	NA	NA	NA	1	2	2	1	2	2	1	2	2	1	11351.7	11256.9	2	95	7	7	1.74	4	4	0	2	0	2
63136	47	1.22	134	3.47	80	0.903	71	1.836	7	2	1	18	NA	3	3	2	224	2	NA	1	1	NA	13	NA	NA	NA	1	2	2	1	2	2	1	2	2	1	66448.1	70580	2	94	7	7	1.17	6	6	0	3	0	1
63138	49	1.27	163	4.22	73	0.824	99	2.56	7	2	1	15	NA	3	3	2	188	NA	NA	1	1	NA	9	NA	NA	NA	1	1	2	1	2	2	1	2	2	1	76583.5	78051.6	3	91	4	4	0.92	3	3	0	1	0	2
63140	70	1.81	157	4.06	NA	NA	NA	NA	7	2	2	9	NA	1	1	1	113	NA	NA	1	1	NA	3	NA	NA	NA	2	1	2	2	2	2	1	2	2	1	12307.8	12437.2	2	93	77	77	NA	7	7	3	1	0	2
63144	NA	NA	NA	NA	NA	NA	NA	NA	7	2	1	1	21	2	2	2	22	NA	NA	1	1	NA	NA	NA	NA	NA	2	1	2	2	2	2	NA	NA	NA	NA	10803.6	11145.5	2	94	7	7	1.34	5	5	2	1	0	1
63146	57	1.47	158	4.09	NA	NA	NA	NA	7	2	2	6	NA	4	4	1	75	NA	NA	1	1	NA	0	NA	NA	NA	1	1	2	1	2	2	NA	NA	NA	NA	8362.26	9003.97	2	100	3	3	0.38	5	5	2	1	0	2
63150	46	1.19	177	4.58	NA	NA	NA	NA	7	2	1	19	NA	3	3	2	229	2	NA	1	1	NA	13	NA	NA	NA	1	2	2	1	2	2	1	2	2	1	93665	95017.3	1	91	15	15	5	4	4	0	1	0	1
63153	NA	NA	NA	NA	NA	NA	NA	NA	7	2	1	2	NA	2	2	2	34	NA	NA	1	1	NA	NA	NA	NA	NA	1	1	2	1	2	2	NA	NA	NA	NA	13002.9	13931.7	2	91	2	2	0.42	3	3	1	1	0	2
63155	NA	NA	NA	NA	NA	NA	NA	NA	7	2	1	18	NA	3	3	2	228	2	NA	1	1	NA	13	NA	NA	NA	1	2	2	1	2	2	1	2	2	1	68149	67253.3	1	93	15	15	3.92	5	5	0	1	0	2
63157	59	1.53	218	5.64	73	0.824	144	3.724	7	2	1	13	NA	3	3	2	156	NA	NA	1	1	NA	6	NA	NA	NA	1	1	2	1	2	2	1	2	2	1	32477.6	32050.7	1	95	4	4	0.65	6	6	2	2	0	2
63158	NA	NA	NA	NA	NA	NA	NA	NA	7	2	2	0	5	3	3	1	7	NA	NA	1	1	NA	NA	NA	NA	NA	1	1	2	1	2	2	NA	NA	NA	NA	10263.8	10611.2	1	94	8	8	1.39	7	7	2	0	1	2
63165	NA	NA	NA	NA	NA	NA	NA	NA	7	1	2	13	NA	4	4	NA	NA	NA	NA	1	1	NA	5	NA	NA	NA	1	1	2	1	2	2	NA	NA	NA	NA	16537.5	0	2	100	1	1	0.04	4	4	0	2	0	1
63166	68	1.76	136	3.52	57	0.644	57	1.474	7	2	2	17	NA	4	4	2	205	2	NA	1	1	NA	11	NA	NA	NA	1	2	2	1	2	2	1	2	2	1	10848.6	11198.2	1	99	4	4	0.41	7	7	2	4	0	2
63168	51	1.32	152	3.93	NA	NA	NA	NA	7	2	1	10	NA	5	6	1	131	NA	NA	1	1	NA	4	NA	NA	NA	1	1	2	1	2	2	1	2	2	1	8580.83	9087.23	1	92	14	14	2.42	6	6	1	3	0	1
63173	66	1.71	156	4.03	54	0.61	79	2.043	7	2	1	18	NA	5	6	2	217	2	NA	1	1	NA	13	NA	NA	NA	1	2	2	1	2	2	1	2	2	1	5096.87	5447.23	3	91	7	7	1.33	6	6	0	0	2	2
63175	39	1.01	168	4.34	75	0.847	114	2.948	7	2	1	15	NA	3	3	1	184	NA	NA	1	1	NA	8	NA	NA	NA	1	1	2	1	2	2	1	2	2	1	31348.5	31739.2	1	98	5	5	0.74	5	5	0	3	0	1
63176	52	1.34	178	4.6	NA	NA	NA	NA	7	2	1	19	NA	4	4	2	230	2	NA	1	1	NA	15	NA	NA	NA	1	2	2	1	2	2	1	2	2	1	13416.2	13513.9	1	96	4	4	0.65	4	4	0	0	0	1
63179	45	1.16	140	3.62	NA	NA	NA	NA	7	2	1	8	NA	2	2	1	100	NA	NA	1	1	NA	3	NA	NA	NA	2	1	2	2	2	2	2	2	2	2	13898.6	14013.2	2	102	8	8	1.09	7	7	1	3	0	2
63182	NA	NA	NA	NA	NA	NA	NA	NA	7	2	2	14	NA	4	4	2	171	NA	NA	1	1	NA	9	NA	NA	NA	1	1	2	1	2	2	1	2	2	1	10671.3	10591.4	1	99	15	8	2.7	4	3	0	2	0	1
63184	NA	NA	NA	NA	NA	NA	NA	NA	7	2	1	3	NA	3	3	2	36	NA	NA	1	1	NA	NA	NA	NA	NA	1	1	2	1	2	2	NA	NA	NA	NA	86817.4	95073.5	2	91	15	15	5	4	4	2	0	0	1
63185	NA	NA	NA	NA	NA	NA	NA	NA	7	2	1	3	NA	4	4	1	40	NA	NA	1	1	NA	NA	NA	NA	NA	1	1	2	1	2	2	NA	NA	NA	NA	10040	11070.8	1	100	3	3	0.73	3	3	2	0	0	2
63186	51	1.32	191	4.94	NA	NA	NA	NA	7	2	1	11	NA	5	7	1	136	NA	NA	1	1	NA	4	NA	NA	NA	1	1	2	1	2	2	1	2	2	1	11611.6	11813	1	98	14	14	3.16	6	6	2	2	0	1
63189	NA	NA	NA	NA	NA	NA	NA	NA	7	2	2	0	5	4	4	2	5	NA	NA	1	1	NA	NA	NA	NA	NA	1	1	2	1	2	2	NA	NA	NA	NA	4964.2	5018.4	1	93	1	1	0.16	3	3	1	1	0	2
63199	51	1.32	134	3.47	NA	NA	NA	NA	7	2	1	12	NA	3	3	1	151	NA	NA	1	1	NA	6	NA	NA	NA	1	1	2	1	2	2	1	2	2	1	27156.8	27669.7	1	92	5	5	1.05	3	3	1	1	0	2
63201	60	1.55	182	4.71	NA	NA	NA	NA	7	2	1	7	NA	1	1	1	90	NA	NA	1	1	NA	1	NA	NA	NA	1	1	2	1	2	2	NA	NA	NA	NA	12665.8	13116.7	1	100	9	9	2.02	6	6	0	3	1	2
63202	NA	NA	NA	NA	NA	NA	NA	NA	7	2	1	0	3	5	7	2	4	NA	NA	1	1	NA	NA	NA	NA	NA	1	1	2	1	2	2	NA	NA	NA	NA	6371.5	6469.29	2	95	12	14	3.93	4	3	1	0	0	1
63207	NA	NA	NA	NA	NA	NA	NA	NA	7	2	2	8	NA	3	3	2	107	NA	NA	1	1	NA	3	NA	NA	NA	1	1	2	1	2	2	1	2	2	NA	52414.6	53164	1	91	14	14	2.44	7	7	2	4	0	1
63210	54	1.4	122	3.15	NA	NA	NA	NA	7	2	1	10	NA	4	4	2	121	NA	NA	1	1	NA	4	NA	NA	NA	1	1	2	1	2	2	1	2	2	1	7250.31	8640.32	2	99	2	2	0.2	7	7	1	2	1	1
63217	NA	NA	NA	NA	NA	NA	NA	NA	7	1	2	8	NA	5	7	NA	NA	NA	NA	1	1	NA	3	NA	NA	NA	1	1	2	1	2	2	NA	NA	NA	NA	16195.5	0	3	91	5	5	0.65	7	7	0	4	0	2
63226	NA	NA	NA	NA	NA	NA	NA	NA	7	2	2	2	NA	2	2	1	32	NA	NA	1	1	NA	NA	NA	NA	NA	2	1	2	1	2	2	NA	NA	NA	NA	9267.83	9392.48	2	93	77	77	NA	4	4	1	1	0	2
63232	48	1.24	151	3.9	NA	NA	NA	NA	7	2	2	14	NA	4	4	1	170	NA	NA	1	1	NA	8	NA	NA	NA	1	1	2	1	2	2	1	2	2	1	10128	10319.8	2	103	7	7	1.48	5	5	0	1	1	2
63237	NA	NA	NA	NA	NA	NA	NA	NA	7	2	1	2	NA	3	3	1	30	NA	NA	1	1	NA	NA	NA	NA	NA	1	1	2	1	2	2	NA	NA	NA	NA	49277	53002.4	2	98	15	15	5	3	3	1	0	0	1
63239	70	1.81	179	4.63	NA	NA	NA	NA	7	2	2	6	NA	4	4	1	74	NA	NA	1	1	NA	0	NA	NA	NA	1	1	2	1	2	2	NA	NA	NA	NA	9399.28	9563.25	2	96	4	4	0.57	5	5	0	3	0	2
63240	NA	NA	NA	NA	NA	NA	NA	NA	7	2	1	5	NA	2	2	1	63	NA	NA	1	1	NA	NA	NA	NA	NA	1	1	2	1	2	2	NA	NA	NA	NA	16775.1	17306.1	2	98	6	6	1.07	5	5	3	0	0	2
63241	NA	NA	NA	NA	NA	NA	NA	NA	7	1	1	9	NA	3	3	NA	NA	NA	NA	1	1	NA	3	NA	NA	NA	1	1	2	1	2	2	NA	NA	NA	NA	37831.6	0	1	99	77	77	NA	4	4	0	2	0	2
63243	NA	NA	NA	NA	NA	NA	NA	NA	7	2	1	2	NA	1	1	1	26	NA	NA	1	1	NA	NA	NA	NA	NA	1	1	2	1	2	2	NA	NA	NA	NA	12493.9	13058.7	2	98	6	6	0.63	7	7	2	2	1	1
63244	NA	NA	NA	NA	NA	NA	NA	NA	7	2	1	4	NA	4	4	2	49	NA	NA	1	1	NA	NA	NA	NA	NA	1	1	2	1	2	2	NA	NA	NA	NA	9228.43	10175.8	1	96	8	8	2	4	4	1	2	0	2
63246	56	1.45	134	3.47	30	0.339	72	1.862	7	2	1	13	NA	4	4	2	167	NA	NA	1	1	NA	8	NA	NA	NA	1	1	2	1	2	2	1	2	2	1	13416.2	13513.9	1	96	15	15	5	4	4	0	1	0	1
63247	54	1.4	140	3.62	52	0.587	76	1.965	7	2	1	19	NA	5	7	2	239	2	NA	1	1	NA	15	NA	NA	NA	1	2	2	1	2	2	1	2	2	1	13251.6	13277.8	1	96	15	15	5	3	3	0	0	0	2
63250	70	1.81	168	4.34	NA	NA	NA	NA	7	2	1	17	NA	3	3	2	212	2	NA	1	1	NA	11	NA	NA	NA	1	2	2	1	2	2	1	2	2	1	88198.9	91036.8	1	101	9	9	2.6	4	4	0	1	2	2
63252	46	1.19	138	3.57	NA	NA	NA	NA	7	2	1	7	NA	4	4	1	95	NA	NA	1	1	NA	1	NA	NA	NA	1	1	2	1	2	2	NA	NA	NA	NA	11709.3	12266.1	1	100	8	8	3.3	2	2	0	1	0	2
63253	39	1.01	113	2.92	47	0.531	65	1.681	7	2	2	13	NA	4	4	2	164	NA	NA	1	1	NA	7	NA	NA	NA	1	1	2	1	2	2	1	2	2	1	11160.1	11615.8	2	99	99	99	NA	5	5	0	2	0	2
63256	56	1.45	216	5.59	NA	NA	NA	NA	7	2	1	9	NA	4	4	1	110	NA	NA	1	1	NA	2	NA	NA	NA	1	1	2	1	2	2	1	2	2	NA	10122.7	10196.1	2	93	9	9	2.86	4	4	1	1	0	1
63257	68	1.76	211	5.46	NA	NA	NA	NA	7	2	2	6	NA	5	6	2	83	NA	NA	1	1	NA	0	NA	NA	NA	1	1	2	1	2	2	NA	NA	NA	NA	6834.72	7332.5	2	90	5	5	1.08	3	3	0	1	0	2
63258	NA	NA	NA	NA	NA	NA	NA	NA	7	2	1	1	12	3	3	2	13	NA	NA	1	1	NA	NA	NA	NA	NA	1	1	2	1	2	2	NA	NA	NA	NA	46703.3	54723.9	1	93	15	15	5	3	3	1	0	0	1
63259	NA	NA	NA	NA	NA	NA	NA	NA	7	2	2	7	NA	1	1	1	95	NA	NA	1	1	NA	1	NA	NA	NA	1	1	2	1	2	2	NA	NA	NA	NA	10118.4	10311.6	2	103	10	10	1.63	7	7	1	4	0	1
63266	NA	NA	NA	NA	NA	NA	NA	NA	7	2	1	0	10	4	4	2	11	NA	NA	1	1	NA	NA	NA	NA	NA	1	1	2	1	2	2	NA	NA	NA	NA	6575.33	7272.95	2	95	2	2	0.42	3	3	2	0	0	1
63268	56	1.45	133	3.44	47	0.531	68	1.758	7	2	1	12	NA	2	2	1	154	NA	NA	1	1	NA	7	NA	NA	NA	2	1	2	1	2	2	1	2	2	1	15506.3	16662	1	103	5	5	0.74	5	5	0	1	0	1
63270	NA	NA	NA	NA	NA	NA	NA	NA	7	2	1	4	NA	1	1	1	55	NA	NA	1	1	NA	NA	NA	NA	NA	1	1	2	1	2	2	NA	NA	NA	NA	16775.1	17306.1	2	98	14	14	3.25	5	5	2	1	0	1
63271	44	1.14	170	4.4	NA	NA	NA	NA	7	2	1	19	NA	5	6	1	236	2	NA	2	2	5	13	NA	NA	NA	1	2	2	1	2	2	1	2	2	1	8062.96	8614.79	1	92	12	12	NA	7	7	1	2	1	2
63274	NA	NA	NA	NA	NA	NA	NA	NA	7	2	2	5	NA	5	7	1	61	NA	NA	1	1	NA	NA	NA	NA	NA	1	1	2	1	2	2	NA	NA	NA	NA	11956.5	12952.7	1	94	2	2	0.33	5	5	1	3	0	2
63275	NA	NA	NA	NA	NA	NA	NA	NA	7	2	1	0	3	3	3	2	4	NA	NA	1	1	NA	NA	NA	NA	NA	1	1	2	1	2	2	NA	NA	NA	NA	22570.7	23423.9	1	92	9	9	2	6	6	1	3	0	1
63277	44	1.14	212	5.48	156	1.761	137	3.543	7	2	1	18	NA	3	3	2	224	2	NA	1	1	NA	15	NA	NA	NA	1	2	2	1	2	2	1	2	2	1	69216.3	70543.2	1	91	14	14	3.15	5	5	0	1	0	2
63278	NA	NA	NA	NA	NA	NA	NA	NA	7	2	2	3	NA	5	6	1	39	NA	NA	1	1	NA	NA	NA	NA	NA	1	1	2	1	2	2	NA	NA	NA	NA	7029.86	7462.83	3	92	8	8	0.91	7	7	3	3	1	1
63279	NA	NA	NA	NA	NA	NA	NA	NA	7	2	1	1	18	4	4	2	19	NA	NA	1	1	NA	NA	NA	NA	NA	1	1	2	1	2	2	NA	NA	NA	NA	5770.57	6126.79	2	99	5	5	0.65	6	6	2	1	0	2
63280	71	1.84	173	4.47	NA	NA	NA	NA	7	2	1	12	NA	5	6	1	150	NA	NA	1	1	NA	5	NA	NA	NA	1	1	2	1	2	2	1	2	2	1	7558.27	7903.18	2	96	15	15	5	3	3	0	2	0	2
63282	NA	NA	NA	NA	NA	NA	NA	NA	7	2	1	5	NA	5	7	1	64	NA	NA	1	1	NA	NA	NA	NA	NA	1	1	2	1	2	2	NA	NA	NA	NA	11081.6	11216.8	2	95	6	6	1.3	4	4	1	1	0	1
63286	NA	NA	NA	NA	NA	NA	NA	NA	7	2	2	0	9	3	3	2	9	NA	NA	1	1	NA	NA	NA	NA	NA	1	1	2	1	2	2	NA	NA	NA	NA	10692.5	10402.1	1	101	4	4	0.79	3	3	1	0	0	1
63289	69	1.78	146	3.78	NA	NA	NA	NA	7	2	1	6	NA	3	3	1	77	NA	NA	1	1	NA	0	NA	NA	NA	1	1	2	1	2	2	NA	NA	NA	NA	47990.6	51629.7	1	100	15	15	4.07	5	5	0	2	0	2
63290	NA	NA	NA	NA	NA	NA	NA	NA	7	2	2	16	NA	4	4	2	201	NA	NA	1	1	NA	9	NA	NA	NA	1	2	2	1	2	2	1	2	2	1	11436.3	11295.5	1	93	1	1	0.02	5	5	0	4	0	2
63292	60	1.55	158	4.09	NA	NA	NA	NA	7	2	2	6	NA	5	7	1	76	NA	NA	1	1	NA	0	NA	NA	NA	1	1	2	1	2	2	NA	NA	NA	NA	12292.2	12666.4	1	95	14	14	3.04	6	6	0	4	0	1
63299	43	1.11	154	3.98	84	0.948	94	2.431	7	2	1	17	NA	1	1	1	208	2	NA	1	1	NA	10	NA	NA	NA	1	2	2	1	2	2	1	2	2	1	22768.4	23116.4	2	98	9	9	2.6	4	4	0	2	0	1
63300	NA	NA	NA	NA	NA	NA	NA	NA	7	2	2	5	NA	1	1	1	63	NA	NA	1	1	NA	NA	NA	NA	NA	1	1	2	1	2	2	NA	NA	NA	NA	19235.1	21236	3	92	4	4	0.65	4	4	2	0	0	2
63303	NA	NA	NA	NA	NA	NA	NA	NA	7	2	1	7	NA	1	1	2	85	NA	NA	2	2	3	0	NA	NA	NA	2	1	2	2	2	2	NA	NA	NA	NA	11546.2	12698	1	90	4	4	0.47	7	7	1	1	0	2
63307	NA	NA	NA	NA	NA	NA	NA	NA	7	2	1	8	NA	3	3	1	104	NA	NA	1	1	NA	1	NA	NA	NA	1	NA	2	1	2	2	1	2	2	1	66868.5	69864.9	1	98	15	15	4.34	4	4	1	1	0	1
63309	NA	NA	NA	NA	NA	NA	NA	NA	7	2	1	0	10	5	6	1	12	NA	NA	1	1	NA	NA	NA	NA	NA	1	1	2	1	2	2	NA	NA	NA	NA	9148.09	9898.75	1	92	14	14	3.3	4	4	2	0	0	1
63314	NA	NA	NA	NA	NA	NA	NA	NA	7	2	2	0	8	4	4	1	9	NA	NA	1	1	NA	NA	NA	NA	NA	1	1	2	1	2	2	NA	NA	NA	NA	4200.17	4368.2	2	93	10	10	2.26	6	6	2	0	0	1
63316	45	1.16	169	4.37	NA	NA	NA	NA	7	2	1	10	NA	4	4	2	121	NA	NA	1	1	NA	4	NA	NA	NA	1	1	2	1	2	2	1	2	2	1	9023.47	9333.45	2	90	14	14	4.25	4	4	0	2	1	2
63321	53	1.37	190	4.91	NA	NA	NA	NA	7	2	1	6	NA	3	3	2	82	NA	NA	1	1	NA	1	NA	NA	NA	1	1	2	1	2	2	NA	NA	NA	NA	65375	69123.6	1	90	15	15	5	4	4	0	2	0	1
63322	NA	NA	NA	NA	NA	NA	NA	NA	7	2	2	6	NA	4	4	2	81	NA	NA	1	1	NA	0	NA	NA	NA	1	1	2	1	2	2	NA	NA	NA	NA	9460.53	9835.43	1	96	6	6	1.98	2	2	0	1	0	2
63325	NA	NA	NA	NA	NA	NA	NA	NA	7	2	2	2	NA	1	1	1	25	NA	NA	1	1	NA	NA	NA	NA	NA	1	1	2	1	2	2	NA	NA	NA	NA	14326.1	15816.4	3	92	15	15	5	3	3	1	0	0	1
63327	59	1.53	149	3.85	55	0.621	79	2.043	7	2	1	14	NA	3	3	1	176	NA	NA	1	1	NA	6	NA	NA	NA	1	1	2	1	2	2	1	2	2	1	25736.6	25798.7	3	92	5	5	1.03	4	4	0	3	0	1
63332	72	1.86	166	4.29	81	0.914	78	2.017	7	2	2	15	NA	1	1	1	186	NA	NA	1	1	NA	8	NA	NA	NA	2	1	2	2	2	2	1	2	2	1	18515.1	19360.7	2	96	6	6	0.87	6	6	1	3	0	1
63334	65	1.68	187	4.84	NA	NA	NA	NA	7	2	1	9	NA	1	1	1	113	NA	NA	1	1	NA	3	NA	NA	NA	1	1	2	1	2	2	1	2	2	1	10890.1	10791.2	1	102	4	4	0.61	5	5	2	2	0	2
63335	47	1.22	162	4.19	NA	NA	NA	NA	7	2	1	10	NA	4	4	2	126	NA	NA	1	1	NA	4	NA	NA	NA	1	1	2	1	2	2	1	2	2	1	10665	10877.1	1	96	6	6	1.52	3	3	0	1	0	2
63336	55	1.42	140	3.62	NA	NA	NA	NA	7	2	2	9	NA	5	6	1	109	NA	NA	1	1	NA	3	NA	NA	NA	1	1	2	1	2	2	1	2	2	1	7932.11	8316.61	3	92	8	8	0.91	7	7	3	3	1	1
63342	38	0.98	165	4.27	NA	NA	NA	NA	7	2	1	10	NA	5	6	2	132	NA	NA	2	2	2	3	NA	NA	NA	1	1	2	1	2	2	1	2	2	1	8151.55	8792.16	1	90	14	14	3.98	3	3	0	1	0	1
63347	32	0.83	169	4.37	NA	NA	NA	NA	7	2	2	15	NA	1	1	1	189	NA	NA	1	1	NA	9	NA	NA	NA	2	1	2	1	2	2	1	2	2	1	26325.4	26852.8	3	92	7	7	1.3	5	5	1	2	0	2
63348	NA	NA	NA	NA	NA	NA	NA	NA	7	1	2	10	NA	3	3	NA	NA	NA	NA	1	1	NA	4	NA	NA	NA	1	1	2	1	2	2	NA	NA	NA	NA	14716.4	0	1	91	6	6	1.13	6	6	1	3	0	1
63350	44	1.14	175	4.53	101	1.14	111	2.87	7	2	1	16	NA	3	3	1	199	NA	NA	1	1	NA	10	NA	NA	NA	1	2	2	1	2	2	1	2	2	1	103086	109496	1	94	15	15	5	4	4	0	1	0	1
63354	NA	NA	NA	NA	NA	NA	NA	NA	7	2	2	1	17	4	4	1	18	NA	NA	1	1	NA	NA	NA	NA	NA	1	1	2	1	2	2	NA	NA	NA	NA	7881.3	8480.36	2	96	14	14	3.06	5	5	1	1	1	2
63355	91	2.35	173	4.47	NA	NA	NA	NA	7	2	2	9	NA	1	1	2	113	NA	NA	1	1	NA	3	NA	NA	NA	1	1	2	1	2	2	1	2	2	1	17596.4	17952.3	1	97	4	4	0.65	4	4	0	1	0	2
63358	57	1.47	171	4.42	NA	NA	NA	NA	7	2	1	6	NA	3	3	2	82	NA	NA	1	1	NA	1	NA	NA	NA	1	1	2	1	2	2	NA	NA	NA	NA	14307.6	15198.6	3	91	3	3	0.76	3	3	0	1	0	2
63359	NA	NA	NA	NA	NA	NA	NA	NA	7	1	1	1	16	3	3	NA	NA	NA	NA	1	1	NA	NA	NA	NA	NA	1	1	2	1	2	2	NA	NA	NA	NA	50163.5	0	1	90	15	15	5	4	4	1	1	0	2
63366	61	1.58	175	4.53	NA	NA	NA	NA	7	2	2	11	NA	4	4	2	139	NA	NA	1	1	NA	5	NA	NA	NA	1	1	2	1	2	2	1	2	2	1	5221.82	5505.77	3	90	3	3	0.37	5	5	2	2	0	2
63367	62	1.6	184	4.76	NA	NA	NA	NA	7	2	1	10	NA	4	4	1	126	NA	NA	1	1	NA	4	NA	NA	NA	1	1	2	1	2	2	1	2	2	1	8714.56	8865.73	2	96	12	10	2.17	7	6	2	3	0	1
63368	51	1.32	168	4.34	NA	NA	NA	NA	7	2	2	6	NA	1	1	2	82	NA	NA	1	1	NA	0	NA	NA	NA	2	1	2	2	2	2	NA	NA	NA	NA	14300.7	15541.7	2	94	9	9	2.1	5	5	1	2	0	1
63369	NA	NA	NA	NA	NA	NA	NA	NA	7	2	2	10	NA	4	4	2	122	NA	NA	1	1	NA	3	NA	NA	NA	1	1	2	1	2	2	1	2	2	1	8147.29	8590.33	2	90	8	8	2.59	3	3	0	2	0	2
63370	37	0.96	158	4.09	NA	NA	NA	NA	7	2	2	6	NA	2	2	2	82	NA	NA	1	1	NA	0	NA	NA	NA	1	1	2	1	2	2	NA	NA	NA	NA	15148.7	15796.7	2	91	2	2	0.22	4	4	0	3	0	2
63371	69	1.78	135	3.49	NA	NA	NA	NA	7	2	1	13	NA	4	4	2	161	NA	NA	1	1	NA	6	NA	NA	NA	1	1	2	1	2	2	1	2	2	1	10162.6	10628.5	2	99	5	5	0.78	5	5	2	2	0	2
63372	NA	NA	NA	NA	NA	NA	NA	NA	7	2	2	2	NA	1	1	2	32	NA	NA	1	1	NA	NA	NA	NA	NA	2	1	2	2	2	2	NA	NA	NA	NA	9955.15	10271.9	2	94	77	77	NA	4	4	2	0	0	2
63375	47	1.22	250	6.47	214	2.416	160	4.138	7	2	2	17	NA	3	3	2	206	2	NA	1	1	NA	10	NA	NA	NA	1	2	2	1	2	2	1	2	2	1	22046.1	22741.6	2	97	9	9	1.45	7	7	1	2	2	2
63376	43	1.11	234	6.05	NA	NA	NA	NA	7	2	1	10	NA	1	1	1	124	NA	NA	1	1	NA	3	NA	NA	NA	1	1	2	1	2	2	1	2	2	1	13927.5	14042.3	2	98	3	3	0.54	3	3	0	2	0	2
63378	51	1.32	155	4.01	NA	NA	NA	NA	7	2	2	18	NA	1	1	1	228	2	NA	1	1	NA	13	NA	NA	NA	1	2	2	2	2	2	1	2	2	1	16360.4	17688	3	91	5	5	1.03	4	4	0	2	0	2
63379	61	1.58	157	4.06	NA	NA	NA	NA	7	2	1	10	NA	4	4	2	127	NA	NA	1	1	NA	4	NA	NA	NA	1	1	2	1	2	2	NA	NA	NA	NA	9983.29	10181.8	1	97	4	4	0.46	7	7	3	3	0	2
63381	NA	NA	NA	NA	NA	NA	NA	NA	7	2	1	3	NA	4	4	2	46	NA	NA	1	1	NA	NA	NA	NA	NA	1	1	2	1	2	2	NA	NA	NA	NA	8947.84	9500.2	1	91	15	15	5	6	6	1	2	0	2
63384	NA	NA	NA	NA	NA	NA	NA	NA	7	2	2	13	NA	5	7	2	161	NA	NA	1	1	NA	7	NA	NA	NA	1	1	2	1	2	2	1	2	2	1	9508.39	9876.07	3	91	8	8	2.24	4	4	0	2	0	1
63386	36	0.93	146	3.78	NA	NA	NA	NA	7	2	1	7	NA	2	2	1	91	NA	NA	1	1	NA	1	NA	NA	NA	1	1	2	1	2	2	NA	NA	NA	NA	13927.5	13742.7	2	98	6	6	0.78	7	7	1	3	1	2
63393	61	1.58	210	5.43	NA	NA	NA	NA	7	2	2	19	NA	1	1	1	236	2	NA	1	1	NA	15	NA	NA	NA	1	2	2	1	2	2	1	2	2	1	20502.9	21226.5	2	98	8	8	2.24	4	4	0	0	0	1
63394	39	1.01	155	4.01	NA	NA	NA	NA	7	2	1	16	NA	5	6	1	197	NA	NA	1	1	NA	10	NA	NA	NA	1	2	2	1	2	2	1	2	2	1	5873.09	6275.05	1	103	6	6	1.82	2	2	0	1	0	2
63399	NA	NA	NA	NA	NA	NA	NA	NA	7	2	2	5	NA	1	1	1	67	NA	NA	1	1	NA	NA	NA	NA	NA	1	1	2	1	2	2	NA	NA	NA	NA	18078.7	18849	1	101	2	2	0.26	5	5	3	0	0	2
63403	30	0.78	139	3.59	NA	NA	NA	NA	7	2	1	8	NA	4	4	1	104	NA	NA	1	1	NA	2	NA	NA	NA	1	1	2	1	2	2	1	2	2	1	10199.9	10684.9	1	100	9	9	2.22	5	5	1	2	0	2
63406	57	1.47	139	3.59	NA	NA	NA	NA	7	2	1	12	NA	4	4	2	156	NA	NA	1	1	NA	6	NA	NA	NA	1	1	2	1	2	2	1	2	2	1	12462.6	12584.6	2	97	5	5	0.92	5	5	0	3	0	2
63407	NA	NA	NA	NA	NA	NA	NA	NA	7	2	2	16	NA	4	4	1	203	NA	NA	1	1	NA	66	NA	NA	NA	1	2	2	1	2	2	1	2	2	1	12531.9	13043.6	2	100	4	4	0.86	3	3	0	2	0	2
63408	69	1.78	163	4.22	NA	NA	NA	NA	7	2	1	8	NA	4	4	1	107	NA	NA	1	1	NA	2	NA	NA	NA	1	1	2	1	2	2	1	2	2	1	13818.7	14596.5	2	101	2	2	0.38	3	3	0	2	0	2
63411	55	1.42	164	4.24	37	0.418	102	2.638	7	2	1	19	NA	4	4	2	233	2	NA	1	1	NA	15	NA	NA	NA	1	2	2	1	2	2	1	2	2	1	13863.4	13964.3	1	96	15	15	5	4	4	0	1	0	1
63415	46	1.19	168	4.34	50	0.565	112	2.896	7	2	1	18	NA	4	4	2	226	2	NA	1	1	NA	11	NA	NA	NA	1	2	2	1	2	2	1	2	2	1	8364.1	8526.06	2	90	6	6	0.96	5	5	0	1	0	1
63416	33	0.85	148	3.83	NA	NA	NA	NA	7	2	2	7	NA	4	4	1	91	NA	NA	1	1	NA	1	NA	NA	NA	1	1	2	1	2	2	NA	NA	NA	NA	7619.93	8032.05	1	103	8	8	1.95	4	4	0	1	0	2
63417	60	1.55	182	4.71	NA	NA	NA	NA	7	2	2	6	NA	3	3	1	78	NA	NA	1	1	NA	0	NA	NA	NA	1	1	2	1	2	2	NA	NA	NA	NA	61745.5	63723.3	2	101	7	7	1.88	4	4	0	2	0	2
63419	NA	NA	NA	NA	NA	NA	NA	NA	7	2	1	2	NA	3	3	2	25	NA	NA	1	1	NA	NA	NA	NA	NA	1	1	2	1	2	2	NA	NA	NA	NA	25107.4	27005.5	1	95	6	6	1.35	3	3	1	0	0	1
63421	58	1.5	167	4.32	50	0.565	99	2.56	7	2	1	13	NA	5	6	1	162	NA	NA	1	1	NA	6	NA	NA	NA	1	1	1	1	2	1	1	2	2	1	8915.81	9312.34	1	92	2	2	0.33	5	5	0	1	0	1
63423	NA	NA	NA	NA	NA	NA	NA	NA	7	2	2	2	NA	5	6	2	36	NA	NA	1	1	NA	NA	NA	NA	NA	1	1	2	1	2	2	NA	NA	NA	NA	6097.95	6201.92	1	96	15	15	4.34	4	4	1	1	0	1
63424	45	1.16	210	5.43	NA	NA	NA	NA	7	2	1	17	NA	1	1	1	206	2	NA	1	1	NA	10	NA	NA	NA	1	2	2	1	2	2	1	2	2	1	24902.9	25040.5	1	94	5	5	0.94	4	4	0	2	0	2
63427	NA	NA	NA	NA	NA	NA	NA	NA	7	2	2	9	NA	4	4	2	113	NA	NA	1	1	NA	3	NA	NA	NA	1	1	2	1	2	2	1	2	2	1	9565.8	9920.16	1	96	14	14	2.58	6	6	2	2	0	1
63428	56	1.45	161	4.16	NA	NA	NA	NA	7	2	2	13	NA	1	1	1	162	NA	NA	1	1	NA	6	NA	NA	NA	1	1	2	1	2	2	1	2	2	1	18515.1	19360.7	2	96	6	6	1.12	4	4	0	3	0	1
63430	NA	NA	NA	NA	NA	NA	NA	NA	7	2	2	4	NA	3	3	2	51	NA	NA	1	1	NA	NA	NA	NA	NA	1	1	2	1	2	2	NA	NA	NA	NA	26966.3	27815.8	1	98	6	6	1.31	3	3	2	0	0	2
63432	70	1.81	181	4.68	NA	NA	NA	NA	7	2	1	7	NA	3	3	1	89	NA	NA	1	1	NA	2	NA	NA	NA	1	1	2	1	2	2	NA	NA	NA	NA	48147.2	49984.2	3	92	14	14	2.74	6	6	2	2	0	1
63433	NA	NA	NA	NA	NA	NA	NA	NA	7	2	1	4	NA	5	7	2	51	NA	NA	1	1	NA	NA	NA	NA	NA	1	1	2	1	2	2	NA	NA	NA	NA	10276.3	11526	1	97	15	15	4.77	4	4	1	1	0	2
63435	34	0.88	159	4.11	NA	NA	NA	NA	7	2	1	14	NA	3	3	2	177	NA	NA	2	1	1	9	NA	NA	NA	1	1	1	1	2	1	1	2	2	1	26858.3	26923.1	2	97	5	5	0.8	5	5	1	2	0	1
63441	NA	NA	NA	NA	NA	NA	NA	NA	7	2	1	3	NA	2	2	2	47	NA	NA	1	1	NA	NA	NA	NA	NA	1	1	2	1	2	2	NA	NA	NA	NA	14505.5	14677	2	94	6	6	1.43	5	4	2	1	0	2
63443	NA	NA	NA	NA	NA	NA	NA	NA	7	2	2	8	NA	3	3	2	97	NA	NA	1	1	NA	1	NA	NA	NA	1	1	2	1	2	2	1	2	2	1	24070.5	23750.8	1	95	7	7	1.17	6	6	1	3	0	2
63444	NA	NA	NA	NA	NA	NA	NA	NA	7	2	2	0	2	3	3	1	3	NA	NA	1	1	NA	NA	NA	NA	NA	1	1	2	1	2	2	NA	NA	NA	NA	8317.66	8487.71	1	94	7	7	1.21	6	6	2	2	0	1
63446	NA	NA	NA	NA	NA	NA	NA	NA	7	2	1	16	NA	4	4	1	195	NA	NA	1	1	NA	9	NA	NA	NA	1	2	2	1	2	2	1	2	2	1	17606.2	18260.9	2	101	6	6	1.16	4	4	0	3	0	2
63447	58	1.5	183	4.73	NA	NA	NA	NA	7	2	2	9	NA	4	4	2	116	NA	NA	1	1	NA	3	NA	NA	NA	1	1	2	1	2	2	1	2	2	1	8192.84	8748.58	2	99	5	5	1.32	2	2	0	1	0	2
63450	NA	NA	NA	NA	NA	NA	NA	NA	7	2	1	6	NA	2	2	1	83	NA	NA	1	1	NA	0	NA	NA	NA	1	1	2	1	2	2	NA	NA	NA	NA	16029	15961	1	100	14	14	4.71	3	3	0	1	0	1
63452	NA	NA	NA	NA	NA	NA	NA	NA	7	2	1	11	NA	4	4	1	136	NA	NA	1	1	NA	5	NA	NA	NA	1	1	2	1	2	2	1	2	2	1	10469.7	11059	1	100	1	1	0	4	4	1	2	0	2
63454	NA	NA	NA	NA	NA	NA	NA	NA	7	2	1	13	NA	5	6	2	159	NA	NA	2	2	1	6	NA	NA	NA	1	1	1	NA	NA	NA	1	2	1	NA	10346.3	11892.4	2	91	99	1	0	7	3	0	4	0	1
63458	NA	NA	NA	NA	NA	NA	NA	NA	7	2	2	0	1	2	2	2	1	NA	NA	1	1	NA	NA	NA	NA	NA	1	1	2	1	2	2	NA	NA	NA	NA	8264.84	8090.96	1	93	14	14	4.75	3	3	1	0	0	2
63460	NA	NA	NA	NA	NA	NA	NA	NA	7	2	1	2	NA	3	3	2	30	NA	NA	1	1	NA	NA	NA	NA	NA	1	1	2	1	2	2	NA	NA	NA	NA	47507.8	54304	1	101	6	6	0.97	7	7	2	1	0	1
63462	75	1.94	152	3.93	108	1.219	55	1.422	7	2	2	18	NA	4	4	2	218	2	NA	1	1	NA	11	NA	NA	NA	1	2	2	1	2	2	1	2	2	1	10484.6	10912.7	2	99	3	3	0.56	4	4	1	0	0	2
63464	48	1.24	145	3.75	NA	NA	NA	NA	7	2	1	7	NA	1	1	1	90	NA	NA	1	1	NA	1	NA	NA	NA	1	1	2	1	2	2	NA	NA	NA	NA	17882.6	18280.8	3	92	8	8	1.55	6	6	1	3	0	2
63467	42	1.09	169	4.37	NA	NA	NA	NA	7	2	2	10	NA	4	4	1	132	NA	NA	1	1	NA	4	NA	NA	NA	1	1	2	1	2	2	1	2	2	NA	9139.78	11102.9	2	100	6	6	0.85	6	6	0	2	0	1
63469	38	0.98	164	4.24	NA	NA	NA	NA	7	2	2	14	NA	2	2	2	175	NA	NA	1	1	NA	9	NA	NA	NA	2	1	2	1	2	2	1	2	2	1	14438	16344.9	2	90	3	3	0.38	5	5	0	4	0	2
63470	NA	NA	NA	NA	NA	NA	NA	NA	7	2	1	2	NA	4	4	2	25	NA	NA	1	1	NA	NA	NA	NA	NA	1	1	2	1	2	2	NA	NA	NA	NA	6580.94	7256.56	2	97	3	3	0.66	3	3	2	0	0	2
63476	39	1.01	153	3.96	93	1.05	95	2.457	7	2	2	15	NA	1	1	1	187	NA	NA	1	1	NA	9	NA	NA	NA	1	1	2	1	2	2	1	2	2	1	21818	22469.1	2	102	5	5	0.89	4	4	1	2	0	2
63477	NA	NA	NA	NA	NA	NA	NA	NA	7	2	2	4	NA	4	4	2	56	NA	NA	1	1	NA	NA	NA	NA	NA	1	1	2	1	2	2	NA	NA	NA	NA	10389.3	10657.5	2	95	6	6	1.65	2	2	1	0	0	2
63479	38	0.98	146	3.78	NA	NA	NA	NA	7	2	2	19	NA	4	4	1	235	2	NA	1	1	NA	15	NA	NA	NA	1	2	2	1	2	2	1	2	2	1	18164	18749.3	2	101	1	1	0.16	4	1	0	0	0	2
63480	49	1.27	188	4.86	NA	NA	NA	NA	7	2	2	9	NA	1	1	1	117	NA	NA	1	1	NA	3	NA	NA	NA	2	1	2	1	2	2	1	2	2	1	10870.9	10985.2	2	103	5	5	0.89	5	5	1	3	0	2
63483	NA	NA	NA	NA	NA	NA	NA	NA	7	2	1	2	NA	1	1	1	35	NA	NA	1	1	NA	NA	NA	NA	NA	1	1	2	1	2	2	NA	NA	NA	NA	14810.5	14830.5	1	92	10	10	3.04	4	4	2	0	0	2
63486	74	1.91	139	3.59	NA	NA	NA	NA	7	2	2	11	NA	2	2	2	134	NA	NA	2	1	4	4	NA	NA	NA	1	1	2	1	2	2	1	2	2	1	15583.6	16935.9	1	93	15	15	5	4	4	0	2	0	1
63487	66	1.71	203	5.25	NA	NA	NA	NA	7	2	1	17	NA	4	4	1	208	2	NA	1	1	NA	10	NA	NA	NA	1	2	2	1	2	2	1	2	2	1	12972.2	12937.1	1	100	15	15	3.7	5	5	0	3	0	1
63488	63	1.63	212	5.48	NA	NA	NA	NA	7	2	2	6	NA	4	4	1	78	NA	NA	1	1	NA	0	NA	NA	NA	1	1	2	1	2	2	NA	NA	NA	NA	9309.95	9654.83	2	98	14	14	3.36	4	4	0	2	0	1
63490	45	1.16	118	3.05	NA	NA	NA	NA	7	2	2	11	NA	3	3	1	140	NA	NA	1	1	NA	5	NA	NA	NA	1	1	2	1	2	2	1	2	2	1	58636.1	60514.3	1	100	6	6	1.18	5	5	2	2	0	2
63494	NA	NA	NA	NA	NA	NA	NA	NA	7	2	2	0	2	4	4	1	3	NA	NA	1	1	NA	NA	NA	NA	NA	1	1	2	1	2	2	NA	NA	NA	NA	5099.48	5303.48	1	100	9	9	1.78	6	6	1	1	0	2
63495	66	1.71	150	3.88	29	0.327	78	2.017	7	2	2	14	NA	5	7	1	170	NA	NA	1	1	NA	8	NA	NA	NA	1	1	2	1	2	2	1	2	2	1	11419.4	11635.7	2	103	7	7	1.55	5	5	2	2	0	2
63497	NA	NA	NA	NA	NA	NA	NA	NA	7	2	2	1	21	2	2	2	22	NA	NA	1	1	NA	NA	NA	NA	NA	1	1	2	1	2	2	NA	NA	NA	NA	10047.9	11093.2	1	90	3	3	0.43	4	4	2	0	0	1
63501	NA	NA	NA	NA	NA	NA	NA	NA	7	1	2	4	NA	1	1	NA	NA	NA	NA	1	1	NA	NA	NA	NA	NA	1	1	2	1	2	2	NA	NA	NA	NA	13366.4	0	3	92	8	8	2.01	4	4	1	0	0	2
63503	NA	NA	NA	NA	NA	NA	NA	NA	7	2	2	3	NA	3	3	1	43	NA	NA	1	1	NA	NA	NA	NA	NA	1	1	2	1	2	2	NA	NA	NA	NA	52983.1	55223.7	3	91	15	15	5	6	6	1	3	0	2
63505	NA	NA	NA	NA	NA	NA	NA	NA	7	2	2	0	1	3	3	1	1	NA	NA	1	1	NA	NA	NA	NA	NA	1	1	2	1	2	2	NA	NA	NA	NA	23207.5	22577.2	1	94	9	9	2.88	3	3	1	0	0	2
63511	NA	NA	NA	NA	NA	NA	NA	NA	7	2	1	1	17	3	3	2	19	NA	NA	1	1	NA	NA	NA	NA	NA	1	1	2	1	2	2	NA	NA	NA	NA	24594.4	28818.2	1	98	4	4	0.66	4	4	2	0	0	2
63513	NA	NA	NA	NA	NA	NA	NA	NA	7	1	1	17	NA	4	4	NA	NA	2	NA	1	1	NA	10	NA	NA	NA	1	2	2	1	2	2	NA	NA	NA	NA	15360.5	0	1	98	15	15	5	4	4	0	2	0	2
63517	60	1.55	157	4.06	NA	NA	NA	NA	7	2	1	10	NA	5	7	1	123	NA	NA	1	1	NA	2	NA	NA	NA	1	1	2	1	2	2	1	2	2	1	7101.1	7528.51	2	96	15	15	5	3	3	0	2	0	2
63518	NA	NA	NA	NA	NA	NA	NA	NA	7	2	2	3	NA	1	1	2	39	NA	NA	1	1	NA	NA	NA	NA	NA	1	1	2	1	2	2	NA	NA	NA	NA	13366.4	13935.9	2	94	6	6	1.15	5	5	1	2	0	1
63520	NA	NA	NA	NA	NA	NA	NA	NA	7	2	2	0	0	3	3	1	1	NA	NA	1	1	NA	NA	NA	NA	NA	1	1	2	1	2	2	NA	NA	NA	NA	21671.8	21083.1	1	98	15	15	4.77	4	4	2	0	0	1
63521	66	1.71	173	4.47	NA	NA	NA	NA	7	2	2	15	NA	5	6	2	183	NA	NA	2	1	4	9	NA	NA	NA	1	1	2	1	2	2	1	2	2	1	8424.94	9162.58	2	94	15	15	5	3	3	0	1	0	1
63522	54	1.4	147	3.8	NA	NA	NA	NA	7	2	1	6	NA	4	4	2	82	NA	NA	1	1	NA	1	NA	NA	NA	1	1	2	1	2	2	NA	NA	NA	NA	8579.42	8987.38	1	99	3	3	0.75	2	2	0	1	0	2
63526	48	1.24	186	4.81	NA	NA	NA	NA	7	2	2	9	NA	3	3	1	114	NA	NA	1	1	NA	2	NA	NA	NA	1	1	2	1	2	2	1	2	2	1	51531.4	50847.1	1	94	14	14	2.96	5	5	0	3	0	2
63527	48	1.24	152	3.93	NA	NA	NA	NA	7	2	2	11	NA	1	1	1	140	NA	NA	1	1	NA	4	NA	NA	NA	2	1	2	1	2	2	1	2	2	1	12215.5	12532.6	1	102	5	5	0.92	5	5	0	3	0	2
63535	NA	NA	NA	NA	NA	NA	NA	NA	7	2	2	3	NA	2	2	2	49	NA	NA	1	1	NA	NA	NA	NA	NA	1	1	2	1	2	2	NA	NA	NA	NA	9793.36	10410.8	3	90	15	15	4.2	6	6	1	0	2	1
63536	NA	NA	NA	NA	NA	NA	NA	NA	7	2	1	0	0	3	3	2	1	NA	NA	1	1	NA	NA	NA	NA	NA	1	1	2	1	2	2	NA	NA	NA	NA	12105.1	11778.1	1	95	6	6	0.83	7	6	2	1	0	1
63537	NA	NA	NA	NA	NA	NA	NA	NA	7	2	1	1	19	5	6	2	19	NA	NA	1	1	NA	NA	NA	NA	NA	1	1	2	1	2	2	NA	NA	NA	NA	5492.8	5818.04	2	100	4	4	0.5	6	6	2	1	0	1
63539	38	0.98	146	3.78	96	1.084	89	2.302	7	2	1	14	NA	1	1	1	173	NA	NA	2	2	2	8	NA	NA	NA	2	1	2	1	2	2	1	2	2	2	30061.9	30025.9	1	92	5	5	0.87	4	4	0	2	0	1
63542	NA	NA	NA	NA	NA	NA	NA	NA	7	2	2	2	NA	3	3	2	28	NA	NA	1	1	NA	NA	NA	NA	NA	1	1	2	1	2	2	NA	NA	NA	NA	14718.6	15747.9	2	97	3	3	0.43	6	6	1	3	0	2
63547	NA	NA	NA	NA	NA	NA	NA	NA	7	2	1	0	4	4	4	2	5	NA	NA	1	1	NA	NA	NA	NA	NA	1	1	2	1	2	2	NA	NA	NA	NA	5825.74	6022.37	1	99	2	2	0.43	3	3	2	0	0	2
63548	NA	NA	NA	NA	NA	NA	NA	NA	7	2	2	0	10	3	3	2	11	NA	NA	1	1	NA	NA	NA	NA	NA	1	1	2	1	2	2	NA	NA	NA	NA	9189.42	8939.82	1	98	6	6	1.65	2	2	1	0	0	2
63549	NA	NA	NA	NA	NA	NA	NA	NA	7	2	2	5	NA	4	4	2	71	NA	NA	1	1	NA	NA	NA	NA	NA	1	1	2	1	2	2	NA	NA	NA	NA	9404.48	9924.79	1	96	14	14	2.58	6	6	2	2	0	1
63555	54	1.4	158	4.09	NA	NA	NA	NA	7	2	1	6	NA	2	2	1	76	NA	NA	1	1	NA	0	NA	NA	NA	1	1	2	1	2	2	NA	NA	NA	NA	13898.6	14013.2	2	102	14	14	2.44	7	7	0	2	1	2
63557	NA	NA	NA	NA	NA	NA	NA	NA	7	2	1	3	NA	5	7	2	40	NA	NA	1	1	NA	NA	NA	NA	NA	1	1	2	1	2	2	NA	NA	NA	NA	8981.55	10073.8	3	91	15	15	5	3	3	1	0	0	2
63558	65	1.68	168	4.34	NA	NA	NA	NA	7	2	2	18	NA	3	3	2	228	2	NA	1	1	NA	15	NA	NA	NA	1	2	2	1	2	2	1	2	2	1	99340.8	108315	2	94	12	12	NA	5	5	1	1	0	1
63563	46	1.19	143	3.7	56	0.632	86	2.224	7	2	1	16	NA	4	4	2	196	NA	NA	1	1	NA	10	NA	NA	NA	1	2	2	1	2	2	1	2	2	1	10817.4	11313.2	2	99	99	99	NA	5	5	0	2	0	2
63565	NA	NA	NA	NA	NA	NA	NA	NA	7	2	2	4	NA	1	1	1	52	NA	NA	1	1	NA	NA	NA	NA	NA	1	1	2	1	2	2	NA	NA	NA	NA	12280.6	13558.1	2	92	14	14	4.03	4	4	1	1	1	2
63567	41	1.06	132	3.41	NA	NA	NA	NA	7	2	2	9	NA	5	7	2	115	NA	NA	1	1	NA	3	NA	NA	NA	1	1	2	1	2	2	1	2	2	1	10699.5	11230.5	1	97	8	8	2.51	3	3	0	2	0	2
63568	58	1.5	152	3.93	NA	NA	NA	NA	7	2	1	19	NA	4	4	1	235	2	NA	1	1	NA	13	NA	NA	NA	1	2	2	1	2	2	1	2	2	1	12792.9	12871.5	2	93	99	99	NA	7	6	1	0	0	1
63574	53	1.37	151	3.9	NA	NA	NA	NA	7	2	1	6	NA	5	6	2	78	NA	NA	1	1	NA	1	NA	NA	NA	1	1	1	1	2	1	NA	NA	NA	NA	5399.93	5851.47	3	91	15	15	5	3	3	0	1	0	2
63575	45	1.16	110	2.84	NA	NA	NA	NA	7	2	1	19	NA	5	6	2	233	2	NA	1	1	NA	15	NA	NA	NA	1	2	2	1	2	2	1	2	2	1	6999.35	7445.74	3	90	9	9	2.6	4	4	0	0	1	1
63577	NA	NA	NA	NA	NA	NA	NA	NA	7	2	2	5	NA	1	1	1	68	NA	NA	1	1	NA	NA	NA	NA	NA	1	1	2	1	2	2	NA	NA	NA	NA	12714.7	13256.4	1	102	4	4	0.5	6	6	2	2	0	1
63580	79	2.04	163	4.22	NA	NA	NA	NA	7	2	1	9	NA	3	3	1	114	NA	NA	1	1	NA	2	NA	NA	NA	1	1	2	1	2	2	1	2	2	1	24713.9	25821.3	1	98	4	4	0.67	5	5	1	2	0	1
63581	50	1.29	147	3.8	82	0.926	81	2.095	7	2	2	14	NA	5	6	1	173	NA	NA	1	1	NA	8	NA	NA	NA	1	1	1	1	2	1	1	2	2	1	5760.95	5914.69	2	92	8	8	1.91	5	5	0	2	1	2
63585	46	1.19	164	4.24	NA	NA	NA	NA	7	2	2	8	NA	4	4	2	99	NA	NA	1	1	NA	2	NA	NA	NA	1	1	2	1	2	2	1	2	2	1	7282.52	8846.73	2	99	5	5	0.76	5	5	0	2	0	1
63586	NA	NA	NA	NA	NA	NA	NA	NA	7	2	1	4	NA	4	4	1	56	NA	NA	1	1	NA	NA	NA	NA	NA	1	1	2	1	2	2	NA	NA	NA	NA	11342	11810.7	2	102	4	4	0.53	6	6	2	2	0	2
63591	64	1.66	212	5.48	106	1.197	127	3.284	7	2	2	19	NA	5	6	1	236	2	NA	2	2	1	13	NA	NA	NA	1	2	1	1	2	1	1	2	2	NA	6145.02	6309	2	101	12	1	0	5	1	0	0	0	2
63592	NA	NA	NA	NA	NA	NA	NA	NA	7	2	2	2	NA	4	4	2	33	NA	NA	1	1	NA	NA	NA	NA	NA	1	1	2	1	2	2	NA	NA	NA	NA	6276.3	6799.23	2	99	1	1	0.1	6	6	2	3	0	2
63594	NA	NA	NA	NA	NA	NA	NA	NA	7	2	1	2	NA	4	4	2	31	NA	NA	1	1	NA	NA	NA	NA	NA	1	1	2	1	2	2	NA	NA	NA	NA	5256.45	5473.65	1	99	5	5	0.84	5	5	2	1	0	1
63598	66	1.71	186	4.81	NA	NA	NA	NA	7	2	2	18	NA	2	2	2	223	2	NA	1	1	NA	11	NA	NA	NA	1	2	2	1	2	2	1	2	2	1	16189.7	16766.4	1	93	15	15	2.96	7	7	0	1	1	2
63600	57	1.47	157	4.06	NA	NA	NA	NA	7	2	2	10	NA	3	3	1	128	NA	NA	1	1	NA	4	NA	NA	NA	1	1	2	1	2	2	1	2	2	1	51093.7	50940.2	2	102	14	14	3.44	5	5	1	2	0	2
63601	NA	NA	NA	NA	NA	NA	NA	NA	7	2	1	5	NA	3	3	1	73	NA	NA	1	1	NA	NA	NA	NA	NA	1	1	2	NA	NA	NA	NA	NA	NA	NA	50644.7	56040.8	2	100	NA	NA	NA	5	5	1	2	0	1
63603	38	0.98	141	3.65	NA	NA	NA	NA	7	2	1	11	NA	1	1	1	141	NA	NA	1	1	NA	5	NA	NA	NA	2	1	2	2	2	2	1	2	2	1	13533.3	14132	1	100	7	7	1.74	4	4	0	2	0	2
63604	NA	NA	NA	NA	NA	NA	NA	NA	7	2	2	2	NA	1	1	1	26	NA	NA	1	1	NA	NA	NA	NA	NA	1	1	2	1	2	2	NA	NA	NA	NA	11414.9	11778.1	1	94	7	7	1.56	4	4	2	0	0	1
63605	83	2.15	126	3.26	NA	NA	NA	NA	7	2	1	7	NA	4	4	2	86	NA	NA	1	1	NA	0	NA	NA	NA	1	1	2	1	2	2	NA	NA	NA	NA	9502.15	9484.29	2	97	3	3	0.4	6	6	2	3	0	2
63606	88	2.28	166	4.29	NA	NA	NA	NA	7	2	1	6	NA	3	3	1	76	NA	NA	1	1	NA	0	NA	NA	NA	1	1	2	1	2	2	NA	NA	NA	NA	24713.9	25821.3	1	98	4	4	0.67	5	5	1	2	0	1
63610	57	1.47	147	3.8	NA	NA	NA	NA	7	2	1	16	NA	4	4	2	195	NA	NA	2	2	4	11	NA	NA	NA	1	2	2	1	2	2	1	2	2	1	11523.3	11546.1	1	96	8	8	2.17	4	4	0	2	0	2
63612	NA	NA	NA	NA	NA	NA	NA	NA	7	1	1	5	NA	5	7	NA	NA	NA	NA	1	1	NA	NA	NA	NA	NA	1	1	2	1	2	2	NA	NA	NA	NA	8006.7	0	1	90	15	15	5	3	3	1	0	0	1
63616	48	1.24	157	4.06	NA	NA	NA	NA	7	2	1	9	NA	5	6	2	115	NA	NA	2	1	3	3	NA	NA	NA	1	1	2	1	2	2	1	2	2	1	6026.1	6805.58	2	95	6	6	1.08	4	4	1	1	0	1
63618	NA	NA	NA	NA	NA	NA	NA	NA	7	2	2	2	NA	5	6	1	34	NA	NA	1	1	NA	NA	NA	NA	NA	1	1	2	1	2	2	NA	NA	NA	NA	6024.19	6555.68	2	103	15	15	5	3	3	1	0	0	1
63619	NA	NA	NA	NA	NA	NA	NA	NA	7	2	1	1	21	3	3	1	22	NA	NA	1	1	NA	NA	NA	NA	NA	1	1	2	1	2	2	NA	NA	NA	NA	53040.6	62149.6	3	91	8	8	1.95	4	4	2	0	0	2
63622	34	0.88	181	4.68	75	0.847	132	3.414	7	2	1	18	NA	3	3	2	222	2	NA	1	1	NA	13	NA	NA	NA	1	2	2	1	2	2	1	2	2	1	88448.3	87285.8	1	95	9	9	3.24	3	3	0	0	0	2
63624	57	1.47	213	5.51	NA	NA	NA	NA	7	2	2	7	NA	1	1	1	90	NA	NA	2	2	3	1	NA	NA	NA	2	1	2	2	2	2	NA	NA	NA	NA	13616.9	14798.5	1	102	6	6	1.73	3	3	0	1	0	1
63630	NA	NA	NA	NA	NA	NA	NA	NA	7	2	2	11	NA	3	3	1	141	NA	NA	1	1	NA	5	NA	NA	NA	1	1	2	1	2	2	1	2	2	1	41020.3	40851.7	1	103	15	15	5	2	2	0	1	0	1
63634	NA	NA	NA	NA	NA	NA	NA	NA	7	2	1	4	NA	4	4	2	53	NA	NA	1	1	NA	NA	NA	NA	NA	1	1	2	1	2	2	NA	NA	NA	NA	8890.78	9258.15	3	91	1	1	0.07	6	6	2	3	0	2
63636	62	1.6	188	4.86	35	0.395	119	3.077	7	2	1	17	NA	4	4	2	204	2	NA	1	1	NA	11	NA	NA	NA	1	2	2	1	2	2	1	2	2	1	11093.3	11505.8	2	99	3	3	0.44	5	5	1	1	0	2
63637	42	1.09	154	3.98	NA	NA	NA	NA	7	2	1	7	NA	3	3	2	92	NA	NA	1	1	NA	1	NA	NA	NA	1	1	2	1	2	2	NA	NA	NA	NA	74331.8	78594	2	91	15	15	5	3	3	0	2	0	1
63640	NA	NA	NA	NA	NA	NA	NA	NA	7	2	1	0	1	3	3	2	2	NA	NA	1	1	NA	NA	NA	NA	NA	1	1	2	1	2	2	NA	NA	NA	NA	6420.2	6662.9	2	97	3	3	0.33	6	6	2	0	0	2
63641	38	0.98	130	3.36	151	1.705	62	1.603	7	2	1	12	NA	3	3	1	146	NA	NA	1	1	NA	5	NA	NA	NA	1	1	2	1	2	2	1	2	2	1	81241.1	81008.3	2	102	14	14	3.44	5	5	1	2	0	2
63643	54	1.4	162	4.19	54	0.61	97	2.508	7	2	2	18	NA	3	3	1	223	2	NA	1	1	NA	11	NA	NA	NA	1	2	2	1	2	2	1	2	2	1	71832.6	75129	1	92	10	10	2.1	6	6	1	1	0	2
63644	NA	NA	NA	NA	NA	NA	NA	NA	7	2	2	2	NA	4	4	1	29	NA	NA	1	1	NA	NA	NA	NA	NA	1	1	2	1	2	2	NA	NA	NA	NA	8010.45	8217.21	2	93	7	7	2.58	2	2	1	0	0	2
63645	77	1.99	191	4.94	NA	NA	NA	NA	7	2	1	15	NA	5	7	2	185	NA	NA	1	1	NA	9	NA	NA	NA	1	1	2	1	2	2	1	2	2	1	13693.3	13720.4	1	96	5	5	1.45	2	2	0	1	0	2
63646	NA	NA	NA	NA	NA	NA	NA	NA	7	1	1	9	NA	1	1	NA	NA	NA	NA	1	1	NA	2	NA	NA	NA	2	1	2	1	2	2	NA	NA	NA	NA	13822.1	0	2	94	5	5	0.65	6	6	0	2	0	1
63647	NA	NA	NA	NA	NA	NA	NA	NA	7	2	2	2	NA	4	4	2	28	NA	NA	1	1	NA	NA	NA	NA	NA	1	1	2	1	2	2	NA	NA	NA	NA	5158.15	5587.91	3	90	99	99	NA	5	5	1	1	1	2
63649	NA	NA	NA	NA	NA	NA	NA	NA	7	2	1	1	21	3	3	2	23	NA	NA	1	1	NA	NA	NA	NA	NA	1	1	2	1	2	2	NA	NA	NA	NA	38637	42311.3	1	91	15	15	4.59	4	4	2	0	0	1
63653	47	1.22	161	4.16	NA	NA	NA	NA	7	2	2	19	NA	2	2	1	229	2	NA	2	2	3	12	NA	NA	NA	2	2	2	1	2	2	2	2	1	2	12712.5	12956.9	2	93	4	4	0.56	5	5	0	0	0	2
63654	51	1.32	162	4.19	NA	NA	NA	NA	7	2	1	11	NA	2	2	2	136	NA	NA	1	1	NA	5	NA	NA	NA	1	1	2	1	2	2	1	2	2	1	9807.59	10028.8	2	90	7	7	1.66	4	4	0	3	0	2
63655	53	1.37	157	4.06	77	0.869	89	2.302	7	2	2	17	NA	3	3	2	209	2	NA	1	1	NA	11	NA	NA	NA	1	2	2	1	2	2	1	2	2	1	97212.1	101229	1	91	15	15	5	3	3	0	1	0	1
63656	62	1.6	173	4.47	30	0.339	105	2.715	7	2	2	16	NA	4	4	2	203	NA	NA	1	1	NA	8	NA	NA	NA	1	2	2	1	2	2	1	2	2	1	7825.56	7975.96	3	90	3	3	0.37	5	5	2	2	0	2
63658	44	1.14	166	4.29	NA	NA	NA	NA	7	2	1	10	NA	3	3	1	124	NA	NA	1	1	NA	3	NA	NA	NA	1	1	2	1	2	2	1	2	2	1	71470.4	87471.6	2	101	8	8	2.81	3	3	0	2	0	1
63660	39	1.01	145	3.75	NA	NA	NA	NA	7	2	1	11	NA	3	3	1	144	NA	NA	1	1	NA	5	NA	NA	NA	1	1	2	1	2	2	1	2	2	1	20080.4	20654.6	1	94	4	4	1	3	3	0	1	0	2
63667	NA	NA	NA	NA	NA	NA	NA	NA	7	2	2	2	NA	3	3	2	28	NA	NA	1	1	NA	NA	NA	NA	NA	1	1	2	1	2	2	NA	NA	NA	NA	36506.4	36986.1	1	98	9	9	2.6	4	4	1	1	0	1
63668	NA	NA	NA	NA	NA	NA	NA	NA	7	2	1	4	NA	1	1	1	60	NA	NA	1	1	NA	NA	NA	NA	NA	1	1	2	1	2	2	NA	NA	NA	NA	14716.5	14890.4	2	96	5	5	0.76	5	5	1	2	0	1
63670	64	1.66	132	3.41	NA	NA	NA	NA	7	2	2	8	NA	4	4	2	97	NA	NA	1	1	NA	1	NA	NA	NA	1	1	2	1	2	2	1	2	2	1	7239.05	7432.71	1	99	7	7	1.06	7	7	3	1	0	1
63671	NA	NA	NA	NA	NA	NA	NA	NA	7	1	2	14	NA	5	7	NA	NA	NA	NA	1	1	NA	8	NA	NA	NA	1	1	2	1	2	2	NA	NA	NA	NA	5268.77	0	1	99	9	9	2.68	4	4	0	2	0	1
63672	60	1.55	187	4.84	NA	NA	NA	NA	7	2	1	9	NA	2	2	2	112	NA	NA	1	1	NA	2	NA	NA	NA	2	1	2	1	2	2	1	2	2	1	11567.2	12721.1	2	90	2	2	0.32	3	3	0	1	0	1
63674	NA	NA	NA	NA	NA	NA	NA	NA	7	2	1	5	NA	5	6	2	67	NA	NA	1	1	NA	NA	NA	NA	NA	1	1	2	1	2	2	NA	NA	NA	NA	8253.75	8652	1	90	7	7	1.52	4	4	2	0	0	2
63675	55	1.42	172	4.45	87	0.982	100	2.586	7	2	1	12	NA	3	3	2	155	NA	NA	1	1	NA	7	NA	NA	NA	1	1	2	1	2	2	1	2	2	1	101056	102515	1	90	15	15	5	4	4	0	2	0	1
63676	NA	NA	NA	NA	NA	NA	NA	NA	7	2	1	2	NA	4	4	2	35	NA	NA	1	1	NA	NA	NA	NA	NA	1	1	2	1	2	2	NA	NA	NA	NA	5447.38	6006.62	2	90	15	15	5	4	4	1	1	0	1
63677	NA	NA	NA	NA	NA	NA	NA	NA	7	2	2	2	NA	1	1	2	28	NA	NA	1	1	NA	NA	NA	NA	NA	1	1	2	1	2	2	NA	NA	NA	NA	13066	14425.2	1	95	6	6	1.37	3	3	1	1	0	2
63679	NA	NA	NA	NA	NA	NA	NA	NA	7	2	1	0	11	3	3	2	12	NA	NA	1	1	NA	NA	NA	NA	NA	1	1	2	1	2	2	NA	NA	NA	NA	20370.7	21140.8	1	91	15	15	4.2	5	5	3	0	0	2
63681	NA	NA	NA	NA	NA	NA	NA	NA	7	2	2	5	NA	3	3	2	70	NA	NA	1	1	NA	NA	NA	NA	NA	1	1	2	1	2	2	NA	NA	NA	NA	59190.1	61693.3	2	91	15	15	5	5	5	2	1	0	2
63682	59	1.53	110	2.84	39	0.44	43	1.112	7	2	1	14	NA	3	3	2	176	NA	NA	1	1	NA	8	NA	NA	NA	1	1	2	1	2	2	1	2	2	1	77169.2	77548.2	1	101	14	14	3.9	4	4	0	2	0	2
63688	NA	NA	NA	NA	NA	NA	NA	NA	7	2	1	2	NA	5	6	2	25	NA	NA	1	1	NA	NA	NA	NA	NA	1	1	2	1	2	2	NA	NA	NA	NA	8253.75	8652	1	90	7	7	1.52	4	4	2	0	0	2
63693	49	1.27	135	3.49	NA	NA	NA	NA	7	2	2	11	NA	1	1	1	137	NA	NA	1	1	NA	4	NA	NA	NA	2	1	2	2	2	2	1	2	2	1	16986	17421.3	2	102	8	8	1.91	5	5	1	2	0	1
63694	NA	NA	NA	NA	NA	NA	NA	NA	7	1	1	6	NA	3	3	NA	NA	NA	NA	1	1	NA	0	NA	NA	NA	1	1	2	1	2	2	NA	NA	NA	NA	46081.1	0	2	95	15	15	4.63	5	5	1	2	0	1
63696	NA	NA	NA	NA	NA	NA	NA	NA	7	2	1	15	NA	1	1	1	191	NA	NA	1	1	NA	8	NA	NA	NA	2	1	2	2	2	2	NA	NA	NA	NA	18635.3	18738.3	1	103	5	5	0.74	5	5	1	1	0	2
63702	50	1.29	161	4.16	NA	NA	NA	NA	7	2	2	11	NA	3	3	1	136	NA	NA	1	1	NA	5	NA	NA	NA	1	1	2	1	2	2	1	2	2	1	56803.7	58623.2	1	100	15	15	5	4	4	0	2	0	2
63703	NA	NA	NA	NA	NA	NA	NA	NA	7	2	2	2	24	4	4	1	24	NA	NA	1	1	NA	NA	NA	NA	NA	1	1	2	1	2	2	NA	NA	NA	NA	7382.69	7791.14	2	100	3	3	0.38	5	5	2	1	0	2
63705	56	1.45	162	4.19	NA	NA	NA	NA	7	2	1	8	NA	2	2	2	101	NA	NA	1	1	NA	3	NA	NA	NA	2	1	2	1	2	2	1	2	2	1	9807.59	10786	2	90	3	3	0.38	5	5	0	4	0	2
63706	NA	NA	NA	NA	NA	NA	NA	NA	7	2	1	13	NA	3	3	1	157	NA	NA	1	1	NA	6	NA	NA	NA	1	1	2	1	2	2	1	2	2	1	28732.3	28618.3	3	92	7	7	0.81	7	7	2	4	0	1
63709	36	0.93	150	3.88	NA	NA	NA	NA	7	2	2	16	NA	4	4	2	202	NA	NA	1	1	NA	11	NA	NA	NA	1	2	2	1	2	2	1	2	2	1	10484.6	10912.7	2	99	1	1	0.07	4	4	1	1	0	2
63711	NA	NA	NA	NA	NA	NA	NA	NA	7	1	2	7	NA	2	2	NA	NA	NA	NA	1	1	NA	0	NA	NA	NA	1	1	2	1	2	2	NA	NA	NA	NA	16442.6	0	1	98	8	8	2.97	2	2	0	1	0	2
63712	NA	NA	NA	NA	NA	NA	NA	NA	7	2	1	2	NA	3	3	2	25	NA	NA	1	1	NA	NA	NA	NA	NA	1	1	2	1	2	2	NA	NA	NA	NA	21071.7	24690.4	2	97	6	6	1.16	4	4	1	1	0	1
63715	NA	NA	NA	NA	NA	NA	NA	NA	7	2	2	8	NA	4	4	1	105	NA	NA	1	1	NA	2	NA	NA	NA	1	1	2	1	2	2	1	2	2	1	12120.4	13050.5	2	101	3	3	0.65	3	3	0	1	0	2
63716	NA	NA	NA	NA	NA	NA	NA	NA	7	2	1	2	NA	2	2	2	31	NA	NA	1	1	NA	NA	NA	NA	NA	2	1	2	1	2	2	NA	NA	NA	NA	8331.65	8430.15	2	90	3	3	0.46	5	5	1	3	0	2
63720	NA	NA	NA	NA	NA	NA	NA	NA	7	2	1	5	NA	1	1	1	62	NA	NA	1	1	NA	NA	NA	NA	NA	1	1	2	1	2	2	NA	NA	NA	NA	16775.1	17973.3	2	98	1	1	0.19	3	3	2	0	0	2
63725	NA	NA	NA	NA	NA	NA	NA	NA	7	2	1	5	NA	3	3	2	67	NA	NA	1	1	NA	NA	NA	NA	NA	1	1	2	1	2	2	NA	NA	NA	NA	30883.2	34843.6	1	95	7	7	1.17	6	6	1	3	0	2
63726	59	1.53	196	5.07	150	1.694	107	2.767	7	2	2	12	NA	2	2	2	147	NA	NA	1	1	NA	5	NA	NA	NA	1	1	2	1	2	2	1	2	2	1	21449.7	22089.7	1	98	3	3	0.4	7	7	2	3	0	2
63727	NA	NA	NA	NA	NA	NA	NA	NA	7	2	2	4	NA	5	6	1	49	NA	NA	1	1	NA	NA	NA	NA	NA	1	1	2	1	2	2	NA	NA	NA	NA	5879.52	6241.64	2	91	15	15	4.63	7	7	1	2	0	1
63728	51	1.32	153	3.96	NA	NA	NA	NA	7	2	2	11	NA	1	1	1	136	NA	NA	1	1	NA	4	NA	NA	NA	1	1	2	1	2	2	1	2	2	1	16986	17733.6	2	102	7	7	1.53	5	5	1	2	0	1
63730	66	1.71	139	3.59	NA	NA	NA	NA	7	2	1	14	NA	3	3	1	170	NA	NA	1	1	NA	7	NA	NA	NA	1	1	2	1	2	2	1	2	2	1	71934.7	71392.8	1	100	15	15	5	5	5	0	3	0	1
63737	59	1.53	150	3.88	NA	NA	NA	NA	7	2	1	8	NA	4	4	1	104	NA	NA	2	2	2	2	NA	NA	NA	1	1	2	1	2	2	NA	NA	NA	NA	11443.2	12087.3	1	100	9	9	1.78	6	6	1	1	0	2
63740	66	1.71	124	3.21	NA	NA	NA	NA	7	2	1	8	NA	3	3	2	100	NA	NA	1	1	NA	2	NA	NA	NA	1	1	2	1	2	2	1	2	2	1	26349.5	27598.8	2	97	4	4	1.09	2	2	0	1	0	2
63743	53	1.37	149	3.85	NA	NA	NA	NA	7	2	2	9	NA	1	1	1	116	NA	NA	1	1	NA	3	NA	NA	NA	1	1	2	1	2	2	NA	NA	NA	NA	15962.1	16371.2	2	98	14	14	4.05	3	3	0	1	0	1
63745	NA	NA	NA	NA	NA	NA	NA	NA	7	2	1	0	4	1	1	1	5	NA	NA	1	1	NA	NA	NA	NA	NA	1	1	2	1	1	2	NA	NA	NA	NA	7284.16	7692.65	2	98	5	5	0.76	5	5	3	1	0	2
63747	NA	NA	NA	NA	NA	NA	NA	NA	7	2	1	4	NA	5	6	2	54	NA	NA	1	1	NA	NA	NA	NA	NA	1	1	1	1	2	1	NA	NA	NA	NA	5953.11	6129.25	3	90	5	5	1.15	3	3	1	0	0	1
63748	63	1.63	180	4.65	NA	NA	NA	NA	7	2	2	11	NA	2	2	1	141	NA	NA	1	1	NA	5	NA	NA	NA	1	1	2	1	2	2	1	2	2	1	12307.8	13375.9	2	93	10	10	2.26	6	6	0	4	0	1
63751	NA	NA	NA	NA	NA	NA	NA	NA	7	2	2	5	NA	1	1	1	66	NA	NA	1	1	NA	NA	NA	NA	NA	1	1	2	1	2	2	NA	NA	NA	NA	10493.8	11155.3	2	103	77	77	NA	5	5	1	2	0	2
63755	NA	NA	NA	NA	NA	NA	NA	NA	7	2	1	2	NA	3	3	2	34	NA	NA	1	1	NA	NA	NA	NA	NA	1	1	2	1	2	2	NA	NA	NA	NA	46257.8	49755	2	94	15	15	5	3	3	1	0	0	1
63756	NA	NA	NA	NA	NA	NA	NA	NA	7	2	2	2	NA	4	4	1	30	NA	NA	1	1	NA	NA	NA	NA	NA	1	1	2	1	2	2	NA	NA	NA	NA	8754.19	9543.32	2	98	5	5	0.59	7	7	3	0	0	2
63757	NA	NA	NA	NA	NA	NA	NA	NA	7	2	2	5	NA	2	2	2	67	NA	NA	1	1	NA	NA	NA	NA	NA	2	1	2	2	2	2	NA	NA	NA	NA	8825.56	9505.17	2	90	6	6	0.66	7	7	2	2	0	2
63760	52	1.34	113	2.92	71	0.802	47	1.215	7	2	1	16	NA	4	4	2	195	NA	NA	1	1	NA	10	NA	NA	NA	1	2	2	1	2	2	1	2	2	1	13416.2	13756.1	1	96	7	7	1.39	5	5	0	2	2	1
63763	47	1.22	188	4.86	121	1.366	117	3.026	7	2	2	17	NA	5	6	2	205	2	NA	2	1	4	10	NA	NA	NA	1	2	2	1	2	2	1	2	2	1	7649.81	7945.62	2	90	6	6	1.24	4	4	0	1	0	1
63764	70	1.81	195	5.04	NA	NA	NA	NA	7	2	2	14	NA	1	1	2	172	NA	NA	2	2	4	8	NA	NA	NA	1	1	2	1	2	2	1	2	2	1	18368.9	18995.6	2	94	12	12	NA	4	4	0	2	0	1
63770	37	0.96	126	3.26	NA	NA	NA	NA	7	2	2	11	NA	4	4	1	144	NA	NA	1	1	NA	5	NA	NA	NA	1	1	2	1	2	2	1	2	2	1	10422.4	10751.6	1	98	3	3	0.86	2	2	0	1	0	2
63774	53	1.37	115	2.97	NA	NA	NA	NA	7	2	1	8	NA	3	3	1	104	NA	NA	1	1	NA	2	NA	NA	NA	1	1	2	1	2	2	1	2	2	1	62291.2	66151.8	3	92	6	6	1.17	4	4	0	2	0	2
63775	NA	NA	NA	NA	NA	NA	NA	NA	7	2	2	1	22	5	6	2	23	NA	NA	1	1	NA	NA	NA	NA	NA	1	1	2	1	2	2	NA	NA	NA	NA	4686.49	4910.64	1	90	14	14	3.33	5	5	1	2	0	1
63776	56	1.45	181	4.68	NA	NA	NA	NA	7	2	1	7	NA	1	1	2	87	NA	NA	1	1	NA	2	NA	NA	NA	2	1	2	1	2	2	NA	NA	NA	NA	16288.9	19190.3	1	101	5	5	0.51	7	7	0	3	2	1
63778	60	1.55	153	3.96	66	0.745	80	2.069	7	2	2	14	NA	4	4	1	171	NA	NA	1	1	NA	9	NA	NA	NA	1	1	2	1	2	2	1	2	2	1	10972	11002.5	1	103	2	2	0.53	2	2	0	1	0	2
63779	NA	NA	NA	NA	NA	NA	NA	NA	7	2	1	4	NA	4	4	2	55	NA	NA	1	1	NA	NA	NA	NA	NA	1	1	2	1	2	2	NA	NA	NA	NA	9488.6	10206.6	2	97	6	6	0.92	7	7	1	4	0	2
63782	NA	NA	NA	NA	NA	NA	NA	NA	7	2	2	1	19	5	7	1	20	NA	NA	1	1	NA	NA	NA	NA	NA	1	1	2	1	2	2	NA	NA	NA	NA	5899.41	6347.83	1	103	3	3	0.37	5	5	1	2	0	2
63783	88	2.28	210	5.43	NA	NA	NA	NA	7	2	2	10	NA	4	4	1	130	NA	NA	1	1	NA	4	NA	NA	NA	1	1	2	1	2	2	1	2	2	1	8930.34	9169.25	1	100	15	15	3.7	5	5	0	3	0	1
63786	NA	NA	NA	NA	NA	NA	NA	NA	7	2	1	8	NA	5	6	2	98	NA	NA	1	1	NA	1	NA	NA	NA	1	1	2	1	2	2	NA	NA	NA	NA	6276.49	6689.52	1	98	15	15	5	4	4	1	1	0	1
63790	62	1.6	236	6.1	NA	NA	NA	NA	7	2	1	11	NA	4	4	2	135	NA	NA	1	1	NA	5	NA	NA	NA	1	1	2	1	2	2	1	2	2	1	11277.6	11665	1	90	5	5	0.74	5	5	0	2	0	2
63791	NA	NA	NA	NA	NA	NA	NA	NA	7	2	2	0	8	1	1	1	8	NA	NA	1	1	NA	NA	NA	NA	NA	1	1	2	1	2	2	NA	NA	NA	NA	6700.95	6971.36	2	96	3	3	0.24	7	7	2	3	1	2
63792	NA	NA	NA	NA	NA	NA	NA	NA	7	2	2	2	NA	5	6	2	35	NA	NA	2	2	2	NA	NA	NA	NA	1	1	2	1	2	2	NA	NA	NA	NA	6075.55	6069.14	1	93	14	14	4.86	3	3	1	0	0	1
63794	NA	NA	NA	NA	NA	NA	NA	NA	7	2	1	4	NA	3	3	2	50	NA	NA	1	1	NA	NA	NA	NA	NA	1	1	2	1	2	2	NA	NA	NA	NA	78946.7	92504.5	3	91	15	15	5	4	4	1	1	0	2
63797	46	1.19	140	3.62	NA	NA	NA	NA	7	2	1	14	NA	3	3	2	170	NA	NA	1	1	NA	8	NA	NA	NA	1	1	2	1	2	2	1	2	2	1	127791	128099	1	97	15	15	3.89	5	5	0	2	0	1
63798	NA	NA	NA	NA	NA	NA	NA	NA	7	2	2	2	NA	3	3	2	27	NA	NA	1	1	NA	NA	NA	NA	NA	1	1	2	1	2	2	NA	NA	NA	NA	50865.4	56139.7	1	101	7	7	1.74	4	4	1	0	0	1
63800	NA	NA	NA	NA	NA	NA	NA	NA	7	2	2	3	NA	5	6	2	36	NA	NA	1	1	NA	NA	NA	NA	NA	1	1	2	1	2	2	NA	NA	NA	NA	4938.04	5022.24	1	91	2	2	0.32	3	3	1	1	0	2
63808	NA	NA	NA	NA	NA	NA	NA	NA	7	1	2	13	NA	3	3	NA	NA	NA	NA	1	1	NA	7	NA	NA	NA	1	1	2	1	2	2	NA	NA	NA	NA	23477.7	0	1	91	6	6	1.13	6	6	1	3	0	1
63809	55	1.42	131	3.39	NA	NA	NA	NA	7	2	2	10	NA	3	3	2	126	NA	NA	1	1	NA	3	NA	NA	NA	1	1	2	1	2	2	1	2	2	1	55626.4	54931.3	1	95	9	9	2.13	6	6	0	4	0	2
63810	NA	NA	NA	NA	NA	NA	NA	NA	7	2	1	16	NA	5	6	1	198	NA	NA	2	2	1	8	NA	NA	NA	1	2	1	1	2	2	1	2	1	NA	7558.27	7964.82	2	96	4	4	0.92	3	3	0	1	1	2
63811	NA	NA	NA	NA	NA	NA	NA	NA	7	1	2	4	NA	4	4	NA	NA	NA	NA	1	1	NA	NA	NA	NA	NA	1	1	2	1	2	2	NA	NA	NA	NA	12129.7	0	1	97	7	7	1.74	4	4	2	0	0	1
63814	47	1.22	156	4.03	NA	NA	NA	NA	7	2	1	17	NA	3	3	2	208	2	NA	2	1	4	11	NA	NA	NA	1	2	2	1	2	2	1	2	2	1	57357.9	67351.1	1	99	77	77	NA	4	4	1	1	0	1
63815	51	1.32	139	3.59	NA	NA	NA	NA	7	2	1	8	NA	4	4	2	98	NA	NA	1	1	NA	2	NA	NA	NA	1	1	2	1	2	2	1	2	2	1	8579.42	9062.34	1	99	5	5	1.13	3	3	1	1	0	2
63816	NA	NA	NA	NA	NA	NA	NA	NA	7	2	1	5	NA	4	4	2	67	NA	NA	1	1	NA	NA	NA	NA	NA	1	1	2	1	2	2	NA	NA	NA	NA	7431.82	7738.9	1	99	6	6	1.3	5	5	1	2	0	1
63819	NA	NA	NA	NA	NA	NA	NA	NA	7	2	2	0	11	1	1	2	11	NA	NA	1	1	NA	NA	NA	NA	NA	1	1	2	1	2	2	NA	NA	NA	NA	7579.11	8082.79	1	90	15	15	4.77	4	4	1	1	0	2
63821	NA	NA	NA	NA	NA	NA	NA	NA	7	2	1	4	NA	4	4	1	56	NA	NA	1	1	NA	NA	NA	NA	NA	1	1	2	1	2	2	NA	NA	NA	NA	10510.5	10944.8	2	98	6	6	1	5	5	2	1	0	2
63822	45	1.16	107	2.77	38	0.429	54	1.396	7	2	1	13	NA	4	4	2	160	NA	NA	1	1	NA	6	NA	NA	NA	1	1	2	1	2	2	1	2	2	1	13416.2	13756.1	1	96	14	14	2.19	7	7	0	2	0	1
63826	NA	NA	NA	NA	NA	NA	NA	NA	7	1	1	9	NA	3	3	NA	NA	NA	NA	1	1	NA	2	NA	NA	NA	1	1	2	1	2	2	NA	NA	NA	NA	55903	0	1	103	15	15	5	2	2	0	1	0	2
63833	31	0.8	146	3.78	NA	NA	NA	NA	7	2	1	9	NA	2	2	1	118	NA	NA	1	1	NA	3	NA	NA	NA	1	1	2	1	2	2	1	2	2	1	13927.5	13742.7	2	98	6	6	0.78	7	7	1	3	1	2
63836	59	1.53	173	4.47	NA	NA	NA	NA	7	2	1	16	NA	4	4	2	197	NA	NA	1	1	NA	9	NA	NA	NA	1	2	2	1	2	2	1	2	2	1	12462.6	12584.6	2	97	5	5	0.92	5	5	0	3	0	2
63840	43	1.11	114	2.95	NA	NA	NA	NA	7	2	1	10	NA	3	3	2	125	NA	NA	1	1	NA	4	NA	NA	NA	1	1	2	1	2	2	1	2	2	1	57057.5	61384.1	1	98	10	10	3.04	4	4	0	2	0	2
63842	NA	NA	NA	NA	NA	NA	NA	NA	7	2	1	0	7	5	6	2	8	NA	NA	1	1	NA	NA	NA	NA	NA	1	1	2	1	2	2	NA	NA	NA	NA	8577.61	8519.98	2	91	14	14	4.19	3	3	1	0	0	2
63843	41	1.06	163	4.22	77	0.869	107	2.767	7	2	2	13	NA	2	2	2	159	NA	NA	2	2	3	6	NA	NA	NA	2	1	2	2	2	2	1	2	2	1	17848.7	20206.1	2	91	99	99	NA	6	6	1	3	0	2
63846	NA	NA	NA	NA	NA	NA	NA	NA	7	2	1	3	NA	3	3	1	43	NA	NA	1	1	NA	NA	NA	NA	NA	1	1	2	1	2	2	NA	NA	NA	NA	38749.2	45403.8	1	92	6	6	1.24	4	4	1	1	0	1
63851	56	1.45	165	4.27	NA	NA	NA	NA	7	2	1	9	NA	4	4	1	111	NA	NA	1	1	NA	2	NA	NA	NA	1	1	2	1	2	2	1	2	2	1	13423.9	14179.5	2	101	1	1	0.27	3	3	0	2	0	2
63854	NA	NA	NA	NA	NA	NA	NA	NA	7	2	2	5	NA	1	1	2	72	NA	NA	1	1	NA	NA	NA	NA	NA	2	1	2	2	2	2	NA	NA	NA	NA	14812.2	15746	1	97	8	8	1.45	6	6	2	2	0	2
63855	NA	NA	NA	NA	NA	NA	NA	NA	7	2	1	8	NA	2	2	2	97	NA	NA	2	1	3	2	NA	NA	NA	1	1	2	1	2	2	1	2	2	1	14700.5	14707	1	97	15	15	5	4	4	1	1	0	2
63857	NA	NA	NA	NA	NA	NA	NA	NA	7	1	1	4	NA	4	4	NA	NA	NA	NA	1	1	NA	NA	NA	NA	NA	1	1	2	1	2	2	NA	NA	NA	NA	8199.08	0	1	90	4	4	0.67	5	5	3	0	0	2
63863	62	1.6	167	4.32	NA	NA	NA	NA	7	2	1	6	NA	4	4	2	74	NA	NA	1	1	NA	0	NA	NA	NA	1	1	2	1	2	2	NA	NA	NA	NA	9502.15	9484.29	2	97	13	13	NA	6	6	2	2	0	2
63864	NA	NA	NA	NA	NA	NA	NA	NA	7	2	1	3	NA	1	1	2	44	NA	NA	1	1	NA	NA	NA	NA	NA	2	1	2	2	2	2	NA	NA	NA	NA	14993.5	14600.4	1	97	6	3	0.45	7	6	2	1	0	1
63865	NA	NA	NA	NA	NA	NA	NA	NA	7	2	1	2	NA	2	2	1	31	NA	NA	1	1	NA	NA	NA	NA	NA	1	1	2	1	2	2	NA	NA	NA	NA	11853.8	11869.8	2	96	6	6	1.12	4	4	2	0	0	1
63866	NA	NA	NA	NA	NA	NA	NA	NA	7	2	2	0	3	2	2	1	3	NA	NA	1	1	NA	NA	NA	NA	NA	1	1	2	2	2	2	NA	NA	NA	NA	7367.43	7419.94	2	91	2	2	0.19	5	5	3	0	0	1
63870	52	1.34	150	3.88	NA	NA	NA	NA	7	2	2	11	NA	4	4	2	140	NA	NA	1	1	NA	6	NA	NA	NA	1	1	2	1	2	2	1	2	2	1	8184.29	8442.76	2	97	2	2	0.21	7	7	2	3	0	2
63872	77	1.99	182	4.71	101	1.14	85	2.198	7	2	2	18	NA	5	6	1	218	2	NA	1	1	NA	13	NA	NA	NA	1	2	2	1	2	1	1	2	2	1	6370.32	6989.13	2	92	7	7	1.17	6	6	0	1	1	1
63874	NA	NA	NA	NA	NA	NA	NA	NA	7	2	1	3	NA	1	1	2	40	NA	NA	1	1	NA	NA	NA	NA	NA	2	1	2	2	2	2	NA	NA	NA	NA	14505.5	14964.7	2	94	7	7	1.23	6	6	2	1	0	1
63876	56	1.45	154	3.98	NA	NA	NA	NA	7	2	2	9	NA	4	4	1	119	NA	NA	1	1	NA	3	NA	NA	NA	1	1	2	1	2	2	1	2	2	1	7321.39	7717.35	1	103	3	3	0.52	3	3	0	2	0	2
63878	51	1.32	114	2.95	NA	NA	NA	NA	7	2	1	8	NA	3	3	1	105	NA	NA	1	1	NA	2	NA	NA	NA	1	1	2	1	2	2	1	2	2	1	25457.3	26428.7	3	92	6	6	1.41	4	3	0	1	0	1
63885	64	1.66	164	4.24	51	0.576	90	2.327	7	2	1	19	NA	4	4	1	230	2	NA	1	1	NA	15	NA	NA	NA	1	2	2	1	2	2	1	2	2	1	17606.2	17558.4	2	101	1	1	0.32	2	1	0	0	0	1
63886	49	1.27	158	4.09	NA	NA	NA	NA	7	2	2	7	NA	5	6	2	95	NA	NA	2	1	2	1	NA	NA	NA	1	1	2	1	2	2	NA	NA	NA	NA	11068.4	11617.8	1	97	15	15	5	3	3	0	1	0	2
63892	45	1.16	135	3.49	NA	NA	NA	NA	7	2	2	10	NA	3	3	1	131	NA	NA	1	1	NA	4	NA	NA	NA	1	1	2	1	2	2	1	2	2	1	49543	52616.4	1	94	15	15	5	6	6	0	4	0	1
63893	NA	NA	NA	NA	NA	NA	NA	NA	7	1	1	6	NA	2	2	NA	NA	NA	NA	1	1	NA	0	NA	NA	NA	2	1	2	2	2	2	NA	NA	NA	NA	12722.4	0	2	93	8	8	2.62	3	3	0	1	0	1
63894	43	1.11	178	4.6	106	1.197	114	2.948	7	2	2	19	NA	4	4	2	231	2	NA	1	1	NA	15	NA	NA	NA	1	2	2	1	2	2	1	2	2	1	13775.8	13737	2	97	7	7	1.06	7	7	1	2	0	2
63896	NA	NA	NA	NA	NA	NA	NA	NA	7	2	2	9	NA	5	6	2	118	NA	NA	1	1	NA	4	NA	NA	NA	1	1	2	1	2	2	1	2	2	1	9620.27	10320.9	2	91	14	14	3.47	4	4	1	1	0	2
63897	46	1.19	146	3.78	NA	NA	NA	NA	7	2	2	7	NA	2	2	2	95	NA	NA	1	1	NA	2	NA	NA	NA	1	1	2	1	2	2	NA	NA	NA	NA	13338.8	13909.4	1	90	6	6	1.68	3	3	1	1	0	2
63901	44	1.14	111	2.87	NA	NA	NA	NA	7	2	1	12	NA	2	2	1	155	NA	NA	1	1	NA	7	NA	NA	NA	2	1	2	2	2	2	1	2	2	1	20560.9	20875.2	2	96	2	2	0.27	6	6	1	3	0	1
63903	44	1.14	219	5.66	396	4.471	96	2.483	7	2	1	19	NA	4	4	1	235	2	NA	1	1	NA	15	NA	NA	NA	1	2	2	1	2	2	1	2	2	1	13731.6	14242.3	1	100	14	14	3.93	3	3	0	1	0	2
63906	NA	NA	NA	NA	NA	NA	NA	NA	7	2	1	8	NA	4	4	2	98	NA	NA	1	1	NA	1	NA	NA	NA	1	1	2	1	2	2	1	2	2	1	11325	11525.1	1	93	4	4	1.03	3	3	1	1	0	2
63913	39	1.01	164	4.24	90	1.016	107	2.767	7	2	1	18	NA	2	2	2	223	2	NA	1	1	NA	10	NA	NA	NA	1	2	2	1	2	2	1	2	2	1	14081.8	14391.7	2	90	2	2	0.25	5	5	0	1	0	2
63914	65	1.68	153	3.96	NA	NA	NA	NA	7	2	2	7	NA	1	1	1	88	NA	NA	1	1	NA	1	NA	NA	NA	1	1	2	1	2	2	NA	NA	NA	NA	15962.1	16535.4	2	98	9	9	2.6	4	4	0	2	0	1
63919	NA	NA	NA	NA	NA	NA	NA	NA	7	2	1	2	NA	1	1	2	31	NA	NA	1	1	NA	NA	NA	NA	NA	1	1	2	1	2	2	NA	NA	NA	NA	11160.3	11957.4	2	97	2	2	0.27	3	3	2	0	0	2
63921	NA	NA	NA	NA	NA	NA	NA	NA	7	2	1	3	NA	4	4	2	43	NA	NA	1	1	NA	NA	NA	NA	NA	1	1	2	1	2	2	NA	NA	NA	NA	8402.23	8920.91	2	101	1	1	0.1	6	6	1	2	1	2
63930	NA	NA	NA	NA	NA	NA	NA	NA	7	2	1	4	NA	5	7	2	52	NA	NA	1	1	NA	NA	NA	NA	NA	1	1	2	1	2	2	NA	NA	NA	NA	7666.45	8598.76	1	96	6	6	1.34	3	3	1	0	0	2
63932	NA	NA	NA	NA	NA	NA	NA	NA	7	2	1	1	13	1	1	1	14	NA	NA	1	1	NA	NA	NA	NA	NA	1	1	2	1	2	2	NA	NA	NA	NA	15547	15290.9	2	98	10	10	3.82	3	3	1	0	0	2
63933	40	1.03	142	3.67	NA	NA	NA	NA	7	2	2	6	NA	3	3	2	76	NA	NA	1	1	NA	0	NA	NA	NA	1	1	2	1	2	2	NA	NA	NA	NA	19880.8	19632.4	1	95	2	2	0.22	4	4	2	1	0	2
63934	25	0.65	187	4.84	500	5.645	NA	NA	7	2	1	18	NA	2	2	2	227	2	NA	1	1	NA	13	NA	NA	NA	1	2	2	1	2	2	1	2	2	1	26628.9	31355.4	1	101	5	5	0.51	7	7	0	3	2	1
63935	67	1.73	166	4.29	NA	NA	NA	NA	7	2	1	17	NA	3	3	2	209	2	NA	1	1	NA	11	NA	NA	NA	1	2	2	1	2	2	1	2	2	1	20991.9	21394.4	1	91	3	3	0.62	3	3	0	1	0	2
63937	54	1.4	122	3.15	32	0.361	62	1.603	7	2	2	15	NA	4	4	1	192	NA	NA	1	1	NA	9	NA	NA	NA	1	1	2	1	2	2	1	2	2	1	12744.9	12578	2	93	7	7	2.78	2	2	0	1	0	2
63938	53	1.37	123	3.18	40	0.452	62	1.603	7	2	2	12	NA	4	4	1	156	NA	NA	1	1	NA	6	NA	NA	NA	1	1	2	1	2	2	1	2	2	1	12209	12602.4	2	100	15	15	4.97	5	5	0	2	1	2
64735	64	1.66	154	3.98	NA	NA	NA	NA	7	2	2	6	NA	3	3	1	79	NA	NA	1	1	NA	0	NA	NA	NA	1	1	2	1	2	2	NA	NA	NA	NA	49543	52616.4	1	94	15	15	5	6	6	0	4	0	1
64736	NA	NA	NA	NA	NA	NA	NA	NA	7	2	1	6	NA	5	6	1	74	NA	NA	1	1	NA	0	NA	NA	NA	1	1	1	1	2	1	NA	NA	NA	NA	8376.52	8870.87	1	92	12	12	NA	4	4	1	1	0	1
64737	NA	NA	NA	NA	NA	NA	NA	NA	7	2	1	19	NA	4	4	1	236	2	NA	1	1	NA	15	NA	NA	NA	1	2	2	1	2	2	1	2	2	1	17606.2	17558.4	2	101	2	2	0.73	2	1	0	0	0	1
64738	43	1.11	146	3.78	NA	NA	NA	NA	7	2	1	15	NA	3	3	2	183	NA	NA	1	1	NA	9	NA	NA	NA	1	1	2	1	2	2	1	2	2	1	71458.9	70519.8	2	91	15	15	5	4	4	0	2	0	2
64743	54	1.4	106	2.74	NA	NA	NA	NA	7	2	1	10	NA	4	4	2	126	NA	NA	1	1	NA	4	NA	NA	NA	1	1	2	1	2	2	1	2	2	1	8017.55	8398.8	1	99	10	10	2.07	7	7	2	3	1	2
64744	NA	NA	NA	NA	NA	NA	NA	NA	7	2	2	5	NA	3	3	1	66	NA	NA	1	1	NA	NA	NA	NA	NA	1	1	2	1	2	2	NA	NA	NA	NA	29420.8	31676.7	3	92	7	7	0.81	7	7	2	4	0	1
64747	NA	NA	NA	NA	NA	NA	NA	NA	7	1	1	5	NA	4	4	NA	NA	NA	NA	1	1	NA	NA	NA	NA	NA	1	1	2	1	2	2	NA	NA	NA	NA	9787.72	0	1	96	10	10	3.51	3	3	1	0	0	1
64748	NA	NA	NA	NA	NA	NA	NA	NA	7	2	2	0	4	4	4	1	5	NA	NA	1	1	NA	NA	NA	NA	NA	1	1	2	1	2	2	NA	NA	NA	NA	5576.19	5739.25	2	96	6	6	1.35	3	3	1	1	0	2
64749	NA	NA	NA	NA	NA	NA	NA	NA	7	2	1	2	NA	5	6	2	31	NA	NA	1	1	NA	NA	NA	NA	NA	1	1	2	1	2	2	NA	NA	NA	NA	9239.76	10363.4	2	91	14	14	3.47	4	4	1	1	0	2
64750	50	1.29	142	3.67	69	0.779	78	2.017	7	2	1	18	NA	1	1	1	226	2	NA	1	1	NA	11	NA	NA	NA	1	2	2	1	2	1	1	2	2	1	32326.5	34735.8	2	98	13	13	NA	5	5	0	2	0	1
64751	47	1.22	127	3.28	NA	NA	NA	NA	7	2	1	9	NA	3	3	2	118	NA	NA	1	1	NA	4	NA	NA	NA	1	1	2	1	2	2	1	2	2	1	61920.5	68552.4	2	94	12	12	NA	5	5	1	1	0	1
64755	NA	NA	NA	NA	NA	NA	NA	NA	7	2	1	3	NA	1	1	1	45	NA	NA	1	1	NA	NA	NA	NA	NA	2	1	2	2	2	2	NA	NA	NA	NA	14415.2	15444.8	1	103	77	77	NA	4	4	1	0	1	1
64757	57	1.47	139	3.59	NA	NA	NA	NA	7	2	2	9	NA	5	7	2	121	NA	NA	1	1	NA	3	NA	NA	NA	1	1	2	1	2	2	1	2	2	1	67349	67425.9	1	95	8	8	1.28	7	7	1	4	0	1
64760	NA	NA	NA	NA	NA	NA	NA	NA	7	2	1	4	NA	3	3	2	56	NA	NA	1	1	NA	NA	NA	NA	NA	1	1	2	1	2	2	NA	NA	NA	NA	77702.2	85091.5	1	95	9	9	2.68	4	4	2	0	0	2
64762	49	1.27	123	3.18	NA	NA	NA	NA	7	2	1	17	NA	4	4	1	214	2	NA	1	1	NA	11	NA	NA	NA	1	2	2	1	2	2	1	2	2	1	17606.2	18260.9	2	101	10	10	3.89	3	3	0	1	0	2
64766	NA	NA	NA	NA	NA	NA	NA	NA	7	2	2	3	NA	1	1	1	39	NA	NA	1	1	NA	NA	NA	NA	NA	2	1	2	2	2	2	NA	NA	NA	NA	11859.5	12772.8	1	102	5	5	0.62	7	7	1	3	0	1
64767	35	0.91	156	4.03	NA	NA	NA	NA	7	2	2	7	NA	2	2	1	85	NA	NA	1	1	NA	0	NA	NA	NA	2	1	2	2	2	2	NA	NA	NA	NA	15510.4	16516.8	1	100	5	5	0.78	6	5	1	2	0	2
64770	40	1.03	109	2.82	NA	NA	NA	NA	7	2	1	11	NA	5	6	2	141	NA	NA	1	1	NA	5	NA	NA	NA	1	1	2	1	2	2	1	2	2	1	5855.6	6345.24	1	91	15	15	3.25	7	7	1	2	0	2
64773	68	1.76	137	3.54	47	0.531	60	1.552	7	2	2	16	NA	1	1	1	203	NA	NA	1	1	NA	11	NA	NA	NA	1	2	2	1	2	2	1	2	2	1	19836.7	20428.6	1	98	15	15	5	5	5	0	1	1	2
64774	NA	NA	NA	NA	NA	NA	NA	NA	7	2	2	5	NA	1	1	1	70	NA	NA	1	1	NA	NA	NA	NA	NA	1	1	2	1	2	2	NA	NA	NA	NA	15457.7	16648.1	2	98	5	5	0.59	7	7	2	1	2	2
64775	NA	NA	NA	NA	NA	NA	NA	NA	7	2	2	6	NA	5	6	1	84	NA	NA	1	1	NA	1	NA	NA	NA	1	1	1	1	2	1	NA	NA	NA	NA	6403	7222.35	2	92	7	7	1.61	4	4	0	2	0	1
64780	70	1.81	256	6.62	157	1.773	155	4.008	7	2	2	18	NA	4	4	1	221	2	NA	1	1	NA	11	NA	NA	NA	1	2	2	1	2	2	1	2	2	1	13697.1	14256.4	2	100	4	4	1.16	2	2	0	0	1	2
64781	54	1.4	205	5.3	NA	NA	NA	NA	7	2	1	15	NA	2	2	2	185	NA	NA	1	1	NA	9	NA	NA	NA	2	1	2	1	2	2	1	2	2	1	19820.9	20163.1	2	91	7	7	1.29	6	6	2	2	0	1
64783	NA	NA	NA	NA	NA	NA	NA	NA	7	2	1	0	1	1	1	1	3	NA	NA	1	1	NA	NA	NA	NA	NA	1	1	2	1	2	2	NA	NA	NA	NA	4461.62	4741.5	1	103	7	7	0.51	7	7	3	4	0	1
64787	63	1.63	180	4.65	NA	NA	NA	NA	7	2	1	10	NA	2	2	2	129	NA	NA	1	1	NA	3	NA	NA	NA	2	1	2	2	2	2	1	2	2	1	9390.52	10327.3	2	90	1	1	0.06	3	3	0	2	0	2
64788	NA	NA	NA	NA	NA	NA	NA	NA	7	2	1	5	NA	4	4	1	62	NA	NA	1	1	NA	NA	NA	NA	NA	1	1	2	1	2	2	NA	NA	NA	NA	12997	13155.5	1	101	6	6	1.72	2	2	1	0	0	2
64790	NA	NA	NA	NA	NA	NA	NA	NA	7	2	1	2	NA	3	3	2	34	NA	NA	1	1	NA	NA	NA	NA	NA	1	1	2	1	2	2	NA	NA	NA	NA	46703.3	50234.1	1	93	15	15	5	3	3	1	0	0	1
64793	63	1.63	148	3.83	NA	NA	NA	NA	7	2	2	14	NA	2	2	2	173	NA	NA	1	1	NA	8	NA	NA	NA	1	1	2	1	2	2	1	2	2	1	23968.4	25111.9	2	91	14	14	4.19	3	3	0	1	0	1
64796	NA	NA	NA	NA	NA	NA	NA	NA	7	2	1	1	15	5	6	2	15	NA	NA	1	1	NA	NA	NA	NA	NA	1	1	2	1	2	2	NA	NA	NA	NA	5492.8	5818.04	2	100	4	4	0.5	6	6	2	1	0	1
64797	NA	NA	NA	NA	NA	NA	NA	NA	7	2	1	0	9	3	3	2	9	NA	NA	1	1	NA	NA	NA	NA	NA	1	1	2	1	2	2	NA	NA	NA	NA	21055.1	22540.4	1	93	15	15	5	3	3	1	0	0	1
64798	51	1.32	151	3.9	NA	NA	NA	NA	7	2	2	6	NA	3	3	2	75	NA	NA	1	1	NA	0	NA	NA	NA	1	1	2	1	2	2	NA	NA	NA	NA	62595.7	66478.8	1	95	6	6	1.35	3	3	0	1	0	1
64804	44	1.14	170	4.4	NA	NA	NA	NA	7	2	2	9	NA	3	3	2	115	NA	NA	1	1	NA	3	NA	NA	NA	1	1	2	1	2	2	1	2	2	1	73810.5	74865.7	1	94	10	10	2.67	5	5	0	3	0	1
64811	NA	NA	NA	NA	NA	NA	NA	NA	7	2	2	16	NA	5	6	1	199	NA	NA	1	1	NA	10	NA	NA	NA	1	2	2	1	2	2	1	2	2	1	8663.51	9422.03	1	102	9	9	2.39	5	5	0	1	1	1
64812	69	1.78	180	4.65	NA	NA	NA	NA	7	2	2	17	NA	4	4	2	215	2	NA	1	1	NA	11	NA	NA	NA	1	2	2	1	2	2	1	2	2	1	16317.8	16843.6	1	101	6	6	1.43	4	4	0	1	2	2
64814	NA	NA	NA	NA	NA	NA	NA	NA	7	2	2	1	22	4	4	2	22	NA	NA	1	1	NA	NA	NA	NA	NA	1	1	2	1	2	2	NA	NA	NA	NA	7348.24	7960.49	2	95	9	9	1.78	6	6	2	0	0	2
64815	57	1.47	177	4.58	NA	NA	NA	NA	7	2	2	11	NA	1	1	1	137	NA	NA	1	1	NA	4	NA	NA	NA	2	1	2	1	2	2	1	2	2	1	15352.6	16028.3	2	102	4	4	0.61	5	5	0	3	0	1
64817	NA	NA	NA	NA	NA	NA	NA	NA	7	2	1	1	20	4	4	1	21	NA	NA	1	1	NA	NA	NA	NA	NA	1	1	2	1	2	2	NA	NA	NA	NA	6376.97	6454.75	2	100	14	1	0	3	1	1	0	1	1
64818	NA	NA	NA	NA	NA	NA	NA	NA	7	2	1	8	NA	5	6	1	103	NA	NA	1	1	NA	2	NA	NA	NA	1	1	1	1	2	1	1	2	2	1	7030.88	7583.42	3	91	14	14	3.58	4	4	1	1	0	1
64819	NA	NA	NA	NA	NA	NA	NA	NA	7	2	2	2	NA	4	4	1	25	NA	NA	1	1	NA	NA	NA	NA	NA	1	1	2	1	2	2	NA	NA	NA	NA	7382.69	8250.11	2	100	9	9	3.24	3	3	1	0	0	1
64820	52	1.34	151	3.9	NA	NA	NA	NA	7	2	1	7	NA	1	1	1	91	NA	NA	1	1	NA	1	NA	NA	NA	1	1	2	1	2	2	NA	NA	NA	NA	19774.2	21259.2	3	92	7	7	1.65	4	4	1	1	0	1
64827	68	1.76	235	6.08	NA	NA	NA	NA	7	2	2	8	NA	4	4	1	107	NA	NA	1	1	NA	2	NA	NA	NA	1	1	2	1	2	2	1	2	2	1	11334.1	11754	2	96	4	4	0.65	5	5	0	3	0	1
64829	39	1.01	153	3.96	NA	NA	NA	NA	7	2	2	11	NA	2	2	2	134	NA	NA	1	1	NA	6	NA	NA	NA	1	1	2	1	2	2	1	2	2	1	12986	13541.4	1	90	15	15	5	4	4	0	2	0	2
64830	47	1.22	150	3.88	NA	NA	NA	NA	7	2	1	15	NA	1	1	1	181	NA	NA	1	1	NA	9	NA	NA	NA	2	1	1	2	2	1	1	2	2	1	15506.3	15357.3	2	103	2	2	0.42	3	3	0	2	0	2
64834	NA	NA	NA	NA	NA	NA	NA	NA	7	2	1	0	3	2	2	2	3	NA	NA	1	1	NA	NA	NA	NA	NA	2	1	2	2	2	2	NA	NA	NA	NA	5271.34	5219.24	2	99	12	6	0.9	7	6	1	3	0	2
64836	NA	NA	NA	NA	NA	NA	NA	NA	7	2	2	0	2	2	2	2	3	NA	NA	1	1	NA	NA	NA	NA	NA	1	1	2	1	2	2	NA	NA	NA	NA	5803.54	5681.44	2	90	5	5	0.94	4	4	2	1	0	2
64837	71	1.84	190	4.91	NA	NA	NA	NA	7	2	2	11	NA	5	6	1	143	NA	NA	2	1	3	5	NA	NA	NA	1	1	2	1	2	2	1	2	2	1	5710.05	5965.42	1	100	5	5	0.74	6	6	0	3	0	1
64838	66	1.71	188	4.86	NA	NA	NA	NA	7	2	2	18	NA	4	4	1	218	2	NA	1	1	NA	12	NA	NA	NA	1	2	2	1	2	2	NA	NA	NA	NA	10128	10853.2	2	103	2	1	0.43	2	1	0	0	0	1
64840	56	1.45	170	4.4	NA	NA	NA	NA	7	2	1	10	NA	4	4	2	131	NA	NA	1	1	NA	4	NA	NA	NA	1	1	2	1	2	2	1	2	2	1	8655.16	8668.65	2	95	6	6	0.86	6	6	0	4	0	2
64841	38	0.98	163	4.22	NA	NA	NA	NA	7	2	1	8	NA	1	1	1	101	NA	NA	1	1	NA	2	NA	NA	NA	1	1	2	2	2	2	1	2	2	1	12622	12821.8	2	96	6	6	0.77	7	7	2	1	0	1
64842	NA	NA	NA	NA	NA	NA	NA	NA	7	2	1	2	NA	1	1	1	25	NA	NA	1	1	NA	NA	NA	NA	NA	1	1	2	1	2	2	NA	NA	NA	NA	13968.4	13738.3	2	102	7	7	1.57	4	4	2	0	0	2
64844	NA	NA	NA	NA	NA	NA	NA	NA	7	2	1	4	NA	4	4	2	51	NA	NA	1	1	NA	NA	NA	NA	NA	1	1	2	1	2	2	NA	NA	NA	NA	7431.82	7890.59	1	99	6	6	0.96	5	5	1	2	0	2
64845	NA	NA	NA	NA	NA	NA	NA	NA	7	2	1	0	3	1	1	2	4	NA	NA	1	1	NA	NA	NA	NA	NA	2	1	2	1	2	2	NA	NA	NA	NA	6298.66	6480	2	94	9	9	2.29	5	5	2	1	0	2
64847	67	1.73	220	5.69	NA	NA	NA	NA	7	2	2	11	NA	4	4	1	136	NA	NA	1	1	NA	4	NA	NA	NA	1	1	2	1	2	2	1	2	2	1	11784.3	12220.8	2	96	8	8	2.46	4	4	0	1	0	1
64849	NA	NA	NA	NA	NA	NA	NA	NA	7	2	1	0	5	3	3	2	5	NA	NA	1	1	NA	NA	NA	NA	NA	1	1	2	1	2	2	NA	NA	NA	NA	20370.7	20998.2	1	91	14	14	3.06	5	5	2	0	0	2
64850	41	1.06	149	3.85	195	2.202	69	1.784	7	2	1	19	NA	3	3	1	232	2	NA	1	1	NA	13	NA	NA	NA	1	2	2	1	2	2	1	2	2	1	99015	98621.9	1	92	10	10	3.4	3	3	0	0	0	1
64852	NA	NA	NA	NA	NA	NA	NA	NA	7	2	1	2	NA	4	4	1	27	NA	NA	1	1	NA	NA	NA	NA	NA	1	1	2	1	2	2	NA	NA	NA	NA	8009.97	8832.3	2	96	7	7	1.79	4	4	2	0	0	2
64853	NA	NA	NA	NA	NA	NA	NA	NA	7	2	1	0	11	1	1	1	12	NA	NA	1	1	NA	NA	NA	NA	NA	1	1	2	2	2	2	NA	NA	NA	NA	6999.19	7438.26	2	98	6	6	0.59	7	7	2	2	1	2
64855	NA	NA	NA	NA	NA	NA	NA	NA	7	1	1	8	NA	5	6	NA	NA	NA	NA	1	1	NA	0	NA	NA	NA	1	1	2	1	2	2	NA	NA	NA	NA	9720.48	0	2	91	4	4	0.65	5	5	1	3	0	1
64864	72	1.86	167	4.32	44	0.497	86	2.224	7	2	1	12	NA	4	4	1	156	NA	NA	1	1	NA	6	NA	NA	NA	1	1	2	1	2	2	1	2	2	1	17606.2	18413.2	2	101	3	3	0.54	3	3	0	2	0	2
64865	NA	NA	NA	NA	NA	NA	NA	NA	7	2	2	2	NA	4	4	2	28	NA	NA	1	1	NA	NA	NA	NA	NA	1	1	2	1	2	2	NA	NA	NA	NA	6677.46	6849.82	2	90	5	1	0	3	1	1	1	0	2
64868	NA	NA	NA	NA	NA	NA	NA	NA	7	2	1	5	NA	1	1	1	65	NA	NA	1	1	NA	NA	NA	NA	NA	1	1	2	1	2	2	NA	NA	NA	NA	16775.1	17973.3	3	92	3	3	0.54	4	4	3	0	0	2
64869	69	1.78	197	5.09	NA	NA	NA	NA	7	2	2	11	NA	5	6	2	133	NA	NA	1	1	NA	5	NA	NA	NA	1	1	2	1	2	2	1	2	2	1	7751.45	8179.29	1	96	15	15	4.34	4	4	1	1	0	1
64872	NA	NA	NA	NA	NA	NA	NA	NA	7	2	2	2	NA	1	1	1	34	NA	NA	1	1	NA	NA	NA	NA	NA	1	1	2	1	2	2	NA	NA	NA	NA	12871.5	13281	2	102	5	5	0.89	4	4	1	2	0	2
64878	53	1.37	146	3.78	NA	NA	NA	NA	7	2	1	12	NA	3	3	2	150	NA	NA	1	1	NA	6	NA	NA	NA	1	1	2	1	2	2	1	2	2	1	19197.9	18945.6	1	98	6	6	1.73	3	3	0	1	0	2
64879	43	1.11	164	4.24	NA	NA	NA	NA	7	2	2	8	NA	4	4	1	103	NA	NA	1	1	NA	2	NA	NA	NA	1	1	2	1	2	2	1	2	2	1	9153.6	9398.49	1	100	8	8	1.61	6	6	1	3	0	1
64883	39	1.01	149	3.85	NA	NA	NA	NA	7	2	1	18	NA	2	2	2	218	2	NA	2	2	1	10	NA	NA	NA	2	2	2	1	2	2	2	2	2	2	13752.8	15116.8	3	90	7	7	1.48	5	5	0	1	0	1
64884	66	1.71	166	4.29	NA	NA	NA	NA	7	2	1	8	NA	4	4	1	105	NA	NA	1	1	NA	2	NA	NA	NA	1	1	2	1	2	2	1	2	2	1	7908.09	7920.42	2	93	8	8	1.67	5	5	1	1	0	2
64885	NA	NA	NA	NA	NA	NA	NA	NA	7	2	1	0	7	4	4	1	8	NA	NA	1	1	NA	NA	NA	NA	NA	1	1	2	1	2	2	NA	NA	NA	NA	6275.85	6684	2	100	10	10	2.75	5	5	1	1	1	1
64887	52	1.34	113	2.92	41	0.463	53	1.371	7	2	1	13	NA	3	3	2	158	NA	NA	1	1	NA	6	NA	NA	NA	1	1	2	1	2	2	1	2	2	1	32477.6	34497.1	1	95	7	7	1.66	5	5	0	3	0	1
64888	NA	NA	NA	NA	NA	NA	NA	NA	7	2	2	2	NA	4	4	1	26	NA	NA	1	1	NA	NA	NA	NA	NA	1	1	2	1	2	2	NA	NA	NA	NA	8072.01	8280.36	3	91	8	8	2.24	4	4	2	0	0	1
64891	NA	NA	NA	NA	NA	NA	NA	NA	7	2	2	11	NA	2	2	1	138	NA	NA	1	1	NA	5	NA	NA	NA	2	1	2	2	2	2	1	2	2	NA	14446.5	15838.5	1	103	7	7	1.03	7	7	0	3	0	1
64894	48	1.24	188	4.86	NA	NA	NA	NA	7	2	2	6	NA	2	2	2	82	NA	NA	1	1	NA	0	NA	NA	NA	2	1	2	2	2	2	NA	NA	NA	NA	15583.6	16935.9	1	93	14	14	3.06	5	5	0	2	0	1
64896	NA	NA	NA	NA	NA	NA	NA	NA	7	2	2	0	0	4	4	2	0	NA	NA	1	1	NA	NA	NA	NA	NA	1	1	2	1	2	2	NA	NA	NA	NA	4706.21	5182.82	1	96	6	6	1.21	4	4	2	0	0	1
64899	58	1.5	189	4.89	84	0.948	114	2.948	7	2	2	13	NA	5	6	1	157	NA	NA	2	2	2	7	NA	NA	NA	1	1	1	1	2	1	1	2	1	NA	8868.84	9252.18	2	92	8	8	2.43	3	3	0	1	1	2
64901	49	1.27	150	3.88	NA	NA	NA	NA	7	2	2	18	NA	4	4	1	216	2	NA	1	1	NA	15	NA	NA	NA	1	2	2	1	2	2	1	2	2	1	10143.9	10336	2	95	2	2	0.67	2	2	0	0	1	2
64905	NA	NA	NA	NA	NA	NA	NA	NA	7	2	2	1	12	3	3	2	12	NA	NA	1	1	NA	NA	NA	NA	NA	1	1	2	1	2	2	NA	NA	NA	NA	41219.8	41761.4	1	93	15	15	5	3	3	1	0	0	1
64910	72	1.86	157	4.06	66	0.745	72	1.862	7	2	2	15	NA	3	3	2	182	NA	NA	1	1	NA	9	NA	NA	NA	1	1	2	1	2	2	1	2	2	1	71837.5	75155.2	1	91	14	14	3.06	5	5	0	3	0	2
64911	57	1.47	160	4.14	76	0.858	88	2.276	7	2	2	15	NA	5	6	2	181	NA	NA	1	1	NA	8	NA	NA	NA	1	1	2	1	2	2	1	2	2	1	5956.74	6113.75	2	100	15	15	5	3	3	0	1	0	1
64912	NA	NA	NA	NA	NA	NA	NA	NA	7	2	2	9	NA	4	4	2	114	NA	NA	1	1	NA	3	NA	NA	NA	1	1	2	1	2	2	1	2	2	1	8226.04	8398.38	2	95	1	1	0	4	4	2	1	0	2
64913	NA	NA	NA	NA	NA	NA	NA	NA	7	2	1	12	NA	3	3	2	156	NA	NA	1	1	NA	6	NA	NA	NA	1	1	2	1	2	2	1	2	2	1	26824.6	26493.1	1	95	1	1	0.17	2	2	0	1	0	2
64915	NA	NA	NA	NA	NA	NA	NA	NA	7	2	1	4	NA	4	4	2	51	NA	NA	1	1	NA	NA	NA	NA	NA	1	1	2	1	2	2	NA	NA	NA	NA	8626	9278.77	2	97	2	2	0.21	7	7	2	3	0	2
64917	NA	NA	NA	NA	NA	NA	NA	NA	7	2	1	5	NA	5	6	2	67	NA	NA	2	2	2	NA	NA	NA	NA	1	1	2	1	2	2	NA	NA	NA	NA	8197.19	8439.74	1	93	7	7	2.32	3	3	1	0	0	1
64918	NA	NA	NA	NA	NA	NA	NA	NA	7	2	1	1	16	3	3	1	16	NA	NA	1	1	NA	NA	NA	NA	NA	1	1	2	1	2	2	NA	NA	NA	NA	24594.4	28818.2	1	98	5	5	1.05	3	3	1	0	0	1
64919	52	1.34	175	4.53	NA	NA	NA	NA	7	2	1	10	NA	5	6	2	127	NA	NA	1	1	NA	3	NA	NA	NA	1	1	1	1	2	1	1	2	2	1	9720.48	10819	2	91	12	12	NA	7	6	0	4	2	2
64920	54	1.4	127	3.28	NA	NA	NA	NA	7	2	2	8	NA	4	4	2	103	NA	NA	1	1	NA	3	NA	NA	NA	1	1	2	1	2	2	1	2	2	1	8395.65	8728.35	2	97	6	6	0.92	7	7	1	4	0	2
64921	66	1.71	158	4.09	NA	NA	NA	NA	7	2	2	16	NA	4	4	2	202	NA	NA	1	1	NA	9	NA	NA	NA	1	2	2	1	2	2	1	2	2	1	12857.5	12921.2	2	97	5	5	0.92	5	5	0	3	0	2
64922	46	1.19	125	3.23	NA	NA	NA	NA	7	2	1	9	NA	5	6	1	115	NA	NA	1	1	NA	3	NA	NA	NA	1	1	2	1	2	2	1	2	2	1	8376.52	8870.87	1	92	15	15	5	4	4	0	2	0	1
64924	46	1.19	194	5.02	NA	NA	NA	NA	7	2	2	10	NA	5	7	1	129	NA	NA	1	1	NA	5	NA	NA	NA	1	1	2	1	2	2	1	2	2	1	12120.4	12942.6	2	101	7	7	1.88	4	4	0	2	0	2
64925	NA	NA	NA	NA	NA	NA	NA	NA	7	2	2	0	4	2	2	1	4	NA	NA	1	1	NA	NA	NA	NA	NA	1	1	2	1	2	2	NA	NA	NA	NA	7534.77	7789.75	1	98	3	3	0.37	5	5	2	1	0	1
64926	37	0.96	113	2.92	60	0.677	64	1.655	7	2	1	14	NA	4	4	2	169	NA	NA	1	1	NA	7	NA	NA	NA	1	1	2	1	2	2	1	2	2	1	13352.8	13379.2	2	97	7	7	1.06	7	7	1	2	0	2
64927	NA	NA	NA	NA	NA	NA	NA	NA	7	2	2	2	NA	4	4	1	33	NA	NA	1	1	NA	NA	NA	NA	NA	1	1	2	1	2	2	NA	NA	NA	NA	7382.69	7498.26	2	100	3	3	0.39	7	7	3	3	0	2
64929	47	1.22	188	4.86	112	1.264	119	3.077	7	2	1	19	NA	4	4	2	228	2	NA	1	1	NA	14	NA	NA	NA	1	2	2	1	2	2	1	2	2	1	10791.3	11351.3	3	91	2	2	0.25	4	4	0	2	0	2
64932	50	1.29	147	3.8	NA	NA	NA	NA	7	2	1	6	NA	3	3	1	74	NA	NA	1	1	NA	0	NA	NA	NA	1	1	2	1	2	2	NA	NA	NA	NA	86609.7	90490.6	2	102	14	14	4.93	3	3	0	1	0	1
64934	44	1.14	149	3.85	86	0.971	88	2.276	7	2	2	16	NA	5	6	2	192	NA	NA	1	1	NA	9	NA	NA	NA	1	2	2	1	2	1	1	2	2	1	5607.76	6010.48	3	91	6	6	1.81	3	3	0	1	0	2
64936	NA	NA	NA	NA	NA	NA	NA	NA	7	2	2	6	NA	2	2	1	82	NA	NA	1	1	NA	0	NA	NA	NA	1	1	2	1	2	2	NA	NA	NA	NA	17458.5	17628.1	1	94	2	2	0.26	4	4	2	1	0	2
64939	49	1.27	151	3.9	NA	NA	NA	NA	7	2	1	19	NA	4	4	2	236	2	NA	1	1	NA	15	NA	NA	NA	1	2	2	1	2	2	1	2	2	1	17606.2	17558.4	2	101	1	1	0.04	2	1	0	0	0	1
64940	NA	NA	NA	NA	NA	NA	NA	NA	7	2	1	13	NA	3	3	2	168	NA	NA	1	1	NA	7	NA	NA	NA	1	1	2	1	2	2	NA	NA	NA	NA	91343	91081.3	1	98	7	7	1	7	7	2	2	0	2
64941	NA	NA	NA	NA	NA	NA	NA	NA	7	2	2	2	NA	1	1	1	30	NA	NA	1	1	NA	NA	NA	NA	NA	1	1	2	1	2	2	NA	NA	NA	NA	11512.8	12710.4	2	98	2	2	0.27	4	4	2	1	0	2
64943	NA	NA	NA	NA	NA	NA	NA	NA	7	2	1	1	20	5	6	2	21	NA	NA	1	1	NA	NA	NA	NA	NA	1	1	2	1	2	2	NA	NA	NA	NA	7638.29	7864.3	1	93	14	14	4.86	3	3	1	0	0	1
64944	48	1.24	152	3.93	99	1.118	84	2.172	7	2	2	18	NA	4	4	2	225	2	NA	1	1	NA	15	NA	NA	NA	1	2	2	1	2	2	1	2	2	1	15259.8	15553.1	1	90	5	5	0.74	5	5	0	2	0	2
64947	NA	NA	NA	NA	NA	NA	NA	NA	7	2	1	6	NA	5	6	2	73	NA	NA	1	1	NA	0	NA	NA	NA	1	1	2	1	2	2	NA	NA	NA	NA	7491.98	7984.98	2	100	15	15	5	4	4	1	1	0	1
64950	NA	NA	NA	NA	NA	NA	NA	NA	7	2	2	6	NA	2	2	2	84	NA	NA	1	1	NA	0	NA	NA	NA	1	1	2	1	2	2	NA	NA	NA	NA	11210.8	12007.4	2	90	6	6	1.34	4	4	1	2	0	2
64952	74	1.91	213	5.51	NA	NA	NA	NA	7	2	2	8	NA	4	4	2	102	NA	NA	1	1	NA	2	NA	NA	NA	1	1	2	1	2	2	1	2	2	1	7120.7	7311.2	1	99	8	8	1.76	5	5	0	2	1	1
64955	NA	NA	NA	NA	NA	NA	NA	NA	7	2	1	3	NA	4	4	1	42	NA	NA	1	1	NA	NA	NA	NA	NA	1	1	2	1	2	2	NA	NA	NA	NA	11342	11810.7	2	102	15	15	3.82	5	5	1	2	0	1
64957	NA	NA	NA	NA	NA	NA	NA	NA	7	1	2	3	NA	4	4	NA	NA	NA	NA	1	1	NA	NA	NA	NA	NA	1	1	2	1	2	2	NA	NA	NA	NA	11623.5	0	1	100	3	3	0.73	3	3	1	1	0	2
64958	55	1.42	210	5.43	NA	NA	NA	NA	7	2	2	8	NA	1	1	1	107	NA	NA	1	1	NA	3	NA	NA	NA	2	1	1	1	2	2	1	2	2	1	16217.4	16799.8	3	91	7	7	1.42	6	6	1	3	0	1
64959	61	1.58	172	4.45	NA	NA	NA	NA	7	2	2	6	NA	2	2	2	82	NA	NA	1	1	NA	1	NA	NA	NA	1	1	2	1	2	2	NA	NA	NA	NA	17963	18326.3	1	97	15	15	4.52	6	6	0	4	0	2
64960	56	1.45	172	4.45	NA	NA	NA	NA	7	2	2	6	NA	3	3	2	83	NA	NA	1	1	NA	0	NA	NA	NA	1	1	2	1	2	2	NA	NA	NA	NA	13450.6	13706.6	3	91	5	5	1.07	4	4	0	2	0	2
64966	63	1.63	194	5.02	NA	NA	NA	NA	7	2	1	6	NA	3	3	2	78	NA	NA	1	1	NA	0	NA	NA	NA	1	1	2	1	2	2	NA	NA	NA	NA	57305.5	60591.4	1	94	15	15	5	3	3	0	1	0	1
64969	52	1.34	135	3.49	NA	NA	NA	NA	7	2	1	18	NA	3	3	1	224	2	NA	1	1	NA	13	NA	NA	NA	1	2	2	1	2	2	1	2	2	1	24849.9	24917.8	3	91	5	5	0.87	4	4	0	2	0	2
64970	53	1.37	140	3.62	NA	NA	NA	NA	7	2	1	12	NA	2	2	1	149	NA	NA	1	1	NA	6	NA	NA	NA	2	1	2	1	2	2	1	2	2	1	15626.1	15463.7	2	93	9	9	1.94	6	6	0	3	0	2
64982	44	1.14	154	3.98	NA	NA	NA	NA	7	2	1	16	NA	3	3	2	200	NA	NA	1	1	NA	10	NA	NA	NA	1	2	2	1	2	2	1	2	2	1	66448.1	66629.7	2	94	14	14	2.83	6	6	0	4	0	2
64984	39	1.01	173	4.47	171	1.931	100	2.586	7	2	2	17	NA	3	3	2	213	2	NA	1	1	NA	11	NA	NA	NA	1	2	2	NA	NA	NA	1	2	2	1	76360.1	92040.5	1	99	NA	NA	NA	4	4	0	1	0	1
64987	48	1.24	126	3.26	NA	NA	NA	NA	7	2	1	17	NA	4	4	1	210	2	NA	1	1	NA	10	NA	NA	NA	1	2	2	1	2	2	1	2	2	1	17606.2	18413.2	2	101	1	1	0.27	3	3	0	2	0	2
64988	NA	NA	NA	NA	NA	NA	NA	NA	7	2	2	5	NA	4	4	2	66	NA	NA	1	1	NA	NA	NA	NA	NA	1	1	2	1	2	2	NA	NA	NA	NA	8897.79	9699.86	1	96	7	7	1	7	7	2	1	1	2
64989	NA	NA	NA	NA	NA	NA	NA	NA	7	2	1	11	NA	2	2	2	138	NA	NA	1	1	NA	4	NA	NA	NA	1	1	2	1	2	2	1	2	2	1	13217.7	13515.8	2	91	8	8	2.97	3	2	0	2	0	2
64990	NA	NA	NA	NA	NA	NA	NA	NA	7	1	1	2	NA	5	7	NA	NA	NA	NA	1	1	NA	NA	NA	NA	NA	1	1	2	1	2	2	NA	NA	NA	NA	7390.01	0	1	91	15	15	5	5	5	2	1	0	1
64991	54	1.4	160	4.14	NA	NA	NA	NA	7	2	2	10	NA	5	6	2	128	NA	NA	1	1	NA	5	NA	NA	NA	1	1	1	1	2	1	1	2	2	1	6198.27	6618.82	3	90	15	15	3.23	6	6	0	2	0	1
64996	NA	NA	NA	NA	NA	NA	NA	NA	7	2	1	0	6	3	3	2	7	NA	NA	1	1	NA	NA	NA	NA	NA	1	1	2	1	2	2	NA	NA	NA	NA	19091.5	20438.3	2	95	8	8	2.17	4	4	1	1	0	1
64997	53	1.37	152	3.93	67	0.756	86	2.224	7	2	2	15	NA	2	2	2	184	NA	NA	1	1	NA	66	NA	NA	NA	2	1	2	2	2	2	1	2	2	1	13824	15649.8	2	90	2	2	0.3	3	3	0	1	0	2
65000	NA	NA	NA	NA	NA	NA	NA	NA	7	2	1	4	NA	2	2	2	50	NA	NA	1	1	NA	NA	NA	NA	NA	2	1	2	1	2	2	NA	NA	NA	NA	12403.4	12420.2	2	90	3	3	0.54	4	4	1	2	0	2
65001	48	1.24	225	5.82	NA	NA	NA	NA	7	2	2	13	NA	5	7	2	160	NA	NA	1	1	NA	7	NA	NA	NA	1	1	2	1	2	2	1	2	2	1	8777.49	9116.9	1	91	15	15	5	5	5	0	3	0	1
65003	58	1.5	215	5.56	NA	NA	NA	NA	7	2	1	9	NA	3	3	1	109	NA	NA	1	1	NA	2	NA	NA	NA	1	1	2	1	2	2	1	2	2	1	17738.8	18719.5	1	98	4	4	1	3	3	0	1	1	1
65010	70	1.81	216	5.59	NA	NA	NA	NA	7	2	1	6	NA	4	4	1	79	NA	NA	1	1	NA	0	NA	NA	NA	1	1	2	1	2	2	NA	NA	NA	NA	10469.7	10967.6	1	100	15	15	3.87	6	6	1	3	0	2
65013	59	1.53	168	4.34	NA	NA	NA	NA	7	2	2	7	NA	2	2	2	87	NA	NA	2	1	1	0	NA	NA	NA	2	1	2	2	2	2	NA	NA	NA	NA	9872.24	10294.5	2	90	6	6	0.66	7	7	2	2	0	2
65015	33	0.85	178	4.6	98	1.106	125	3.233	7	2	1	19	NA	4	4	1	236	2	NA	1	1	NA	15	NA	NA	NA	1	2	2	1	2	2	1	2	2	1	17606.2	17558.4	2	101	99	1	0.09	4	1	0	0	0	1
65016	77	1.99	165	4.27	NA	NA	NA	NA	7	2	1	11	NA	3	3	1	136	NA	NA	1	1	NA	4	NA	NA	NA	1	1	2	1	2	2	1	2	2	1	22651.4	23515.7	3	92	7	7	0.81	7	7	2	4	0	1
65017	NA	NA	NA	NA	NA	NA	NA	NA	7	2	1	4	NA	4	4	1	54	NA	NA	1	1	NA	NA	NA	NA	NA	1	1	2	1	2	2	NA	NA	NA	NA	10860	11974.9	1	101	2	2	0.47	3	3	1	0	0	1
65018	50	1.29	153	3.96	NA	NA	NA	NA	7	2	2	14	NA	2	2	2	176	NA	NA	2	1	1	8	NA	NA	NA	2	1	2	2	2	2	1	2	2	1	18254.4	19735.6	2	91	12	12	NA	5	5	0	1	1	2
65019	83	2.15	138	3.57	NA	NA	NA	NA	7	2	2	9	NA	4	4	1	118	NA	NA	1	1	NA	3	NA	NA	NA	1	1	2	1	2	2	1	2	2	1	11076.1	11269.3	2	102	15	15	4.2	5	5	1	2	0	2
65023	49	1.27	171	4.42	NA	NA	NA	NA	7	2	2	13	NA	4	4	2	164	NA	NA	1	1	NA	7	NA	NA	NA	1	1	2	1	2	2	1	2	2	1	11711.4	11558	2	95	6	6	0.86	6	6	0	4	0	2
65024	44	1.14	152	3.93	NA	NA	NA	NA	7	2	1	9	NA	2	2	1	109	NA	NA	1	1	NA	1	NA	NA	NA	1	1	2	1	2	2	1	2	2	1	16281.5	17100.2	2	91	6	6	0.93	5	5	1	2	0	1
65026	NA	NA	NA	NA	NA	NA	NA	NA	7	2	2	0	11	4	4	1	12	NA	NA	1	1	NA	NA	NA	NA	NA	1	1	2	1	2	2	NA	NA	NA	NA	5058.52	5113.75	1	100	7	7	1.65	4	4	2	0	0	2
65029	NA	NA	NA	NA	NA	NA	NA	NA	7	2	2	6	NA	2	2	2	79	NA	NA	1	1	NA	0	NA	NA	NA	1	1	2	1	2	2	NA	NA	NA	NA	19936.6	20692.8	1	94	7	7	1.74	4	4	0	2	0	1
65030	NA	NA	NA	NA	NA	NA	NA	NA	7	2	2	5	NA	4	4	2	61	NA	NA	1	1	NA	NA	NA	NA	NA	1	1	2	1	2	2	NA	NA	NA	NA	8041.67	8652.93	2	90	6	6	0.84	6	6	1	3	1	2
65031	36	0.93	141	3.65	86	0.971	88	2.276	7	2	1	16	NA	2	2	1	199	NA	NA	2	2	1	8	NA	NA	NA	2	2	2	2	2	2	1	2	2	2	22124	23090.5	1	100	5	1	0	6	1	1	2	0	2
65033	NA	NA	NA	NA	NA	NA	NA	NA	7	2	2	7	NA	4	4	1	90	NA	NA	1	1	NA	1	NA	NA	NA	1	1	2	1	2	2	NA	NA	NA	NA	9453.11	10094.3	1	100	8	8	1.95	4	4	0	2	0	2
65034	71	1.84	199	5.15	NA	NA	NA	NA	7	2	2	16	NA	4	4	2	204	NA	NA	1	1	NA	9	NA	NA	NA	1	2	2	1	2	2	1	2	2	1	12161.8	12178	2	95	5	5	1.05	3	3	0	1	1	1
65035	NA	NA	NA	NA	NA	NA	NA	NA	7	1	1	19	NA	1	1	NA	NA	2	NA	1	1	NA	13	NA	NA	NA	1	2	2	1	2	2	NA	NA	NA	NA	18042.3	0	1	102	14	14	2.83	6	6	1	2	0	1
65037	NA	NA	NA	NA	NA	NA	NA	NA	7	1	1	18	NA	3	3	NA	NA	2	NA	1	1	NA	13	NA	NA	NA	1	2	2	1	2	2	NA	NA	NA	NA	26749	0	1	101	4	4	0.79	3	3	0	0	0	2
65038	51	1.32	108	2.79	NA	NA	NA	NA	7	2	1	13	NA	2	2	1	162	NA	NA	1	1	NA	6	NA	NA	NA	1	1	2	1	2	2	1	2	2	1	21899	22013	2	102	15	12	NA	5	4	0	3	0	1
65039	44	1.14	138	3.57	NA	NA	NA	NA	7	2	2	6	NA	5	6	2	80	NA	NA	1	1	NA	0	NA	NA	NA	1	1	2	1	2	2	NA	NA	NA	NA	8067.51	8614.9	1	90	14	14	3.33	5	5	1	2	0	1
65041	45	1.16	180	4.65	NA	NA	NA	NA	7	2	2	11	NA	5	6	1	139	NA	NA	1	1	NA	5	NA	NA	NA	1	1	2	1	2	2	1	2	2	1	8290.16	8692.02	1	92	14	14	3.69	4	4	0	2	0	1
65042	NA	NA	NA	NA	NA	NA	NA	NA	7	2	1	14	NA	5	7	2	180	NA	NA	1	1	NA	9	NA	NA	NA	1	1	2	1	2	2	1	2	2	1	15861.4	15958.8	1	95	7	7	1.57	4	4	0	2	0	1
65043	90	2.33	186	4.81	NA	NA	NA	NA	7	2	2	7	NA	1	1	1	92	NA	NA	1	1	NA	2	NA	NA	NA	1	1	2	1	2	2	NA	NA	NA	NA	15841.5	16252.6	3	92	15	15	3.15	7	7	0	4	0	2
65044	55	1.42	155	4.01	66	0.745	87	2.25	7	2	2	15	NA	5	6	1	188	NA	NA	1	1	NA	9	NA	NA	NA	1	1	2	1	2	2	1	2	2	1	10142.3	10534.5	3	91	15	15	5	4	4	0	2	0	1
65053	NA	NA	NA	NA	NA	NA	NA	NA	7	2	2	0	4	1	1	1	4	NA	NA	1	1	NA	NA	NA	NA	NA	1	1	2	1	2	2	NA	NA	NA	NA	7565.52	7406.35	1	100	6	6	1.57	3	3	1	0	0	1
65054	NA	NA	NA	NA	NA	NA	NA	NA	7	2	1	10	NA	3	3	1	127	NA	NA	1	1	NA	3	NA	NA	NA	1	1	2	1	2	2	1	2	2	1	32654.7	36152.2	1	94	5	5	0.87	4	4	0	1	0	1
65057	NA	NA	NA	NA	NA	NA	NA	NA	7	2	2	3	NA	5	6	2	44	NA	NA	2	2	2	NA	NA	NA	NA	1	1	2	1	2	1	NA	NA	NA	NA	3864.41	4049.24	1	99	6	6	1.07	6	6	2	1	2	1
65059	NA	NA	NA	NA	NA	NA	NA	NA	7	2	2	0	1	4	4	1	2	NA	NA	1	1	NA	NA	NA	NA	NA	1	1	2	1	2	2	NA	NA	NA	NA	4128.73	4173.81	2	93	6	6	1.08	4	4	2	0	0	1
65060	NA	NA	NA	NA	NA	NA	NA	NA	7	2	1	0	6	4	4	1	8	NA	NA	1	1	NA	NA	NA	NA	NA	1	1	2	1	2	2	NA	NA	NA	NA	6275.85	6487.67	2	93	9	9	2.86	4	4	1	1	0	1
65062	66	1.71	162	4.19	NA	NA	NA	NA	7	2	1	10	NA	4	4	2	128	NA	NA	1	1	NA	4	NA	NA	NA	1	1	2	1	2	2	1	2	2	1	8836.46	8942.4	1	96	15	15	5	5	5	0	3	0	2
65064	NA	NA	NA	NA	NA	NA	NA	NA	7	2	1	7	NA	1	1	1	84	NA	NA	1	1	NA	0	NA	NA	NA	2	1	2	2	2	2	NA	NA	NA	NA	13665.4	13541.3	1	94	2	2	0.27	5	5	0	4	0	2
65068	NA	NA	NA	NA	NA	NA	NA	NA	7	2	1	0	8	4	4	2	9	NA	NA	1	1	NA	NA	NA	NA	NA	1	1	2	1	2	2	NA	NA	NA	NA	5572.45	5657.98	1	99	10	10	3.51	3	3	1	0	0	1
65070	NA	NA	NA	NA	NA	NA	NA	NA	7	2	1	3	NA	2	2	2	39	NA	NA	1	1	NA	NA	NA	NA	NA	1	1	2	1	2	2	NA	NA	NA	NA	11186.6	11318.8	2	90	3	3	0.46	5	5	3	0	0	2
65073	NA	NA	NA	NA	NA	NA	NA	NA	7	2	2	4	NA	3	3	2	58	NA	NA	1	1	NA	NA	NA	NA	NA	1	1	2	1	2	2	NA	NA	NA	NA	52403	54053.9	1	91	15	15	4.59	4	4	2	0	0	1
65081	43	1.11	185	4.78	NA	NA	NA	NA	7	2	1	8	NA	2	2	1	101	NA	NA	1	1	NA	1	NA	NA	NA	2	1	2	2	2	2	2	2	2	2	12577.1	12876.1	2	96	6	6	1.25	4	4	1	1	0	1
65082	46	1.19	181	4.68	103	1.163	114	2.948	7	2	2	14	NA	1	1	1	173	NA	NA	1	1	NA	8	NA	NA	NA	2	1	1	1	2	2	1	2	2	1	20830.7	21782.1	3	91	7	7	1.42	6	6	1	3	0	1
65083	NA	NA	NA	NA	NA	NA	NA	NA	7	2	2	0	2	1	1	1	3	NA	NA	1	1	NA	NA	NA	NA	NA	1	1	2	1	2	2	NA	NA	NA	NA	7798.64	7634.57	1	102	6	6	1.73	3	3	1	0	0	2
65089	NA	NA	NA	NA	NA	NA	NA	NA	7	2	2	3	NA	4	4	2	37	NA	NA	1	1	NA	NA	NA	NA	NA	1	1	2	1	2	2	NA	NA	NA	NA	9630.5	10362.5	1	96	13	13	NA	5	5	1	1	0	1
65090	49	1.27	176	4.55	NA	NA	NA	NA	7	2	2	18	NA	5	7	1	218	2	NA	2	2	2	15	NA	NA	NA	1	2	2	1	2	2	1	2	2	1	6391.02	6494.38	1	100	99	99	NA	6	6	0	1	0	1
65092	47	1.22	127	3.28	NA	NA	NA	NA	7	2	1	8	NA	2	2	2	101	NA	NA	1	1	NA	2	NA	NA	NA	1	1	2	1	2	2	1	2	2	1	8613.83	9046.98	2	90	7	7	0.89	7	7	1	3	3	1
65094	59	1.53	191	4.94	NA	NA	NA	NA	7	2	1	10	NA	4	4	1	129	NA	NA	1	1	NA	4	NA	NA	NA	1	1	2	1	2	2	1	2	2	1	13423.9	14062.2	2	101	6	6	0.96	5	5	0	4	0	2
65096	60	1.55	174	4.5	NA	NA	NA	NA	7	2	2	7	NA	1	1	1	96	NA	NA	1	1	NA	1	NA	NA	NA	2	1	2	2	2	2	NA	NA	NA	NA	15962.1	16535.4	2	98	3	3	0.33	7	7	2	3	0	1
65099	NA	NA	NA	NA	NA	NA	NA	NA	7	2	2	1	18	4	4	1	18	NA	NA	1	1	NA	NA	NA	NA	NA	1	1	2	1	2	2	NA	NA	NA	NA	5987.07	6442.15	2	93	4	4	0.56	5	5	2	1	0	1
65100	NA	NA	NA	NA	NA	NA	NA	NA	7	2	2	2	NA	5	6	2	31	NA	NA	1	1	NA	NA	NA	NA	NA	1	1	2	1	2	2	NA	NA	NA	NA	5520.45	5614.57	2	100	15	15	5	4	4	1	1	0	1
65103	46	1.19	130	3.36	63	0.711	71	1.836	7	2	1	12	NA	4	4	2	149	NA	NA	1	1	NA	6	NA	NA	NA	1	1	2	1	2	2	1	2	2	1	10453.5	10655.9	1	90	14	14	2.96	5	5	1	2	0	1
65104	NA	NA	NA	NA	NA	NA	NA	NA	7	2	2	8	NA	3	3	2	108	NA	NA	1	1	NA	3	NA	NA	NA	1	1	2	1	2	2	1	2	2	1	80369.6	80552.4	1	97	15	15	3.89	5	5	0	2	0	1
65107	63	1.63	169	4.37	NA	NA	NA	NA	7	2	1	14	NA	1	1	2	174	NA	NA	1	1	NA	7	NA	NA	NA	2	1	2	1	2	2	1	2	2	2	20398.6	21727.3	2	94	5	5	0.67	6	6	1	3	0	1
65108	48	1.24	163	4.22	NA	NA	NA	NA	7	2	2	8	NA	3	3	1	105	NA	NA	1	1	NA	2	NA	NA	NA	1	1	2	1	2	2	1	2	2	1	55469.7	57246.4	1	98	9	9	2.15	5	5	0	3	0	2
65109	NA	NA	NA	NA	NA	NA	NA	NA	7	2	1	3	NA	5	6	1	40	NA	NA	1	1	NA	NA	NA	NA	NA	1	1	2	1	2	2	NA	NA	NA	NA	10273.6	11523	2	98	9	9	3.83	2	2	1	0	0	2
65111	35	0.91	142	3.67	103	1.163	86	2.224	7	2	1	14	NA	3	3	2	177	NA	NA	1	1	NA	7	NA	NA	NA	1	1	2	1	2	2	1	2	2	1	18645.6	18737.2	2	97	9	9	1.45	7	7	1	2	2	2
65115	55	1.42	197	5.09	NA	NA	NA	NA	7	2	2	19	NA	4	4	1	232	2	NA	1	1	NA	15	NA	NA	NA	1	2	2	1	2	2	1	2	2	1	18164	18749.3	2	101	2	1	0.23	4	1	0	0	0	2
65116	NA	NA	NA	NA	NA	NA	NA	NA	7	2	1	0	10	2	2	2	10	NA	NA	1	1	NA	NA	NA	NA	NA	1	1	2	1	2	2	NA	NA	NA	NA	4884.34	4884.43	3	90	7	7	2.1	3	3	1	0	0	1
65117	68	1.76	151	3.9	NA	NA	NA	NA	7	2	1	16	NA	4	4	2	203	NA	NA	1	1	NA	11	NA	NA	NA	1	2	2	1	2	2	1	2	2	1	11351.7	12116.2	2	95	14	14	4.58	3	3	0	1	1	1
65118	48	1.24	213	5.51	NA	NA	NA	NA	7	2	1	8	NA	2	2	2	99	NA	NA	2	1	3	2	NA	NA	NA	1	1	2	1	2	2	1	2	2	1	10872.1	10826	1	99	77	77	NA	3	3	0	1	0	1
65120	57	1.47	168	4.34	NA	NA	NA	NA	7	2	1	8	NA	2	2	1	100	NA	NA	1	1	NA	1	NA	NA	NA	1	1	2	1	2	2	1	2	2	1	14570.6	14577	1	98	3	3	0.4	7	7	2	3	0	2
65121	NA	NA	NA	NA	NA	NA	NA	NA	7	2	1	3	NA	2	2	1	46	NA	NA	1	1	NA	NA	NA	NA	NA	1	1	2	2	2	2	NA	NA	NA	NA	15745.8	15931.9	2	91	2	2	0.19	5	5	3	0	0	1
65123	55	1.42	146	3.78	62	0.7	79	2.043	7	2	2	13	NA	4	4	1	168	NA	NA	1	1	NA	7	NA	NA	NA	1	1	2	1	2	2	1	2	2	1	19222.4	19147	1	92	9	7	1.74	7	4	2	1	0	1
65127	NA	NA	NA	NA	NA	NA	NA	NA	7	1	2	17	NA	2	2	NA	NA	2	NA	2	1	3	12	NA	NA	NA	2	2	2	1	2	2	NA	NA	NA	NA	26657.1	0	1	97	15	15	5	4	4	0	2	0	1
65134	NA	NA	NA	NA	NA	NA	NA	NA	7	2	2	2	NA	4	4	2	36	NA	NA	1	1	NA	NA	NA	NA	NA	1	1	2	1	2	2	NA	NA	NA	NA	6689.92	7247.31	1	96	15	15	4.81	5	5	1	1	0	2
65136	56	1.45	175	4.53	NA	NA	NA	NA	7	2	1	7	NA	4	4	1	93	NA	NA	1	1	NA	1	NA	NA	NA	1	1	2	1	2	2	NA	NA	NA	NA	10311.2	10291.8	2	98	3	3	0.54	3	3	1	1	0	2
65137	NA	NA	NA	NA	NA	NA	NA	NA	7	2	2	8	NA	3	3	2	103	NA	NA	1	1	NA	1	NA	NA	NA	1	1	2	1	2	2	1	2	2	NA	48532.9	48387	1	98	14	14	3.9	4	4	0	3	0	2
65138	NA	NA	NA	NA	NA	NA	NA	NA	7	2	2	0	11	5	7	2	11	NA	NA	1	1	NA	NA	NA	NA	NA	1	1	2	1	2	2	NA	NA	NA	NA	4867.69	4920.84	2	97	2	2	0.43	4	4	3	0	0	2
65140	39	1.01	137	3.54	NA	NA	NA	NA	7	2	2	11	NA	5	6	2	136	NA	NA	2	2	4	4	NA	NA	NA	1	1	2	1	2	2	1	2	2	1	6198.27	6649.7	3	90	14	14	3.47	4	4	1	1	0	2
65146	37	0.96	111	2.87	NA	NA	NA	NA	7	2	1	14	NA	2	2	2	176	NA	NA	1	1	NA	8	NA	NA	NA	1	1	2	1	2	2	1	2	2	1	15991.1	16786.3	2	90	6	6	1.34	4	4	1	2	0	2
65148	44	1.14	166	4.29	NA	NA	NA	NA	7	2	2	12	NA	1	1	1	145	NA	NA	2	2	3	5	NA	NA	NA	2	1	2	2	2	2	1	2	2	1	18515.1	19067.5	2	96	5	5	0.89	4	4	1	1	0	2
65152	62	1.6	144	3.72	45	0.508	73	1.888	7	2	1	13	NA	4	4	2	162	NA	NA	1	1	NA	8	NA	NA	NA	1	1	2	1	2	2	1	2	2	1	16891	17218	1	91	10	10	2.56	5	5	0	3	0	1
65155	NA	NA	NA	NA	NA	NA	NA	NA	7	2	2	8	NA	5	6	1	100	NA	NA	1	1	NA	2	NA	NA	NA	1	1	2	1	2	2	1	2	2	1	6273.78	6554.37	2	94	15	15	5	5	5	0	2	1	1
65158	NA	NA	NA	NA	NA	NA	NA	NA	7	2	2	4	NA	5	6	2	57	NA	NA	1	1	NA	NA	NA	NA	NA	1	1	1	1	2	1	NA	NA	NA	NA	6683.09	6676.03	3	91	13	13	NA	3	3	1	0	0	2
65159	NA	NA	NA	NA	NA	NA	NA	NA	7	2	2	0	4	3	3	2	5	NA	NA	1	1	NA	NA	NA	NA	NA	1	1	2	1	2	2	NA	NA	NA	NA	10692.5	11331.8	1	95	1	1	0.21	4	4	1	0	1	2
65160	61	1.58	194	5.02	59	0.666	121	3.129	7	2	2	17	NA	4	4	2	211	2	NA	1	1	NA	11	NA	NA	NA	1	2	2	1	2	2	1	2	2	1	12209.7	12781.9	2	90	5	5	1.08	3	3	1	1	0	2
65166	64	1.66	205	5.3	144	1.626	112	2.896	7	2	1	17	NA	4	4	2	205	2	NA	1	1	NA	10	NA	NA	NA	1	2	2	1	2	2	1	2	2	1	12462.6	12584.6	2	97	4	4	0.81	4	4	1	1	0	2
65167	69	1.78	204	5.28	28	0.316	129	3.336	7	2	2	17	NA	4	4	2	208	2	NA	1	1	NA	11	NA	NA	NA	1	2	2	1	2	2	1	2	2	1	9608.89	9632.55	1	96	77	77	NA	7	7	1	3	0	1
65168	50	1.29	133	3.44	NA	NA	NA	NA	7	2	1	16	NA	2	2	1	204	NA	NA	2	2	4	11	NA	NA	NA	1	2	2	1	2	2	1	2	2	1	15626.1	15463.7	2	93	9	9	1.94	6	6	0	3	0	2
65170	NA	NA	NA	NA	NA	NA	NA	NA	7	2	1	4	NA	5	6	2	57	NA	NA	1	1	NA	NA	NA	NA	NA	1	1	2	1	2	2	NA	NA	NA	NA	7580.44	8294.19	2	92	12	12	NA	7	7	2	4	0	1
65171	59	1.53	161	4.16	54	0.61	91	2.353	7	2	2	13	NA	3	3	2	157	NA	NA	1	1	NA	7	NA	NA	NA	1	1	2	1	2	2	1	2	2	1	99340.8	108315	2	91	15	15	5	4	4	0	2	0	1
65178	NA	NA	NA	NA	NA	NA	NA	NA	7	2	2	0	10	3	3	1	11	NA	NA	1	1	NA	NA	NA	NA	NA	1	1	2	1	2	2	NA	NA	NA	NA	7569.61	7776.82	2	102	6	6	1.01	5	5	2	0	0	2
65180	45	1.16	182	4.71	NA	NA	NA	NA	7	2	2	14	NA	4	4	2	172	NA	NA	2	2	3	7	NA	NA	NA	1	1	2	1	2	2	1	2	2	1	10694.8	10900.4	1	90	4	4	0.58	6	6	0	3	0	2
65181	NA	NA	NA	NA	NA	NA	NA	NA	7	1	1	3	NA	3	3	NA	NA	NA	NA	1	1	NA	NA	NA	NA	NA	1	1	2	1	2	2	NA	NA	NA	NA	58618.4	0	2	94	14	14	2.87	5	5	2	1	0	1
65185	45	1.16	181	4.68	NA	NA	NA	NA	7	2	1	6	NA	5	7	2	80	NA	NA	1	1	NA	1	NA	NA	NA	1	1	2	1	2	2	NA	NA	NA	NA	9502.15	9616.07	2	100	9	9	2.46	4	4	0	2	0	2
65186	NA	NA	NA	NA	NA	NA	NA	NA	7	2	2	0	2	4	4	2	2	NA	NA	1	1	NA	NA	NA	NA	NA	1	1	2	1	2	2	NA	NA	NA	NA	4418.65	4685.49	2	95	7	7	1.41	5	5	2	0	0	2
65187	54	1.4	143	3.7	NA	NA	NA	NA	7	2	1	11	NA	4	4	1	141	NA	NA	1	1	NA	4	NA	NA	NA	1	1	2	1	2	2	1	2	2	1	9418.98	9571.54	2	93	5	5	0.92	4	4	1	1	0	1
65193	NA	NA	NA	NA	NA	NA	NA	NA	7	2	2	3	NA	4	4	2	41	NA	NA	1	1	NA	NA	NA	NA	NA	1	1	2	1	2	2	NA	NA	NA	NA	16749.1	17181.4	2	101	4	4	1.16	2	2	1	0	0	2
65196	NA	NA	NA	NA	NA	NA	NA	NA	7	2	2	1	22	3	3	2	23	NA	NA	1	1	NA	NA	NA	NA	NA	1	1	2	1	2	2	NA	NA	NA	NA	41956.6	45173.7	1	91	14	14	2.44	7	7	2	4	0	1
65197	NA	NA	NA	NA	NA	NA	NA	NA	7	2	1	6	NA	5	7	1	83	NA	NA	1	1	NA	0	NA	NA	NA	1	1	2	1	2	2	NA	NA	NA	NA	15279.8	15716.7	1	102	6	6	1.34	4	4	2	1	0	2
65200	63	1.63	130	3.36	NA	NA	NA	NA	7	2	1	10	NA	5	6	2	123	NA	NA	1	1	NA	4	NA	NA	NA	1	1	2	1	2	2	1	2	2	1	7832.19	8303.62	1	96	15	15	5	4	4	0	2	0	2
65203	50	1.29	123	3.18	NA	NA	NA	NA	7	2	2	7	NA	3	3	2	88	NA	NA	1	1	NA	0	NA	NA	NA	1	1	2	1	2	2	NA	NA	NA	NA	70999.3	75403.6	1	93	15	15	5	4	4	0	2	0	1
65204	55	1.42	108	2.79	NA	NA	NA	NA	7	2	1	15	NA	4	4	2	188	NA	NA	1	1	NA	10	NA	NA	NA	1	1	2	1	2	2	1	2	2	1	12195.5	12315	2	97	6	6	0.92	7	7	1	4	0	2
65206	46	1.19	202	5.22	NA	NA	NA	NA	7	2	2	6	NA	5	6	2	75	NA	NA	2	1	2	0	NA	NA	NA	1	1	2	1	2	2	NA	NA	NA	NA	10029.6	10710.2	2	91	14	14	3.69	4	4	1	1	0	1
65207	37	0.96	183	4.73	NA	NA	NA	NA	7	2	2	11	NA	2	2	2	134	NA	NA	1	1	NA	4	NA	NA	NA	2	1	2	2	2	2	1	2	2	NA	15583.6	16935.9	1	93	14	14	3.06	5	5	0	2	0	1
65208	NA	NA	NA	NA	NA	NA	NA	NA	7	2	2	5	NA	3	3	1	64	NA	NA	1	1	NA	NA	NA	NA	NA	1	1	2	1	2	2	NA	NA	NA	NA	85197.5	87881.5	1	92	15	15	5	4	4	2	0	0	2
65211	NA	NA	NA	NA	NA	NA	NA	NA	7	2	2	2	NA	4	4	2	25	NA	NA	1	1	NA	NA	NA	NA	NA	1	1	2	1	2	2	NA	NA	NA	NA	6293.32	6860.61	1	96	7	7	1	7	7	2	1	1	2
65212	49	1.27	156	4.03	62	0.7	95	2.457	7	2	1	14	NA	5	6	1	170	NA	NA	1	1	NA	8	NA	NA	NA	1	1	2	1	2	2	1	2	2	1	7291.65	7756.69	3	91	9	9	3.24	3	3	0	1	1	1
65215	NA	NA	NA	NA	NA	NA	NA	NA	7	2	1	1	14	3	3	2	15	NA	NA	1	1	NA	NA	NA	NA	NA	1	1	2	1	2	2	NA	NA	NA	NA	37535	40372.7	1	99	14	14	4.03	4	4	1	1	0	1
65216	NA	NA	NA	NA	NA	NA	NA	NA	7	1	2	1	22	1	1	NA	NA	NA	NA	1	1	NA	NA	NA	NA	NA	2	1	2	2	2	2	NA	NA	NA	NA	9955.15	0	2	94	4	4	0.72	4	4	1	1	0	1
65219	NA	NA	NA	NA	NA	NA	NA	NA	7	2	1	2	NA	4	4	1	33	NA	NA	1	1	NA	NA	NA	NA	NA	1	1	2	1	2	2	NA	NA	NA	NA	6936.35	7414.54	1	98	10	10	2.59	5	5	2	1	0	1
65221	NA	NA	NA	NA	NA	NA	NA	NA	7	2	2	2	NA	3	3	1	28	NA	NA	1	1	NA	NA	NA	NA	NA	1	1	2	1	2	2	NA	NA	NA	NA	45222.6	46647.3	1	98	15	15	4.56	4	4	2	0	0	2
65222	78	2.02	192	4.97	NA	NA	NA	NA	7	2	2	7	NA	1	1	2	90	NA	NA	1	1	NA	1	NA	NA	NA	1	1	2	1	2	2	NA	NA	NA	NA	12958.9	13685.6	1	99	15	15	5	3	3	0	1	0	2
65226	NA	NA	NA	NA	NA	NA	NA	NA	7	2	2	3	NA	3	3	1	39	NA	NA	1	1	NA	NA	NA	NA	NA	1	1	2	1	2	2	NA	NA	NA	NA	71938.5	79397.9	3	91	8	8	1.95	4	4	2	0	0	2
65232	NA	NA	NA	NA	NA	NA	NA	NA	7	2	2	0	4	1	1	1	6	NA	NA	1	1	NA	NA	NA	NA	NA	1	1	2	1	2	2	NA	NA	NA	NA	8775.38	8590.75	2	102	8	8	2.24	4	4	1	1	0	1
65235	NA	NA	NA	NA	NA	NA	NA	NA	7	2	2	5	NA	2	2	1	66	NA	NA	1	1	NA	NA	NA	NA	NA	1	1	2	1	2	2	NA	NA	NA	NA	12541.3	13845.9	2	100	14	14	3.36	4	4	1	1	0	1
65238	65	1.68	197	5.09	58	0.655	120	3.103	7	2	1	19	NA	1	1	1	228	2	NA	2	2	4	15	NA	NA	NA	2	2	2	2	2	2	1	2	2	1	29234.3	29869.3	3	92	4	4	0.46	7	7	1	2	0	2
65242	NA	NA	NA	NA	NA	NA	NA	NA	7	2	1	5	NA	1	1	1	65	NA	NA	1	1	NA	NA	NA	NA	NA	2	1	1	1	2	1	NA	NA	NA	NA	17865.1	18076.3	3	92	6	6	0.96	5	5	2	1	0	2
65245	NA	NA	NA	NA	NA	NA	NA	NA	7	1	2	2	NA	4	4	NA	NA	NA	NA	1	1	NA	NA	NA	NA	NA	1	1	2	1	2	2	NA	NA	NA	NA	9008.17	0	1	97	15	15	5	3	3	1	0	0	1
65246	NA	NA	NA	NA	NA	NA	NA	NA	7	2	1	3	NA	3	3	1	42	NA	NA	1	1	NA	NA	NA	NA	NA	1	1	2	1	2	2	NA	NA	NA	NA	95119	111454	1	100	6	6	1.78	3	3	1	1	0	2
65247	80	2.07	195	5.04	NA	NA	NA	NA	7	2	2	8	NA	4	4	1	97	NA	NA	1	1	NA	1	NA	NA	NA	1	1	2	1	2	2	1	2	2	1	10222	10600.7	1	98	6	6	1.36	3	3	0	2	0	1
65251	NA	NA	NA	NA	NA	NA	NA	NA	7	2	2	10	NA	4	4	2	129	NA	NA	1	1	NA	4	NA	NA	NA	1	1	2	1	2	2	1	2	2	1	9565.8	9920.16	1	96	14	14	2.58	6	6	2	2	0	1
65252	NA	NA	NA	NA	NA	NA	NA	NA	7	2	2	6	NA	4	4	2	80	NA	NA	1	1	NA	0	NA	NA	NA	1	1	2	1	2	2	NA	NA	NA	NA	9089.15	9279.57	1	93	1	1	0	2	2	0	1	0	2
65253	NA	NA	NA	NA	NA	NA	NA	NA	7	2	2	3	NA	5	6	2	44	NA	NA	1	1	NA	NA	NA	NA	NA	1	1	2	1	2	2	NA	NA	NA	NA	4919.74	5055.95	1	97	7	7	1.48	5	5	1	2	0	1
65254	NA	NA	NA	NA	NA	NA	NA	NA	7	2	2	2	NA	4	4	1	34	NA	NA	1	1	NA	NA	NA	NA	NA	1	1	2	1	2	2	NA	NA	NA	NA	5899.41	6225.8	2	103	7	7	1.55	5	5	2	2	0	2
65257	40	1.03	129	3.34	NA	NA	NA	NA	7	2	1	13	NA	3	3	2	163	NA	NA	1	1	NA	7	NA	NA	NA	1	1	2	1	2	2	1	2	2	1	30100.3	35344.5	1	101	6	6	1.52	3	3	0	1	1	1
65258	70	1.81	188	4.86	NA	NA	NA	NA	7	2	2	16	NA	1	1	1	204	NA	NA	1	1	NA	10	NA	NA	NA	1	2	2	1	2	2	1	2	2	1	21818	22469.1	2	102	7	7	2.16	3	3	0	2	0	2
65259	NA	NA	NA	NA	NA	NA	NA	NA	7	2	2	5	NA	3	3	2	65	NA	NA	1	1	NA	NA	NA	NA	NA	2	1	2	1	2	2	NA	NA	NA	NA	23388.6	24855.5	2	91	7	7	1.29	6	6	2	2	0	1
65263	40	1.03	138	3.57	NA	NA	NA	NA	7	2	2	13	NA	2	2	1	165	NA	NA	1	1	NA	7	NA	NA	NA	1	1	2	1	2	2	1	2	2	1	20460.4	21235.3	2	102	14	14	2.44	7	7	0	2	1	2
65272	NA	NA	NA	NA	NA	NA	NA	NA	7	2	2	1	19	4	4	2	19	NA	NA	1	1	NA	NA	NA	NA	NA	1	1	2	1	2	2	NA	NA	NA	NA	7618.83	8514	2	97	2	2	0.34	2	2	1	0	0	2
65273	NA	NA	NA	NA	NA	NA	NA	NA	7	2	1	5	NA	1	1	1	65	NA	NA	1	1	NA	NA	NA	NA	NA	1	1	2	1	2	2	NA	NA	NA	NA	14098.2	14544.5	1	102	4	4	0.61	5	5	2	2	0	2
65276	NA	NA	NA	NA	NA	NA	NA	NA	7	2	2	11	NA	4	4	1	133	NA	NA	1	1	NA	4	NA	NA	NA	1	1	2	1	2	2	1	2	2	1	11593.2	12022.7	2	96	8	8	1.72	5	5	0	3	0	1
65277	NA	NA	NA	NA	NA	NA	NA	NA	7	2	2	2	NA	3	3	2	29	NA	NA	1	1	NA	NA	NA	NA	NA	1	1	2	1	2	2	NA	NA	NA	NA	44626.9	45213.3	1	92	14	14	4.59	3	3	1	0	0	1
65278	59	1.53	155	4.01	NA	NA	NA	NA	7	2	2	13	NA	1	1	2	157	NA	NA	1	1	NA	8	NA	NA	NA	2	1	2	1	2	2	1	2	2	1	18368.9	20151	2	94	6	6	1.34	4	4	0	2	0	1
65279	30	0.78	183	4.73	NA	NA	NA	NA	7	2	2	6	NA	5	7	2	78	NA	NA	1	1	NA	0	NA	NA	NA	1	1	2	1	2	2	NA	NA	NA	NA	19880.8	19932.4	1	95	3	3	0.45	4	4	2	1	0	2
65281	57	1.47	132	3.41	NA	NA	NA	NA	7	2	2	8	NA	3	3	2	105	NA	NA	1	1	NA	2	NA	NA	NA	1	1	2	1	2	2	1	2	2	1	28912.5	29050.5	1	98	3	3	0.61	4	4	0	2	0	2
65282	NA	NA	NA	NA	NA	NA	NA	NA	7	2	1	2	NA	1	1	1	34	NA	NA	1	1	NA	NA	NA	NA	NA	2	1	2	2	2	2	NA	NA	NA	NA	12387.7	12183.6	1	94	6	6	1.78	3	3	1	0	0	2
65284	51	1.32	212	5.48	NA	NA	NA	NA	7	2	2	6	NA	5	6	2	77	NA	NA	2	2	1	0	NA	NA	NA	1	1	1	1	2	1	NA	NA	NA	NA	5795.23	6217.31	1	91	14	14	4.32	3	3	0	2	0	2
65287	NA	NA	NA	NA	NA	NA	NA	NA	7	2	1	1	15	5	7	1	16	NA	NA	1	1	NA	NA	NA	NA	NA	1	1	2	1	2	2	NA	NA	NA	NA	26781.4	29328.3	1	102	6	6	1.34	4	4	2	1	0	2
65290	NA	NA	NA	NA	NA	NA	NA	NA	7	2	2	0	8	4	4	1	10	NA	NA	1	1	NA	NA	NA	NA	NA	1	1	2	1	2	2	NA	NA	NA	NA	4439.36	4707.45	2	100	5	5	0.88	5	5	2	1	0	2
65292	NA	NA	NA	NA	NA	NA	NA	NA	7	2	1	3	NA	5	6	2	39	NA	NA	1	1	NA	NA	NA	NA	NA	1	1	2	1	2	2	NA	NA	NA	NA	7769.86	8391.24	1	101	8	8	1.81	5	5	2	0	1	2
65294	56	1.45	157	4.06	44	0.497	92	2.379	7	2	2	15	NA	4	4	2	192	NA	NA	1	1	NA	9	NA	NA	NA	1	1	2	1	2	2	1	2	2	1	11133.2	11654.9	3	91	2	2	0.25	4	4	0	2	0	2
65295	55	1.42	150	3.88	NA	NA	NA	NA	7	2	2	17	NA	1	1	1	212	2	NA	1	1	NA	11	NA	NA	NA	1	2	2	1	2	2	1	2	2	1	18674.9	19049	2	92	8	8	1.42	7	7	0	4	0	2
65300	NA	NA	NA	NA	NA	NA	NA	NA	7	2	1	1	16	3	3	2	17	NA	NA	1	1	NA	NA	NA	NA	NA	1	1	2	1	2	2	NA	NA	NA	NA	50563.7	55372.1	1	95	9	9	2.68	4	4	2	0	0	2
65302	55	1.42	142	3.67	NA	NA	NA	NA	7	2	1	11	NA	3	3	2	134	NA	NA	1	1	NA	5	NA	NA	NA	1	1	2	1	2	2	1	2	2	1	21767.8	23123.4	1	101	5	5	1.28	3	3	0	2	0	2
65303	45	1.16	164	4.24	75	0.847	104	2.689	7	2	2	19	NA	5	6	2	239	2	NA	2	2	2	13	NA	NA	NA	1	2	2	1	2	2	1	2	2	1	7588.54	7881.98	3	91	4	4	0.69	5	5	0	2	0	1
65305	50	1.29	113	2.92	45	0.508	54	1.396	7	2	2	16	NA	5	7	2	197	NA	NA	1	1	NA	9	NA	NA	NA	1	2	2	1	2	2	1	2	2	1	6386.34	6452.95	1	93	15	15	4.59	4	4	0	2	0	2
65307	NA	NA	NA	NA	NA	NA	NA	NA	7	2	1	3	NA	3	3	1	40	NA	NA	1	1	NA	NA	NA	NA	NA	1	1	2	1	2	2	NA	NA	NA	NA	27608.1	31148.5	1	94	6	6	1.18	5	5	1	2	0	1
65311	48	1.24	209	5.4	NA	NA	NA	NA	7	2	2	7	NA	1	1	1	87	NA	NA	1	1	NA	1	NA	NA	NA	1	1	2	1	2	2	NA	NA	NA	NA	15510.4	16516.8	1	100	8	8	2.17	4	4	1	1	0	2
65312	NA	NA	NA	NA	NA	NA	NA	NA	7	2	1	2	NA	5	7	1	30	NA	NA	1	1	NA	NA	NA	NA	NA	1	1	2	1	2	2	NA	NA	NA	NA	26781.4	29328.3	1	102	6	6	1.34	4	4	2	1	0	2
65313	NA	NA	NA	NA	NA	NA	NA	NA	7	2	1	3	NA	4	4	2	43	NA	NA	1	1	NA	NA	NA	NA	NA	1	1	2	1	2	2	NA	NA	NA	NA	6946.18	7233.19	2	90	4	4	0.57	5	5	1	2	0	2
65314	58	1.5	200	5.17	NA	NA	NA	NA	7	2	2	16	NA	4	4	1	204	NA	NA	1	1	NA	10	NA	NA	NA	1	2	2	1	2	2	1	2	2	1	12209	12707.5	2	100	6	6	0.99	5	5	0	3	0	2
65315	58	1.5	160	4.14	NA	NA	NA	NA	7	2	1	7	NA	2	2	2	85	NA	NA	1	1	NA	0	NA	NA	NA	1	1	2	1	2	2	NA	NA	NA	NA	12049.2	12263.7	2	90	14	14	3.58	4	4	1	1	0	1
65321	37	0.96	121	3.13	NA	NA	NA	NA	7	2	1	7	NA	2	2	1	90	NA	NA	1	1	NA	2	NA	NA	NA	2	1	2	1	2	2	NA	NA	NA	NA	14820.8	15173.1	2	102	6	6	1.12	4	4	1	1	0	1
65323	NA	NA	NA	NA	NA	NA	NA	NA	7	2	1	0	11	2	2	2	12	NA	NA	1	1	NA	NA	NA	NA	NA	1	1	2	1	2	2	NA	NA	NA	NA	6266.99	6267.1	1	93	15	15	5	3	3	1	0	0	2
65324	NA	NA	NA	NA	NA	NA	NA	NA	7	2	2	0	3	1	1	2	4	NA	NA	1	1	NA	NA	NA	NA	NA	1	1	2	1	2	2	NA	NA	NA	NA	7011.22	6988.12	2	97	8	8	2.01	4	4	2	0	0	2
65330	NA	NA	NA	NA	NA	NA	NA	NA	7	2	2	0	9	3	3	2	10	NA	NA	1	1	NA	NA	NA	NA	NA	1	1	2	1	2	2	NA	NA	NA	NA	8814.11	8994.32	1	95	6	6	0.81	6	6	2	2	0	1
65332	47	1.22	165	4.27	NA	NA	NA	NA	7	2	1	7	NA	1	1	1	95	NA	NA	1	1	NA	1	NA	NA	NA	1	1	2	1	2	2	NA	NA	NA	NA	14880	15211.3	3	92	2	2	0.47	3	3	1	1	0	2
65333	NA	NA	NA	NA	NA	NA	NA	NA	7	2	2	2	NA	5	6	1	28	NA	NA	1	1	NA	NA	NA	NA	NA	1	1	2	1	2	1	NA	NA	NA	NA	7029.86	7462.83	3	92	77	77	NA	7	7	2	4	1	1
65342	NA	NA	NA	NA	NA	NA	NA	NA	7	2	2	2	NA	4	4	2	26	NA	NA	1	1	NA	NA	NA	NA	NA	1	1	2	1	2	2	NA	NA	NA	NA	6306.49	7047.47	2	90	5	5	1.08	3	3	1	1	0	2
65343	NA	NA	NA	NA	NA	NA	NA	NA	7	2	2	4	NA	3	3	2	54	NA	NA	1	1	NA	NA	NA	NA	NA	1	1	2	1	2	2	NA	NA	NA	NA	40290.1	42817	1	99	15	15	5	5	5	3	0	0	2
65345	NA	NA	NA	NA	NA	NA	NA	NA	7	2	2	1	13	4	4	2	13	NA	NA	1	1	NA	NA	NA	NA	NA	1	1	2	1	2	2	NA	NA	NA	NA	7734.99	8078.47	2	95	1	1	0	4	4	2	1	0	2
65349	NA	NA	NA	NA	NA	NA	NA	NA	7	2	1	19	NA	2	2	1	231	2	NA	1	1	NA	15	NA	NA	NA	1	2	2	2	2	2	1	2	2	1	17555.9	18699.5	2	93	3	3	0.52	5	5	0	2	0	1
65350	NA	NA	NA	NA	NA	NA	NA	NA	7	2	1	6	NA	4	4	1	77	NA	NA	1	1	NA	0	NA	NA	NA	1	1	2	1	2	2	NA	NA	NA	NA	11321.3	11517.7	1	98	6	6	1.36	3	3	0	2	0	1
65354	NA	NA	NA	NA	NA	NA	NA	NA	7	2	1	13	NA	3	3	2	169	NA	NA	1	1	NA	8	NA	NA	NA	1	1	2	1	2	2	1	2	2	1	127791	128099	1	97	15	15	5	4	4	0	2	0	1
65356	47	1.22	147	3.8	NA	NA	NA	NA	7	2	1	8	NA	3	3	1	103	NA	NA	1	1	NA	1	NA	NA	NA	1	1	2	1	2	2	1	2	2	1	24713.9	26080.2	1	98	5	5	0.74	5	5	0	3	0	1
65357	63	1.63	152	3.93	NA	NA	NA	NA	7	2	2	7	NA	4	4	1	94	NA	NA	1	1	NA	1	NA	NA	NA	1	1	2	1	2	2	NA	NA	NA	NA	8504.39	8822.23	2	93	5	5	0.74	5	5	1	2	0	2
65359	53	1.37	137	3.54	NA	NA	NA	NA	7	2	1	14	NA	2	2	2	175	NA	NA	1	1	NA	8	NA	NA	NA	1	1	2	1	2	2	1	2	2	1	25622.4	25620.1	1	97	15	15	4.52	6	6	0	4	0	2
65360	36	0.93	103	2.66	119	1.344	43	1.112	7	2	2	17	NA	3	3	2	205	2	NA	1	1	NA	11	NA	NA	NA	1	2	2	NA	NA	NA	1	2	2	1	111143	114401	1	95	NA	NA	NA	5	5	0	2	0	2
65361	NA	NA	NA	NA	NA	NA	NA	NA	7	2	1	11	NA	4	4	1	138	NA	NA	1	1	NA	5	NA	NA	NA	1	1	2	1	2	2	1	2	2	1	8447.92	9106.9	1	102	15	15	5	3	3	0	1	0	1
65362	45	1.16	159	4.11	NA	NA	NA	NA	7	2	2	11	NA	2	2	2	142	NA	NA	1	1	NA	5	NA	NA	NA	1	1	2	1	2	2	1	2	2	NA	15148.7	15796.7	2	91	2	2	0.22	4	4	0	3	0	2
65363	NA	NA	NA	NA	NA	NA	NA	NA	7	2	1	4	NA	1	1	1	56	NA	NA	1	1	NA	NA	NA	NA	NA	1	1	2	1	2	2	NA	NA	NA	NA	16775.1	16797.8	2	98	14	14	3.91	4	4	1	1	0	1
65364	36	0.93	155	4.01	NA	NA	NA	NA	7	2	2	8	NA	1	1	2	98	NA	NA	1	1	NA	1	NA	NA	NA	2	1	2	2	2	2	1	2	2	1	9872.24	10294.5	2	90	6	6	1.15	5	5	0	2	0	2
65365	57	1.47	174	4.5	58	0.655	105	2.715	7	2	2	17	NA	4	4	1	205	2	NA	1	1	NA	10	NA	NA	NA	1	2	2	1	2	2	1	2	2	1	11078.2	10933.1	1	102	12	12	NA	7	7	3	2	0	2
65367	NA	NA	NA	NA	NA	NA	NA	NA	7	2	1	10	NA	2	2	2	127	NA	NA	2	2	2	3	NA	NA	NA	2	1	2	2	2	2	1	2	2	1	16281.5	17100.2	2	91	4	4	0.43	7	7	0	1	1	1
65369	NA	NA	NA	NA	NA	NA	NA	NA	7	2	1	3	NA	3	3	2	41	NA	NA	1	1	NA	NA	NA	NA	NA	1	1	2	1	2	2	NA	NA	NA	NA	71085.3	83293.1	2	94	14	14	3.36	4	4	2	0	0	1
65371	NA	NA	NA	NA	NA	NA	NA	NA	7	2	1	10	NA	4	4	1	121	NA	NA	1	1	NA	3	NA	NA	NA	1	1	2	1	2	2	1	2	2	1	12553	12770.8	2	96	4	4	0.65	5	5	0	3	0	1
65376	NA	NA	NA	NA	NA	NA	NA	NA	7	1	1	2	24	1	1	NA	NA	NA	NA	1	1	NA	NA	NA	NA	NA	1	1	2	1	2	2	NA	NA	NA	NA	12493.9	0	2	98	5	5	1.63	2	2	1	0	0	2
65377	40	1.03	120	3.1	56	0.632	69	1.784	7	2	1	19	NA	4	4	1	232	2	NA	1	1	NA	13	NA	NA	NA	1	2	2	1	2	2	1	2	2	1	13276.5	13770.2	1	96	4	4	1.29	2	2	0	0	0	2
65378	NA	NA	NA	NA	NA	NA	NA	NA	7	2	2	3	NA	5	6	2	41	NA	NA	1	1	NA	NA	NA	NA	NA	1	1	2	1	2	2	NA	NA	NA	NA	4938.04	5022.24	1	91	15	15	5	4	4	1	1	0	1
65379	43	1.11	166	4.29	NA	NA	NA	NA	7	2	2	12	NA	3	3	1	155	NA	NA	1	1	NA	6	NA	NA	NA	1	1	2	1	2	2	1	2	2	1	39616.6	40360.3	2	101	3	3	0.6	3	3	0	2	0	1
65380	51	1.32	157	4.06	72	0.813	92	2.379	7	2	2	17	NA	5	6	1	205	2	NA	2	2	1	11	NA	NA	NA	1	2	2	1	2	2	1	2	2	1	9884.96	9995.99	1	94	99	1	0.32	6	1	0	3	0	2
65381	77	1.99	176	4.55	NA	NA	NA	NA	7	2	2	9	NA	4	4	1	114	NA	NA	1	1	NA	3	NA	NA	NA	1	1	2	1	2	2	1	2	2	1	9453.11	10094.3	1	100	6	6	1.39	4	4	0	3	0	2
65382	NA	NA	NA	NA	NA	NA	NA	NA	7	1	1	4	NA	4	4	NA	NA	NA	NA	1	1	NA	NA	NA	NA	NA	1	1	2	1	2	2	NA	NA	NA	NA	6946.18	0	2	90	6	6	1.03	6	6	3	1	0	1
65383	NA	NA	NA	NA	NA	NA	NA	NA	7	2	1	15	NA	1	1	2	193	NA	NA	2	2	2	9	NA	NA	NA	2	1	2	2	2	2	NA	NA	NA	NA	20398.6	20202.6	2	94	77	77	NA	3	3	0	1	0	2
65385	64	1.66	96	2.48	73	0.824	17	0.44	7	2	2	12	NA	5	6	2	149	NA	NA	2	1	99	7	NA	NA	NA	1	1	2	1	2	2	1	2	2	1	11975.5	12414.4	1	97	14	14	2.29	7	7	1	2	2	1
65386	51	1.32	151	3.9	NA	NA	NA	NA	7	2	1	6	NA	1	1	1	83	NA	NA	1	1	NA	1	NA	NA	NA	2	1	2	1	2	2	NA	NA	NA	NA	19735.2	20204.3	2	102	8	8	2.24	4	4	1	1	0	1
65390	NA	NA	NA	NA	NA	NA	NA	NA	7	2	2	2	NA	5	6	1	38	NA	NA	1	1	NA	NA	NA	NA	NA	1	1	2	1	2	2	NA	NA	NA	NA	6796.89	7396.55	2	93	15	15	5	3	3	1	0	0	1
65400	38	0.98	188	4.86	142	1.603	122	3.155	7	2	1	16	NA	1	1	1	197	NA	NA	1	1	NA	9	NA	NA	NA	1	2	2	1	2	2	1	2	2	1	22768.4	22887	3	92	7	7	1.41	5	5	1	2	0	1
65405	45	1.16	132	3.41	105	1.185	66	1.707	7	2	1	17	NA	1	1	1	211	2	NA	1	1	NA	12	NA	NA	NA	2	2	2	1	2	2	1	2	2	1	18635.3	19040.1	1	103	6	6	1.57	3	3	0	1	0	2
65408	61	1.58	188	4.86	94	1.061	108	2.793	7	2	2	19	NA	2	2	2	233	2	NA	2	2	4	10	NA	NA	NA	1	2	2	2	2	2	1	2	2	1	12680.6	14355.4	2	90	3	3	0.46	5	5	0	2	2	1
65409	NA	NA	NA	NA	NA	NA	NA	NA	7	2	1	5	NA	4	4	2	66	NA	NA	1	1	NA	NA	NA	NA	NA	1	1	2	1	2	2	NA	NA	NA	NA	7701.76	8492.45	2	90	2	2	0.38	4	4	1	2	0	2
65411	68	1.76	155	4.01	34	0.384	80	2.069	7	2	2	16	NA	5	6	1	204	NA	NA	1	1	NA	10	NA	NA	NA	1	2	2	1	2	2	1	2	2	1	8391.25	8615.17	1	92	8	8	2.3	4	4	0	1	0	2
65413	NA	NA	NA	NA	NA	NA	NA	NA	7	2	2	1	17	2	2	2	18	NA	NA	1	1	NA	NA	NA	NA	NA	1	1	2	1	2	2	NA	NA	NA	NA	8214.13	8731.97	1	99	8	8	1.91	5	5	2	0	1	2
65414	47	1.22	177	4.58	NA	NA	NA	NA	7	2	2	6	NA	5	6	1	81	NA	NA	1	1	NA	0	NA	NA	NA	1	1	2	1	2	2	NA	NA	NA	NA	8290.16	8692.02	1	92	15	15	5	4	4	0	2	0	1
65415	NA	NA	NA	NA	NA	NA	NA	NA	7	2	2	1	22	3	3	1	22	NA	NA	1	1	NA	NA	NA	NA	NA	1	1	2	1	2	2	NA	NA	NA	NA	14349.2	14956	1	103	6	6	1.11	5	5	1	1	1	1
65418	58	1.5	100	2.59	NA	NA	NA	NA	7	2	2	7	NA	4	4	2	86	NA	NA	1	1	NA	1	NA	NA	NA	1	1	2	1	2	2	NA	NA	NA	NA	7282.52	7776.51	2	99	6	6	1.11	5	5	0	4	0	2
65419	NA	NA	NA	NA	NA	NA	NA	NA	7	2	1	19	NA	3	3	1	232	2	NA	1	1	NA	15	NA	NA	NA	1	2	2	1	2	2	1	2	2	1	33505.9	33253.5	2	101	5	3	1.1	2	1	0	0	0	1
65422	38	0.98	179	4.63	NA	NA	NA	NA	7	2	1	7	NA	4	4	1	94	NA	NA	1	1	NA	2	NA	NA	NA	1	1	2	1	2	2	NA	NA	NA	NA	9535.95	10279.8	2	93	4	4	0.56	5	5	2	1	0	1
65424	NA	NA	NA	NA	NA	NA	NA	NA	7	2	1	2	NA	5	6	1	31	NA	NA	1	1	NA	NA	NA	NA	NA	1	1	2	1	2	2	NA	NA	NA	NA	8821.04	9893.76	1	102	15	15	4.59	4	4	1	1	0	1
65425	NA	NA	NA	NA	NA	NA	NA	NA	7	2	2	2	NA	5	7	2	35	NA	NA	1	1	NA	NA	NA	NA	NA	1	1	2	1	2	2	NA	NA	NA	NA	21940.9	22868.8	1	95	6	6	1.15	5	5	2	1	0	1
65426	NA	NA	NA	NA	NA	NA	NA	NA	7	2	2	4	NA	3	3	2	58	NA	NA	2	2	2	NA	NA	NA	NA	1	1	2	1	2	2	NA	NA	NA	NA	40064.6	41759	1	93	10	10	2.48	5	5	2	1	0	1
65428	53	1.37	145	3.75	NA	NA	NA	NA	7	2	2	8	NA	5	6	1	97	NA	NA	1	1	NA	1	NA	NA	NA	1	1	2	1	2	2	1	2	2	1	9007.62	9504.8	2	102	15	15	3.92	5	5	1	2	0	1
65429	48	1.24	148	3.83	NA	NA	NA	NA	7	2	1	17	NA	2	2	2	213	2	NA	1	1	NA	11	NA	NA	NA	1	2	2	1	2	2	1	2	2	1	16033.3	16386.2	2	90	5	5	0.8	5	5	0	3	0	2
65435	NA	NA	NA	NA	NA	NA	NA	NA	7	2	2	4	NA	4	4	1	54	NA	NA	1	1	NA	NA	NA	NA	NA	1	1	2	1	2	2	NA	NA	NA	NA	8340.86	8802.33	2	103	7	7	1.55	5	5	2	2	0	2
65438	NA	NA	NA	NA	NA	NA	NA	NA	7	2	2	3	NA	4	4	2	47	NA	NA	1	1	NA	NA	NA	NA	NA	1	1	2	1	2	2	NA	NA	NA	NA	8833.04	9629.28	1	99	10	10	2.07	7	7	2	3	1	2
65439	52	1.34	183	4.73	NA	NA	NA	NA	7	2	2	15	NA	2	2	2	180	NA	NA	2	1	3	8	NA	NA	NA	1	1	2	1	2	2	1	2	2	1	16189.7	16766.4	1	93	15	15	2.96	7	7	0	1	1	2
65441	NA	NA	NA	NA	NA	NA	NA	NA	7	2	2	10	NA	3	3	1	121	NA	NA	1	1	NA	4	NA	NA	NA	1	1	2	1	2	2	1	2	2	1	22308.6	22137.5	1	95	7	2	0.35	5	4	1	2	0	1
65442	NA	NA	NA	NA	NA	NA	NA	NA	7	2	1	2	NA	4	4	2	33	NA	NA	1	1	NA	NA	NA	NA	NA	1	1	2	1	2	2	NA	NA	NA	NA	5942.82	6188.38	2	97	13	13	NA	6	6	2	2	0	2
65444	NA	NA	NA	NA	NA	NA	NA	NA	7	2	1	4	NA	1	1	1	56	NA	NA	1	1	NA	NA	NA	NA	NA	1	1	2	1	2	2	NA	NA	NA	NA	12870.2	13452	1	102	13	13	NA	7	7	3	1	2	2
65445	NA	NA	NA	NA	NA	NA	NA	NA	7	2	1	1	22	2	2	1	24	NA	NA	1	1	NA	NA	NA	NA	NA	2	1	2	2	2	2	NA	NA	NA	NA	8742.65	9019.39	2	100	99	99	NA	6	6	1	1	2	1
65449	NA	NA	NA	NA	NA	NA	NA	NA	7	2	2	2	NA	4	4	2	35	NA	NA	1	1	NA	NA	NA	NA	NA	1	1	2	1	2	2	NA	NA	NA	NA	7630.87	8210.9	2	95	6	6	0.97	6	6	2	2	0	1
65452	91	2.35	218	5.64	59	0.666	115	2.974	7	2	2	16	NA	4	4	2	203	NA	NA	2	2	3	11	NA	NA	NA	1	2	2	1	2	2	1	2	2	1	10694.8	10900.4	1	90	4	4	0.58	6	6	0	3	0	2
65455	44	1.14	179	4.63	89	1.005	117	3.026	7	2	2	14	NA	3	3	2	175	NA	NA	1	1	NA	8	NA	NA	NA	1	1	2	1	2	2	1	2	2	1	101169	108086	1	99	6	6	1.52	4	4	0	2	0	2
65456	65	1.68	124	3.21	43	0.485	50	1.293	7	2	2	12	NA	1	1	2	156	NA	NA	2	2	3	7	NA	NA	NA	2	1	2	1	2	2	1	2	2	1	16594.4	17940.9	3	91	6	6	0.89	7	7	1	1	0	1
65459	NA	NA	NA	NA	NA	NA	NA	NA	7	2	2	2	NA	4	4	2	29	NA	NA	1	1	NA	NA	NA	NA	NA	1	1	2	1	2	2	NA	NA	NA	NA	7348.24	7537.91	2	95	1	1	0.26	2	2	1	0	0	2
65463	60	1.55	127	3.28	NA	NA	NA	NA	7	2	2	6	NA	4	4	2	75	NA	NA	1	1	NA	0	NA	NA	NA	1	1	2	1	2	2	NA	NA	NA	NA	7814.74	8587.43	2	95	7	7	1.55	5	5	0	3	0	1
65465	48	1.24	133	3.44	NA	NA	NA	NA	7	2	2	7	NA	5	6	1	89	NA	NA	2	1	3	0	NA	NA	NA	1	1	2	1	2	2	NA	NA	NA	NA	11141.1	11756	1	98	10	10	1.89	7	7	3	2	0	1
65466	48	1.24	150	3.88	NA	NA	NA	NA	7	2	1	7	NA	4	4	1	94	NA	NA	1	1	NA	1	NA	NA	NA	1	1	2	1	2	2	NA	NA	NA	NA	12221.8	12310.4	2	100	10	10	2.75	5	5	1	1	1	1
65467	NA	NA	NA	NA	NA	NA	NA	NA	7	2	1	0	6	5	6	1	7	NA	NA	1	1	NA	NA	NA	NA	NA	1	1	2	1	2	2	NA	NA	NA	NA	9148.09	9086.62	1	92	6	6	1.47	3	3	1	0	0	2
65468	40	1.03	133	3.44	NA	NA	NA	NA	7	2	1	7	NA	4	4	2	85	NA	NA	1	1	NA	1	NA	NA	NA	1	1	2	1	2	2	NA	NA	NA	NA	8655.16	8808.11	2	95	4	4	0.65	4	4	1	2	0	2
65470	NA	NA	NA	NA	NA	NA	NA	NA	7	2	1	4	NA	1	1	1	52	NA	NA	1	1	NA	NA	NA	NA	NA	2	1	2	2	2	2	NA	NA	NA	NA	14321.4	13945.9	2	96	77	77	NA	7	7	3	2	0	2
65472	NA	NA	NA	NA	NA	NA	NA	NA	7	2	1	3	NA	2	2	1	38	NA	NA	2	2	2	NA	NA	NA	NA	2	1	2	2	2	2	NA	NA	NA	NA	13504	14468.6	2	93	7	7	1.52	4	4	1	1	0	1
65480	58	1.5	146	3.78	NA	NA	NA	NA	7	2	1	10	NA	4	4	2	121	NA	NA	1	1	NA	4	NA	NA	NA	1	1	2	1	2	2	1	2	2	1	8988.05	9133.63	2	95	8	8	1.85	5	5	1	2	0	1
65484	NA	NA	NA	NA	NA	NA	NA	NA	7	2	1	1	14	5	7	2	15	NA	NA	1	1	NA	NA	NA	NA	NA	1	1	2	1	2	2	NA	NA	NA	NA	6328.72	6765.03	1	91	15	15	4.01	5	5	1	2	0	2
65487	NA	NA	NA	NA	NA	NA	NA	NA	7	2	2	1	18	5	6	2	18	NA	NA	1	1	NA	NA	NA	NA	NA	1	1	2	1	2	2	NA	NA	NA	NA	8173.82	8165.18	1	97	14	14	4.45	3	3	1	0	0	2
65489	60	1.55	153	3.96	45	0.508	84	2.172	7	2	1	18	NA	4	4	2	216	2	NA	1	1	NA	13	NA	NA	NA	1	2	2	1	2	2	1	2	2	1	10558.6	11042.6	2	99	4	4	0.41	7	7	0	2	0	2
65493	NA	NA	NA	NA	NA	NA	NA	NA	7	2	1	9	NA	5	7	2	109	NA	NA	1	1	NA	2	NA	NA	NA	1	1	2	1	2	2	1	2	2	1	9720.48	10484.4	2	91	15	15	3.7	5	5	1	2	0	1
65494	NA	NA	NA	NA	NA	NA	NA	NA	7	2	1	3	NA	3	3	2	39	NA	NA	1	1	NA	NA	NA	NA	NA	1	1	2	1	2	2	NA	NA	NA	NA	88790.5	95503.2	2	91	15	15	5	3	3	1	0	0	1
65495	NA	NA	NA	NA	NA	NA	NA	NA	7	2	2	5	NA	1	1	1	67	NA	NA	1	1	NA	NA	NA	NA	NA	1	1	2	1	2	2	NA	NA	NA	NA	11859.5	12772.8	1	102	13	13	NA	7	7	3	1	2	2
65496	NA	NA	NA	NA	NA	NA	NA	NA	7	2	1	5	NA	1	1	1	64	NA	NA	1	1	NA	NA	NA	NA	NA	1	1	2	1	2	2	NA	NA	NA	NA	16613.6	17139.5	1	92	14	14	3.15	5	5	1	2	0	1
65499	51	1.32	169	4.37	NA	NA	NA	NA	7	2	1	19	NA	3	3	2	231	2	NA	1	1	NA	10	NA	NA	NA	1	2	2	1	2	2	1	2	2	1	19277.9	19518.2	2	97	7	7	1.89	3	3	0	0	0	1
65502	NA	NA	NA	NA	NA	NA	NA	NA	7	2	1	1	16	4	4	1	17	NA	NA	1	1	NA	NA	NA	NA	NA	1	1	2	1	2	2	NA	NA	NA	NA	9438.9	9727.2	2	102	4	4	0.72	4	4	2	0	0	1
65504	70	1.81	178	4.6	NA	NA	NA	NA	7	2	1	7	NA	1	1	1	86	NA	NA	2	2	2	0	NA	NA	NA	2	1	2	2	2	2	NA	NA	NA	NA	13870.8	14200.5	2	102	7	7	1.33	6	6	1	3	0	1
65507	44	1.14	122	3.15	44	0.497	69	1.784	7	2	2	13	NA	2	2	2	158	NA	NA	2	1	3	5	NA	NA	NA	2	1	2	1	2	2	1	2	2	1	15442.6	16179.4	3	90	4	4	0.63	5	5	0	3	0	1
65509	71	1.84	145	3.75	NA	NA	NA	NA	7	2	2	10	NA	4	4	2	130	NA	NA	1	1	NA	3	NA	NA	NA	1	1	2	1	2	2	1	2	2	1	9235.95	9749.78	1	96	7	7	1.39	5	5	0	2	2	1
65511	73	1.89	154	3.98	NA	NA	NA	NA	7	2	1	7	NA	1	1	1	86	NA	NA	1	1	NA	1	NA	NA	NA	2	1	2	1	2	2	NA	NA	NA	NA	14820.8	14905.9	2	102	7	7	1.53	5	5	0	3	0	1
65515	47	1.22	158	4.09	327	3.692	46	1.19	7	2	2	14	NA	4	4	2	173	NA	NA	1	1	NA	6	NA	NA	NA	1	1	2	1	2	2	1	2	2	1	17185.9	17434.9	2	91	2	2	0.26	4	4	0	1	0	1
65516	NA	NA	NA	NA	NA	NA	NA	NA	7	2	1	0	9	1	1	1	10	NA	NA	1	1	NA	NA	NA	NA	NA	2	1	2	1	2	2	NA	NA	NA	NA	7527.7	7949.84	1	92	99	99	NA	5	5	1	0	0	1
65519	54	1.4	143	3.7	NA	NA	NA	NA	7	2	1	13	NA	5	6	2	165	NA	NA	2	2	1	6	NA	NA	NA	1	1	1	1	2	1	1	2	1	1	10346.3	11892.4	2	91	99	99	NA	7	4	0	4	0	1
65521	36	0.93	190	4.91	111	1.253	132	3.414	7	2	1	17	NA	3	3	1	205	2	NA	1	1	NA	10	NA	NA	NA	1	2	2	1	2	2	1	2	2	1	26457.1	26381.3	2	98	3	3	0.38	5	5	0	4	0	2
65523	65	1.68	172	4.45	NA	NA	NA	NA	7	2	2	11	NA	4	4	1	144	NA	NA	1	1	NA	5	NA	NA	NA	1	1	2	1	2	2	1	2	2	1	8362.26	9003.97	2	100	8	8	1.8	5	5	0	3	0	2
65526	NA	NA	NA	NA	NA	NA	NA	NA	7	2	1	4	NA	4	4	1	58	NA	NA	1	1	NA	NA	NA	NA	NA	1	1	2	1	2	2	NA	NA	NA	NA	12032.7	13268	2	96	6	6	1.48	4	4	1	1	0	2
65527	70	1.81	226	5.84	NA	NA	NA	NA	7	2	1	11	NA	4	4	2	142	NA	NA	1	1	NA	4	NA	NA	NA	1	1	2	1	2	2	NA	NA	NA	NA	7730.48	9212.54	1	99	7	7	1.53	5	5	0	3	0	1
65528	NA	NA	NA	NA	NA	NA	NA	NA	7	2	1	0	0	4	4	2	1	NA	NA	1	1	NA	NA	NA	NA	NA	1	1	2	NA	NA	NA	NA	NA	NA	NA	5361	5929.78	2	90	8	6	1.46	4	3	1	1	0	2
65529	NA	NA	NA	NA	NA	NA	NA	NA	7	2	2	1	18	5	7	2	19	NA	NA	1	1	NA	NA	NA	NA	NA	1	1	2	1	2	2	NA	NA	NA	NA	22159.5	22857.6	1	95	3	3	0.45	4	4	2	1	0	2
65531	73	1.89	169	4.37	NA	NA	NA	NA	7	2	1	11	NA	1	1	1	136	NA	NA	1	1	NA	4	NA	NA	NA	1	1	2	1	2	2	1	2	2	1	11881.1	11763.9	1	102	15	15	4.47	4	4	0	2	0	2
65532	61	1.58	236	6.1	80	0.903	159	4.112	7	2	1	18	NA	4	4	2	224	2	NA	1	1	NA	13	NA	NA	NA	1	2	2	1	2	2	1	2	2	1	11107.6	11616.7	2	99	4	4	1	3	3	0	1	0	2
65533	NA	NA	NA	NA	NA	NA	NA	NA	7	2	1	4	NA	4	4	1	58	NA	NA	1	1	NA	NA	NA	NA	NA	1	1	2	1	2	2	NA	NA	NA	NA	11302.3	11769.3	3	92	6	6	0.93	5	5	2	1	0	2
65535	NA	NA	NA	NA	NA	NA	NA	NA	7	2	2	0	10	3	3	2	11	NA	NA	1	1	NA	NA	NA	NA	NA	1	1	2	1	2	2	NA	NA	NA	NA	8383.21	8612.69	1	91	6	6	1.03	5	5	3	0	0	2
65538	29	0.75	161	4.16	NA	NA	NA	NA	7	2	2	9	NA	3	3	1	119	NA	NA	1	1	NA	3	NA	NA	NA	1	1	2	1	2	2	1	2	2	1	47428	47285.5	2	98	10	10	4.42	2	2	0	1	0	2
65540	67	1.73	169	4.37	NA	NA	NA	NA	7	2	1	9	NA	3	3	1	115	NA	NA	1	1	NA	2	NA	NA	NA	1	1	2	1	2	2	1	2	2	1	74331.8	78594	2	91	9	9	2.6	4	4	0	2	0	1
65541	42	1.09	132	3.41	NA	NA	NA	NA	7	2	2	9	NA	4	4	1	110	NA	NA	1	1	NA	2	NA	NA	NA	1	1	2	1	2	2	1	2	2	1	12120.4	12444.7	2	97	7	7	1.72	5	5	1	2	0	1
65542	NA	NA	NA	NA	NA	NA	NA	NA	7	2	1	2	NA	3	3	2	28	NA	NA	1	1	NA	NA	NA	NA	NA	1	1	2	1	2	2	NA	NA	NA	NA	37959.1	40828.9	1	94	15	15	5	3	3	1	0	0	1
65544	68	1.76	139	3.59	NA	NA	NA	NA	7	2	2	19	NA	4	4	2	234	2	NA	1	1	NA	13	NA	NA	NA	1	2	2	1	2	2	1	2	2	1	19113.8	19208.7	1	97	1	1	0.09	4	4	0	1	0	2
65551	71	1.84	173	4.47	NA	NA	NA	NA	7	2	2	8	NA	3	3	2	108	NA	NA	1	1	NA	3	NA	NA	NA	1	1	2	1	2	2	1	2	2	1	60197.3	63931.5	2	94	14	14	2.63	6	6	1	3	0	1
65552	43	1.11	155	4.01	109	1.231	90	2.327	7	2	2	13	NA	3	3	1	165	NA	NA	1	1	NA	7	NA	NA	NA	1	1	2	1	2	2	1	2	2	1	37065.8	38522.5	1	98	5	5	0.74	5	5	0	3	0	1
65556	NA	NA	NA	NA	NA	NA	NA	NA	7	2	1	5	NA	4	4	2	71	NA	NA	1	1	NA	NA	NA	NA	NA	1	1	2	1	2	2	NA	NA	NA	NA	10234.9	10547.5	2	97	2	2	0.33	4	4	2	1	0	2
65559	42	1.09	148	3.83	NA	NA	NA	NA	7	2	1	8	NA	2	2	2	101	NA	NA	1	1	NA	3	NA	NA	NA	2	1	2	1	2	2	1	2	2	1	9807.59	10786	2	90	3	3	0.38	5	5	0	4	0	2
65560	NA	NA	NA	NA	NA	NA	NA	NA	7	2	1	4	NA	2	2	2	54	NA	NA	1	1	NA	NA	NA	NA	NA	2	1	2	2	2	2	NA	NA	NA	NA	11852.6	11657.3	2	99	99	99	NA	3	3	1	0	0	1
65569	36	0.93	196	5.07	205	2.314	119	3.077	7	2	2	16	NA	2	2	2	197	NA	NA	1	1	NA	9	NA	NA	NA	2	2	2	1	2	2	1	2	2	1	20678.8	21093.1	1	93	5	5	0.84	5	5	1	2	0	2
65570	46	1.19	150	3.88	NA	NA	NA	NA	7	2	1	16	NA	3	3	2	200	NA	NA	1	1	NA	10	NA	NA	NA	1	2	2	1	2	2	1	2	2	1	35593.5	36275.8	1	91	5	5	1.36	2	2	0	1	0	2
65574	NA	NA	NA	NA	NA	NA	NA	NA	7	2	1	0	3	3	3	2	5	NA	NA	1	1	NA	NA	NA	NA	NA	1	1	2	1	2	2	NA	NA	NA	NA	8637.74	8903.8	1	91	6	6	1.07	6	6	3	1	0	2
65578	NA	NA	NA	NA	NA	NA	NA	NA	7	2	2	1	18	1	1	1	19	NA	NA	1	1	NA	NA	NA	NA	NA	2	1	2	2	2	2	NA	NA	NA	NA	11901.7	12408.8	2	102	8	8	1.91	5	5	1	2	0	1
65579	NA	NA	NA	NA	NA	NA	NA	NA	7	2	2	3	NA	5	6	2	47	NA	NA	2	1	2	NA	NA	NA	NA	1	1	2	1	2	2	NA	NA	NA	NA	5380.84	5375.15	2	95	15	15	5	3	3	1	0	0	1
65580	62	1.6	169	4.37	53	0.598	96	2.483	7	2	2	19	NA	2	2	1	233	2	NA	1	1	NA	13	NA	NA	NA	1	2	2	1	2	2	1	2	2	1	17339	19021.2	2	93	8	8	2.49	3	3	0	0	0	1
65582	56	1.45	159	4.11	NA	NA	NA	NA	7	2	2	7	NA	5	6	2	95	NA	NA	1	1	NA	2	NA	NA	NA	1	1	2	1	2	2	NA	NA	NA	NA	5481.73	5853.67	1	91	15	15	5	6	6	0	2	2	1
65583	57	1.47	148	3.83	40	0.452	83	2.146	7	2	2	16	NA	4	4	2	202	NA	NA	1	1	NA	11	NA	NA	NA	1	2	2	1	2	2	1	2	2	1	10694.8	10849.8	1	90	9	9	1.65	7	7	0	4	0	1
65584	44	1.14	179	4.63	NA	NA	NA	NA	7	2	1	11	NA	4	4	2	134	NA	NA	1	1	NA	5	NA	NA	NA	1	1	2	1	2	2	1	2	2	1	8579.42	8987.38	1	99	6	6	2.18	2	2	0	1	0	2
65588	NA	NA	NA	NA	NA	NA	NA	NA	7	2	2	15	NA	3	3	2	184	NA	NA	1	1	NA	9	NA	NA	NA	1	1	2	1	2	2	1	2	2	1	74165	75130.2	2	94	10	10	3.51	3	3	0	2	0	2
65591	NA	NA	NA	NA	NA	NA	NA	NA	7	2	2	5	NA	2	2	2	72	NA	NA	1	1	NA	NA	NA	NA	NA	1	1	2	1	2	2	NA	NA	NA	NA	11429.4	11583.1	2	90	15	15	5	4	4	1	1	0	1
65597	42	1.09	181	4.68	NA	NA	NA	NA	7	2	2	19	NA	4	4	1	230	2	NA	1	1	NA	15	NA	NA	NA	1	2	2	1	2	2	1	2	2	1	18164	18749.3	2	101	2	2	0.46	1	1	0	0	0	2
65600	NA	NA	NA	NA	NA	NA	NA	NA	7	2	2	19	NA	1	1	2	232	2	NA	1	1	NA	12	NA	NA	NA	1	2	2	1	2	2	1	2	2	1	20937.3	21936.2	1	90	15	15	5	4	4	0	0	0	1
65601	45	1.16	168	4.34	51	0.576	113	2.922	7	2	1	15	NA	4	4	2	190	NA	NA	1	1	NA	9	NA	NA	NA	1	1	2	1	2	2	1	2	2	1	13366.9	14267	1	93	7	7	1.79	4	4	0	2	0	1
65602	NA	NA	NA	NA	NA	NA	NA	NA	7	2	1	19	NA	4	4	2	NA	2	NA	2	2	3	15	NA	NA	NA	1	2	2	1	2	2	1	2	2	1	12548.4	12514.4	2	99	3	1	0.31	4	1	0	0	0	1
65607	NA	NA	NA	NA	NA	NA	NA	NA	7	2	2	5	NA	4	4	2	61	NA	NA	1	1	NA	NA	NA	NA	NA	1	1	2	1	2	2	NA	NA	NA	NA	8873.73	9364.68	2	99	5	5	0.78	5	5	2	2	0	2
65608	NA	NA	NA	NA	NA	NA	NA	NA	7	2	1	5	NA	2	2	2	71	NA	NA	1	1	NA	NA	NA	NA	NA	2	1	2	2	2	2	NA	NA	NA	NA	15745.8	16244.2	2	91	4	4	0.67	5	4	2	0	2	2
65609	NA	NA	NA	NA	NA	NA	NA	NA	7	2	2	1	19	3	3	2	19	NA	NA	1	1	NA	NA	NA	NA	NA	1	1	2	1	2	2	NA	NA	NA	NA	25257.2	27876.2	1	101	7	7	1.82	4	4	2	0	0	2
65610	NA	NA	NA	NA	NA	NA	NA	NA	7	2	1	9	NA	4	4	1	117	NA	NA	1	1	NA	3	NA	NA	NA	1	1	2	1	2	2	1	2	2	1	8714.56	8865.73	2	96	3	3	0.47	6	6	0	4	0	1
65611	45	1.16	125	3.23	NA	NA	NA	NA	7	2	2	19	NA	2	2	2	232	2	NA	2	2	3	12	NA	NA	NA	2	2	2	2	2	2	1	2	2	2	12680.6	13709.6	2	90	99	99	NA	5	5	1	1	0	2
65612	NA	NA	NA	NA	NA	NA	NA	NA	7	2	1	5	NA	4	4	1	69	NA	NA	1	1	NA	NA	NA	NA	NA	1	1	2	NA	NA	NA	NA	NA	NA	NA	7991.63	8596.4	1	102	12	12	NA	7	7	3	2	0	2
65614	43	1.11	145	3.75	NA	NA	NA	NA	7	2	2	10	NA	1	1	1	121	NA	NA	1	1	NA	3	NA	NA	NA	1	1	2	1	2	2	1	2	2	1	15859.1	16025.9	1	92	1	1	0	3	1	0	2	0	2
65616	NA	NA	NA	NA	NA	NA	NA	NA	7	2	1	0	3	3	3	2	5	NA	NA	1	1	NA	NA	NA	NA	NA	1	1	2	1	2	2	NA	NA	NA	NA	9570.58	9932.37	1	95	6	6	1	6	6	3	0	0	2
65618	NA	NA	NA	NA	NA	NA	NA	NA	7	2	2	2	NA	2	2	2	36	NA	NA	1	1	NA	NA	NA	NA	NA	2	1	2	2	2	2	NA	NA	NA	NA	9955.15	10990.8	2	94	9	9	2.51	4	4	2	0	0	2
65622	93	2.4	158	4.09	NA	NA	NA	NA	7	2	1	7	NA	4	4	1	87	NA	NA	1	1	NA	1	NA	NA	NA	1	1	2	1	2	2	NA	NA	NA	NA	15130.6	15393.1	2	102	15	15	3.82	5	5	1	2	0	1
65624	52	1.34	154	3.98	NA	NA	NA	NA	7	2	2	11	NA	4	4	1	135	NA	NA	1	1	NA	3	NA	NA	NA	1	1	2	1	2	2	1	2	2	1	12120.4	12444.7	2	97	7	7	1.72	5	5	1	2	0	1
65626	56	1.45	155	4.01	NA	NA	NA	NA	7	2	1	11	NA	4	4	2	133	NA	NA	1	1	NA	4	NA	NA	NA	1	1	2	1	2	2	1	2	2	1	8017.55	8398.8	1	99	4	4	0.41	7	7	2	4	0	2
65627	54	1.4	175	4.53	NA	NA	NA	NA	7	2	1	16	NA	4	4	2	193	NA	NA	1	1	NA	9	NA	NA	NA	1	2	2	1	2	2	1	2	2	1	15970.2	16086.5	2	97	2	2	0.3	4	4	0	2	0	1
65630	NA	NA	NA	NA	NA	NA	NA	NA	7	2	1	4	NA	1	1	2	59	NA	NA	1	1	NA	NA	NA	NA	NA	1	1	2	1	2	2	NA	NA	NA	NA	16214.3	15789.3	1	98	9	9	2	7	6	3	2	0	2
65638	62	1.6	117	3.03	NA	NA	NA	NA	7	2	1	12	NA	5	7	2	153	NA	NA	1	1	NA	7	NA	NA	NA	1	1	2	1	2	2	1	2	2	1	21852.1	22875	3	91	5	5	0.65	7	7	0	4	0	2
65639	NA	NA	NA	NA	NA	NA	NA	NA	7	1	2	14	NA	3	3	NA	NA	NA	NA	1	1	NA	8	NA	NA	NA	1	1	2	1	2	2	NA	NA	NA	NA	91539	0	1	101	15	15	5	4	4	0	2	0	2
65644	67	1.73	169	4.37	NA	NA	NA	NA	7	2	2	19	NA	4	4	2	233	2	NA	1	1	NA	13	NA	NA	NA	1	2	2	1	2	2	1	2	2	1	18164	18905.7	2	101	1	1	0.23	2	1	0	0	0	2
65646	58	1.5	225	5.82	NA	NA	NA	NA	7	2	1	8	NA	3	3	1	99	NA	NA	1	1	NA	1	NA	NA	NA	1	1	2	1	2	2	1	2	2	1	18596.5	19407.8	1	94	7	7	1.29	6	6	1	3	0	1
65651	70	1.81	193	4.99	NA	NA	NA	NA	7	2	1	6	NA	5	7	2	81	NA	NA	1	1	NA	0	NA	NA	NA	1	1	2	1	2	2	NA	NA	NA	NA	7923.93	8546.65	1	91	15	15	5	5	5	0	3	0	1
65652	NA	NA	NA	NA	NA	NA	NA	NA	7	1	2	1	20	3	3	NA	NA	NA	NA	1	1	NA	NA	NA	NA	NA	1	1	2	1	2	2	NA	NA	NA	NA	24749.7	0	1	94	1	1	0.08	7	7	2	4	0	1
65654	NA	NA	NA	NA	NA	NA	NA	NA	7	2	1	10	NA	5	6	2	131	NA	NA	1	1	NA	5	NA	NA	NA	1	1	1	1	2	1	1	2	2	1	6850.6	7624.78	3	91	6	6	1.34	4	4	0	2	0	1
65656	NA	NA	NA	NA	NA	NA	NA	NA	7	2	2	2	NA	3	3	1	27	NA	NA	1	1	NA	NA	NA	NA	NA	1	1	2	1	2	2	NA	NA	NA	NA	45341.6	50043.1	3	91	14	14	5	3	3	1	0	0	2
65657	53	1.37	161	4.16	NA	NA	NA	NA	7	2	1	15	NA	1	1	1	192	NA	NA	1	1	NA	9	NA	NA	NA	2	1	1	1	2	1	1	2	2	1	29234.3	28953.4	2	98	7	7	2.25	3	3	0	1	0	2
65664	NA	NA	NA	NA	NA	NA	NA	NA	7	2	2	13	NA	3	3	2	160	NA	NA	1	1	NA	7	NA	NA	NA	1	1	2	1	2	2	1	2	2	1	71837.5	75155.2	1	94	15	15	5	3	3	0	1	0	2
65665	34	0.88	121	3.13	NA	NA	NA	NA	7	2	1	19	NA	1	1	1	233	2	NA	1	1	NA	12	NA	NA	NA	1	2	2	1	2	2	1	2	2	1	15626.1	15463.7	2	93	9	9	1.94	6	6	0	3	0	2
65666	NA	NA	NA	NA	NA	NA	NA	NA	7	2	2	3	NA	2	2	1	44	NA	NA	1	1	NA	NA	NA	NA	NA	1	1	2	1	2	2	NA	NA	NA	NA	15457.7	16648.1	2	98	8	8	1.48	7	7	3	0	0	1
65667	38	0.98	115	2.97	NA	NA	NA	NA	7	2	1	8	NA	4	4	1	98	NA	NA	1	1	NA	1	NA	NA	NA	1	1	2	1	2	2	1	2	2	1	10410.1	10534.9	2	96	6	6	1.32	5	5	1	3	0	2
65668	47	1.22	297	7.68	NA	NA	NA	NA	7	2	2	8	NA	5	7	1	97	NA	NA	1	1	NA	1	NA	NA	NA	1	1	2	1	2	2	1	2	2	1	11541.7	12101.1	1	92	15	15	5	4	4	0	2	0	1
65670	NA	NA	NA	NA	NA	NA	NA	NA	7	2	1	13	NA	1	1	1	169	NA	NA	1	1	NA	7	NA	NA	NA	2	1	2	1	2	2	1	2	2	1	17424.2	17520.5	1	102	5	5	0.92	5	5	0	3	0	2
65671	NA	NA	NA	NA	NA	NA	NA	NA	7	2	2	2	NA	4	4	2	27	NA	NA	1	1	NA	NA	NA	NA	NA	1	1	2	1	2	2	NA	NA	NA	NA	7444.01	7636.16	1	90	5	5	1.32	2	2	1	0	0	2
65673	NA	NA	NA	NA	NA	NA	NA	NA	7	2	1	2	NA	3	3	1	32	NA	NA	1	1	NA	NA	NA	NA	NA	1	1	2	1	2	2	NA	NA	NA	NA	24594.4	28818.2	1	98	1	1	0.16	3	3	1	0	0	1
65677	NA	NA	NA	NA	NA	NA	NA	NA	7	2	2	4	NA	1	1	2	54	NA	NA	1	1	NA	NA	NA	NA	NA	2	NA	2	2	2	2	NA	NA	NA	NA	13193.9	13756	3	91	7	7	1.23	6	6	2	2	0	1
65681	NA	NA	NA	NA	NA	NA	NA	NA	7	2	2	4	NA	1	1	1	59	NA	NA	1	1	NA	NA	NA	NA	NA	1	1	2	1	2	2	NA	NA	NA	NA	16462.2	17163.6	3	92	8	8	1.55	6	6	1	3	0	2
65684	50	1.29	127	3.28	50	0.565	67	1.733	7	2	1	14	NA	1	1	1	179	NA	NA	2	2	4	8	NA	NA	NA	2	1	2	2	2	2	1	2	2	1	18242.8	18343.7	1	102	2	2	0.52	3	3	0	2	0	2
65686	52	1.34	148	3.83	NA	NA	NA	NA	7	2	2	9	NA	4	4	1	117	NA	NA	1	1	NA	3	NA	NA	NA	1	1	2	1	2	2	1	2	2	1	10085.7	10404.2	2	102	6	6	1.22	5	5	0	2	0	2
65689	38	0.98	154	3.98	NA	NA	NA	NA	7	2	1	19	NA	4	4	2	234	2	NA	1	1	NA	11	NA	NA	NA	1	2	2	1	2	2	1	2	2	1	13969.5	14694.4	1	90	6	6	1.57	3	3	0	1	0	2
65690	57	1.47	139	3.59	41	0.463	74	1.914	7	2	1	16	NA	3	3	2	198	NA	NA	1	1	NA	10	NA	NA	NA	1	2	2	1	2	2	1	2	2	1	107088	107225	1	95	8	8	1.28	7	7	1	4	0	1
65691	60	1.55	164	4.24	NA	NA	NA	NA	7	2	2	16	NA	5	6	1	199	NA	NA	2	2	2	10	NA	NA	NA	1	2	2	1	2	2	1	2	2	1	8391.25	8753.95	1	92	12	12	NA	7	7	1	2	1	2
65692	59	1.53	162	4.19	34	0.384	96	2.483	7	2	1	14	NA	3	3	2	169	NA	NA	1	1	NA	8	NA	NA	NA	1	1	2	1	2	2	1	2	2	1	26824.6	26472.1	1	95	6	6	1.3	4	4	0	3	0	2
65693	38	0.98	142	3.67	NA	NA	NA	NA	7	2	1	7	NA	3	3	2	94	NA	NA	1	1	NA	1	NA	NA	NA	1	1	2	1	2	2	NA	NA	NA	NA	66868.5	69864.9	1	98	15	15	5	4	4	1	1	0	1
65694	NA	NA	NA	NA	NA	NA	NA	NA	7	2	2	5	NA	2	2	2	72	NA	NA	1	1	NA	NA	NA	NA	NA	2	1	2	2	2	2	NA	NA	NA	NA	13366.4	14756.9	2	94	9	9	2.51	4	4	2	0	0	2
65695	NA	NA	NA	NA	NA	NA	NA	NA	7	1	1	9	NA	5	6	NA	NA	NA	NA	1	1	NA	3	NA	NA	NA	1	1	1	1	2	1	NA	NA	NA	NA	8943.92	0	1	92	5	5	0.63	7	7	0	4	1	1
65696	46	1.19	128	3.31	NA	NA	NA	NA	7	2	2	8	NA	4	4	2	105	NA	NA	1	1	NA	2	NA	NA	NA	1	1	2	1	2	2	1	2	2	1	6996.14	7533.02	2	99	5	5	0.78	5	5	2	2	0	2
65697	31	0.8	164	4.24	131	1.479	107	2.767	7	2	1	16	NA	3	3	2	201	NA	NA	1	1	NA	10	NA	NA	NA	1	2	2	1	2	2	1	2	2	1	26749	27840	1	101	6	6	1.21	4	4	0	2	0	2
65698	78	2.02	180	4.65	NA	NA	NA	NA	7	2	1	8	NA	4	4	2	97	NA	NA	1	1	NA	1	NA	NA	NA	1	1	2	1	2	2	1	2	2	1	11094.9	11787.2	1	90	7	7	2.1	3	3	0	1	0	1
65700	NA	NA	NA	NA	NA	NA	NA	NA	7	2	2	18	NA	4	4	1	220	2	NA	1	1	NA	11	NA	NA	NA	1	2	2	1	2	2	1	2	2	1	14166.7	14623.2	1	100	13	13	NA	5	5	2	0	0	2
65701	65	1.68	136	3.52	NA	NA	NA	NA	7	2	2	17	NA	4	4	2	205	2	NA	1	1	NA	10	NA	NA	NA	1	2	2	1	2	2	1	2	2	1	11711.4	11558	2	95	9	9	1.81	6	6	1	1	0	2
65704	69	1.78	250	6.47	NA	NA	NA	NA	7	2	2	7	NA	3	3	2	87	NA	NA	1	1	NA	1	NA	NA	NA	1	1	2	1	2	2	NA	NA	NA	NA	82043.9	82230.6	1	97	14	14	3.9	4	4	0	2	0	1
65706	NA	NA	NA	NA	NA	NA	NA	NA	7	2	2	11	NA	3	3	2	143	NA	NA	1	1	NA	4	NA	NA	NA	1	1	2	1	2	2	1	2	2	1	24070.5	24098	1	95	6	3	0.45	6	4	1	2	0	1
65709	33	0.85	187	4.84	NA	NA	NA	NA	7	2	2	17	NA	3	3	2	209	2	NA	1	1	NA	11	NA	NA	NA	1	2	2	1	2	2	1	2	2	1	97212.1	101229	1	91	14	14	3.8	4	4	0	2	0	1
65710	NA	NA	NA	NA	NA	NA	NA	NA	7	2	2	17	NA	4	4	2	210	2	NA	1	1	NA	11	NA	NA	NA	1	2	2	1	2	2	1	2	2	1	11608.9	11983	1	99	8	8	2.59	3	3	0	2	0	2
65715	67	1.73	138	3.57	NA	NA	NA	NA	7	2	1	12	NA	5	7	2	146	NA	NA	1	1	NA	5	NA	NA	NA	1	1	2	1	2	2	1	2	2	1	60819	62775.8	1	99	15	15	5	4	4	0	2	0	2
65717	66	1.71	216	5.59	NA	NA	NA	NA	7	2	1	10	NA	4	4	1	124	NA	NA	1	1	NA	4	NA	NA	NA	1	1	2	1	2	2	1	2	2	1	11443.2	12087.3	1	100	13	13	NA	3	3	0	1	0	2
65718	NA	NA	NA	NA	NA	NA	NA	NA	7	2	2	11	NA	5	7	2	137	NA	NA	1	1	NA	4	NA	NA	NA	1	1	2	1	2	2	1	2	2	1	9227.09	9736.38	2	100	15	15	4.83	4	4	1	1	0	1
65720	NA	NA	NA	NA	NA	NA	NA	NA	7	2	1	5	NA	2	2	2	61	NA	NA	1	1	NA	NA	NA	NA	NA	1	1	2	1	2	2	NA	NA	NA	NA	12403.4	13289.4	2	90	6	6	1.62	3	3	1	0	0	2
65721	55	1.42	176	4.55	NA	NA	NA	NA	7	2	2	6	NA	1	1	1	82	NA	NA	1	1	NA	0	NA	NA	NA	1	1	2	1	2	2	NA	NA	NA	NA	14538.9	14691.8	2	92	8	8	1.42	7	7	0	4	0	2
65724	NA	NA	NA	NA	NA	NA	NA	NA	7	1	2	4	NA	1	1	NA	NA	NA	NA	1	1	NA	NA	NA	NA	NA	1	1	2	2	2	2	NA	NA	NA	NA	13366.4	0	2	94	14	7	2.72	3	2	1	0	0	1
65725	NA	NA	NA	NA	NA	NA	NA	NA	7	2	2	8	NA	3	3	2	108	NA	NA	1	1	NA	2	NA	NA	NA	1	1	2	1	2	2	1	2	2	1	70999.3	75403.6	1	93	15	15	5	4	4	0	2	0	1
65727	NA	NA	NA	NA	NA	NA	NA	NA	7	2	2	3	NA	1	1	1	41	NA	NA	1	1	NA	NA	NA	NA	NA	1	1	2	1	2	2	NA	NA	NA	NA	15457.7	16432.2	3	92	7	7	1.41	5	5	1	2	0	1
65728	NA	NA	NA	NA	NA	NA	NA	NA	7	2	2	0	1	4	4	2	2	NA	NA	1	1	NA	NA	NA	NA	NA	1	1	2	1	2	2	NA	NA	NA	NA	4581.36	5045.32	2	101	4	4	0.85	4	4	1	0	1	2
65729	NA	NA	NA	NA	NA	NA	NA	NA	7	2	1	9	NA	3	3	1	113	NA	NA	1	1	NA	2	NA	NA	NA	1	1	2	1	2	2	1	2	2	1	23188.9	25672.6	3	91	7	7	1.1	7	7	0	4	0	1
65731	50	1.29	140	3.62	NA	NA	NA	NA	7	2	1	17	NA	2	2	1	208	2	NA	1	1	NA	11	NA	NA	NA	1	2	2	1	2	2	1	2	2	1	18206.1	18306.7	2	93	4	4	0.84	3	3	0	1	0	2
65732	NA	NA	NA	NA	NA	NA	NA	NA	7	2	1	2	NA	1	1	2	27	NA	NA	1	1	NA	NA	NA	NA	NA	1	1	2	1	2	2	NA	NA	NA	NA	10803.6	10625.6	2	94	6	6	1.32	4	4	2	0	0	1
65734	49	1.27	178	4.6	NA	NA	NA	NA	7	2	2	14	NA	4	4	2	170	NA	NA	1	1	NA	8	NA	NA	NA	1	1	2	1	2	2	1	2	2	1	13841.2	13875.3	1	96	15	15	4.52	6	6	0	4	0	1
65746	64	1.66	158	4.09	NA	NA	NA	NA	7	2	1	19	NA	3	3	1	234	2	NA	2	1	4	15	NA	NA	NA	1	2	2	1	2	2	1	2	2	1	103365	103614	1	98	3	1	0.09	4	1	0	0	0	1
65747	46	1.19	151	3.9	NA	NA	NA	NA	7	2	2	6	NA	4	4	2	77	NA	NA	1	1	NA	0	NA	NA	NA	1	1	2	1	2	2	NA	NA	NA	NA	7646.65	8233.45	2	99	3	3	0.52	3	3	0	1	0	2
65749	NA	NA	NA	NA	NA	NA	NA	NA	7	2	2	2	NA	2	2	2	25	NA	NA	1	1	NA	NA	NA	NA	NA	2	1	2	2	2	2	NA	NA	NA	NA	9534.01	9566.57	2	97	12	6	0.89	7	7	3	0	0	2
65750	36	0.93	163	4.22	NA	NA	NA	NA	7	2	1	14	NA	3	3	1	173	NA	NA	1	1	NA	7	NA	NA	NA	1	1	2	1	2	2	1	2	2	1	79147.9	78921	1	98	15	15	5	5	5	0	3	0	2
65756	NA	NA	NA	NA	NA	NA	NA	NA	7	1	1	12	NA	5	6	NA	NA	NA	NA	1	1	NA	6	NA	NA	NA	1	1	2	1	2	2	NA	NA	NA	NA	7964.33	0	1	95	6	6	1.34	4	4	0	2	0	2
65759	NA	NA	NA	NA	NA	NA	NA	NA	7	2	1	11	NA	3	3	2	134	NA	NA	1	1	NA	5	NA	NA	NA	1	1	2	1	2	2	NA	NA	NA	NA	53915	57006.6	1	91	14	14	2.44	7	7	2	4	0	1
65762	44	1.14	126	3.26	NA	NA	NA	NA	7	2	2	11	NA	5	6	2	140	NA	NA	2	2	2	4	NA	NA	NA	1	1	2	1	2	2	1	2	2	1	6834.72	7298.45	2	90	3	1	0	5	1	1	2	0	1
65767	NA	NA	NA	NA	NA	NA	NA	NA	7	2	1	1	12	3	3	1	12	NA	NA	1	1	NA	NA	NA	NA	NA	1	1	2	1	2	2	NA	NA	NA	NA	40111.4	44385.2	1	98	7	7	1.48	5	5	1	1	0	1
65776	NA	NA	NA	NA	NA	NA	NA	NA	7	2	1	2	NA	4	4	1	30	NA	NA	1	1	NA	NA	NA	NA	NA	1	1	2	1	2	2	NA	NA	NA	NA	5853.07	6453.97	2	95	2	2	0.41	3	3	2	0	0	2
65777	53	1.37	156	4.03	NA	NA	NA	NA	7	2	2	11	NA	4	4	2	144	NA	NA	1	1	NA	6	NA	NA	NA	1	1	2	1	2	2	1	2	2	1	6655.1	7106.53	2	99	15	15	4.9	7	7	1	4	0	2
65778	NA	NA	NA	NA	NA	NA	NA	NA	7	2	1	11	NA	4	4	2	141	NA	NA	1	1	NA	5	NA	NA	NA	1	1	2	1	2	2	1	2	2	1	13423.9	14179.5	2	101	13	3	0.64	5	4	0	3	1	2
65779	NA	NA	NA	NA	NA	NA	NA	NA	7	2	2	2	NA	5	7	2	31	NA	NA	1	1	NA	NA	NA	NA	NA	1	1	2	1	2	2	NA	NA	NA	NA	8579.21	8800.66	1	97	9	9	2.6	4	4	1	1	0	2
65780	NA	NA	NA	NA	NA	NA	NA	NA	7	2	2	7	NA	3	3	2	93	NA	NA	1	1	NA	1	NA	NA	NA	1	1	2	1	2	2	NA	NA	NA	NA	24070.5	25563.7	1	95	10	6	1.34	5	4	1	2	0	1
65785	NA	NA	NA	NA	NA	NA	NA	NA	7	2	1	0	8	1	1	2	9	NA	NA	1	1	NA	NA	NA	NA	NA	2	NA	2	2	2	2	NA	NA	NA	NA	6217.36	6396.37	3	91	7	7	1.23	6	6	2	2	0	1
65786	69	1.78	173	4.47	NA	NA	NA	NA	7	2	1	8	NA	3	3	1	104	NA	NA	1	1	NA	1	NA	NA	NA	1	1	2	1	2	2	1	2	2	1	49922.1	51884.4	1	98	7	7	1.66	5	5	2	1	0	2
65788	NA	NA	NA	NA	NA	NA	NA	NA	7	2	2	5	NA	5	6	1	62	NA	NA	1	1	NA	NA	NA	NA	NA	1	1	2	1	2	2	NA	NA	NA	NA	7144	7265.8	3	91	15	15	5	4	4	1	1	0	1
65789	NA	NA	NA	NA	NA	NA	NA	NA	7	2	1	5	NA	4	4	2	70	NA	NA	1	1	NA	NA	NA	NA	NA	1	1	2	1	2	2	NA	NA	NA	NA	7430.52	8193.36	2	99	1	1	0.07	4	4	1	1	0	2
65790	NA	NA	NA	NA	NA	NA	NA	NA	7	2	2	5	NA	2	2	2	69	NA	NA	1	1	NA	NA	NA	NA	NA	1	1	2	1	2	2	NA	NA	NA	NA	11429.4	11793	2	90	2	2	0.49	3	3	2	0	0	2
65792	NA	NA	NA	NA	NA	NA	NA	NA	7	2	1	0	6	1	1	1	6	NA	NA	1	1	NA	NA	NA	NA	NA	1	1	2	1	2	2	NA	NA	NA	NA	6999.19	6930.02	3	92	4	4	0.43	7	7	2	2	0	2
65793	49	1.27	134	3.47	NA	NA	NA	NA	7	2	2	16	NA	3	3	2	196	NA	NA	1	1	NA	10	NA	NA	NA	1	1	2	1	2	2	1	2	2	1	25543.2	26253.8	2	95	6	6	1.19	4	4	0	1	0	1
65794	46	1.19	190	4.91	NA	NA	NA	NA	7	2	1	9	NA	5	6	1	116	NA	NA	1	1	NA	3	NA	NA	NA	1	1	2	1	2	2	1	2	2	1	5062.43	5485.75	3	91	6	6	1.22	5	5	1	2	0	2
65795	NA	NA	NA	NA	NA	NA	NA	NA	7	2	1	9	NA	4	4	1	111	NA	NA	1	1	NA	1	NA	NA	NA	1	1	2	1	2	2	1	2	2	1	14792.4	15049	2	102	5	3	0.63	5	4	2	1	0	1
65801	NA	NA	NA	NA	NA	NA	NA	NA	7	2	2	9	NA	4	4	2	109	NA	NA	1	1	NA	3	NA	NA	NA	1	1	2	1	2	2	1	2	2	1	8579.49	8919.48	2	97	6	6	1	6	6	1	2	2	2
65802	NA	NA	NA	NA	NA	NA	NA	NA	7	1	2	9	NA	4	4	NA	NA	NA	NA	1	1	NA	2	NA	NA	NA	1	1	2	1	2	2	NA	NA	NA	NA	7710.91	0	2	99	6	6	0.94	7	7	0	4	0	2
65803	45	1.16	166	4.29	59	0.666	109	2.819	7	2	2	15	NA	3	3	2	189	NA	NA	1	1	NA	8	NA	NA	NA	1	1	2	1	2	2	1	2	2	1	38400.8	41869.7	1	95	7	7	1.66	5	5	0	3	0	1
65805	50	1.29	110	2.84	NA	NA	NA	NA	7	2	2	11	NA	3	3	2	139	NA	NA	1	1	NA	6	NA	NA	NA	1	1	2	1	2	2	1	2	2	1	19824.8	20630.5	1	101	6	6	1.21	4	4	0	2	0	2
65806	NA	NA	NA	NA	NA	NA	NA	NA	7	2	1	5	NA	1	1	1	68	NA	NA	1	1	NA	NA	NA	NA	NA	1	1	2	1	2	2	NA	NA	NA	NA	16632.5	17159	3	91	3	3	0.39	6	6	1	1	0	1
65809	NA	NA	NA	NA	NA	NA	NA	NA	7	2	1	0	8	3	3	2	8	NA	NA	1	1	NA	NA	NA	NA	NA	1	1	2	1	2	2	NA	NA	NA	NA	22795.5	22401.4	1	92	9	9	3.24	3	3	1	0	0	1
65810	NA	NA	NA	NA	NA	NA	NA	NA	7	2	2	2	NA	3	3	1	32	NA	NA	1	1	NA	NA	NA	NA	NA	1	1	2	1	2	2	NA	NA	NA	NA	44572.3	49194.1	1	98	8	8	2.46	3	3	1	0	0	1
65811	40	1.03	175	4.53	NA	NA	NA	NA	7	2	2	11	NA	1	1	2	136	NA	NA	1	1	NA	5	NA	NA	NA	2	1	2	1	2	2	1	2	2	1	13086	13661.9	2	97	4	4	0.6	6	6	2	2	0	1
65813	39	1.01	142	3.67	NA	NA	NA	NA	7	2	1	11	NA	1	1	2	138	NA	NA	2	1	3	5	NA	NA	NA	1	1	2	1	2	2	1	2	2	NA	13285.1	14158	2	94	7	7	1.57	4	4	0	2	0	1
65814	53	1.37	134	3.47	NA	NA	NA	NA	7	2	1	11	NA	4	4	1	134	NA	NA	1	1	NA	4	NA	NA	NA	1	1	2	1	2	2	1	2	2	1	13213.7	13442.9	2	96	7	7	1.49	5	5	2	1	0	1
65816	48	1.24	113	2.92	NA	NA	NA	NA	7	2	1	6	NA	3	3	2	82	NA	NA	1	1	NA	0	NA	NA	NA	1	1	2	1	2	2	NA	NA	NA	NA	23797	24835.2	1	92	4	4	0.61	5	5	1	2	0	1
65817	45	1.16	187	4.84	NA	NA	NA	NA	7	2	2	19	NA	3	3	2	235	2	NA	2	1	5	15	NA	NA	NA	1	2	2	1	2	2	1	2	2	1	77001.1	79232.9	1	98	15	15	5	3	3	0	0	0	1
65818	61	1.58	152	3.93	44	0.497	82	2.121	7	2	1	17	NA	5	6	2	211	2	NA	1	1	NA	11	NA	NA	NA	1	2	2	1	2	2	1	2	2	1	6852.19	7202.82	2	100	15	15	5	3	3	0	1	0	1
65819	58	1.5	159	4.11	NA	NA	NA	NA	7	2	1	9	NA	1	1	1	108	NA	NA	1	1	NA	2	NA	NA	NA	2	1	2	2	2	2	1	2	2	1	11159.2	11335.7	1	102	6	6	1.03	6	6	0	4	0	1
65821	NA	NA	NA	NA	NA	NA	NA	NA	7	2	2	5	NA	5	6	1	70	NA	NA	1	1	NA	NA	NA	NA	NA	1	1	1	1	2	1	NA	NA	NA	NA	8171.7	8311.03	1	92	15	15	5	4	4	1	1	0	1
65825	56	1.45	177	4.58	NA	NA	NA	NA	7	2	2	8	NA	4	4	1	108	NA	NA	1	1	NA	2	NA	NA	NA	1	1	2	1	2	2	1	2	2	1	7619.93	8032.05	2	103	7	7	1.55	5	5	2	2	0	2
65826	57	1.47	133	3.44	58	0.655	64	1.655	7	2	1	15	NA	1	1	1	192	NA	NA	2	2	4	9	NA	NA	NA	1	2	2	1	2	2	1	2	2	1	29234.3	28953.4	3	92	13	13	NA	4	4	0	2	0	2
65829	NA	NA	NA	NA	NA	NA	NA	NA	7	2	2	3	NA	3	3	1	42	NA	NA	1	1	NA	NA	NA	NA	NA	1	1	2	1	2	2	NA	NA	NA	NA	69494.4	71683.8	1	98	15	15	4.56	4	4	2	0	0	2
65830	NA	NA	NA	NA	NA	NA	NA	NA	7	2	1	2	NA	1	1	1	36	NA	NA	1	1	NA	NA	NA	NA	NA	1	1	2	1	2	2	NA	NA	NA	NA	15547	15568	3	92	5	5	0.87	4	4	2	0	0	2
65831	57	1.47	138	3.57	NA	NA	NA	NA	7	2	2	19	NA	4	4	1	232	2	NA	1	1	NA	13	NA	NA	NA	1	2	2	1	2	2	1	2	2	1	12531.9	13043.6	2	100	1	1	0.08	5	5	1	2	0	2
65833	NA	NA	NA	NA	NA	NA	NA	NA	7	2	2	1	13	1	1	1	15	NA	NA	1	1	NA	NA	NA	NA	NA	2	1	2	2	2	2	NA	NA	NA	NA	11901.7	12652	2	102	4	4	0.65	5	5	1	0	0	2
65834	NA	NA	NA	NA	NA	NA	NA	NA	7	2	1	6	NA	4	4	2	76	NA	NA	1	1	NA	0	NA	NA	NA	1	1	2	1	2	2	NA	NA	NA	NA	10229.2	10406.7	1	96	15	15	4.52	6	6	0	4	0	1
65835	56	1.45	164	4.24	54	0.61	97	2.508	7	2	1	18	NA	5	6	2	217	2	NA	1	1	NA	11	NA	NA	NA	1	2	2	1	2	2	1	2	2	1	6666.05	7317.49	3	90	77	77	NA	5	5	0	2	0	1
65836	52	1.34	150	3.88	76	0.858	83	2.146	7	2	2	18	NA	5	7	2	216	2	NA	1	1	NA	11	NA	NA	NA	1	2	2	1	2	2	1	2	2	1	58352.5	59447.9	1	99	77	77	NA	3	3	0	0	0	1
65839	NA	NA	NA	NA	NA	NA	NA	NA	7	2	1	4	NA	1	1	1	55	NA	NA	1	1	NA	NA	NA	NA	NA	1	1	2	1	2	2	NA	NA	NA	NA	14318.3	14771.5	3	91	15	14	4.03	5	4	2	0	0	1
65842	NA	NA	NA	NA	NA	NA	NA	NA	7	2	1	0	3	1	1	1	3	NA	NA	1	1	NA	NA	NA	NA	NA	1	1	2	1	2	2	NA	NA	NA	NA	9064.17	9064.34	3	92	14	14	4.71	3	3	1	0	0	1
65843	93	2.4	226	5.84	NA	NA	NA	NA	7	2	1	9	NA	1	1	2	109	NA	NA	1	1	NA	3	NA	NA	NA	2	1	2	1	2	2	1	2	2	1	12477.8	13297.7	2	94	5	5	0.67	6	6	1	3	0	1
65845	46	1.19	123	3.18	58	0.655	65	1.681	7	2	1	13	NA	5	6	2	160	NA	NA	1	1	NA	7	NA	NA	NA	1	1	2	1	2	2	1	2	2	1	7350.52	7855.8	2	90	8	8	2.59	3	3	0	1	0	2
65847	NA	NA	NA	NA	NA	NA	NA	NA	7	2	1	3	NA	2	2	1	43	NA	NA	1	1	NA	NA	NA	NA	NA	2	1	2	2	2	2	NA	NA	NA	NA	14004.2	13773.4	2	93	3	3	0.66	2	2	1	0	0	2
65848	NA	NA	NA	NA	NA	NA	NA	NA	7	1	1	11	NA	5	7	NA	NA	NA	NA	1	1	NA	4	NA	NA	NA	1	1	2	1	2	2	NA	NA	NA	NA	7803.43	0	1	93	15	15	5	3	3	0	2	0	2
65853	42	1.09	143	3.7	75	0.847	86	2.224	7	2	2	14	NA	3	3	2	172	NA	NA	1	1	NA	8	NA	NA	NA	1	1	2	1	2	2	1	2	2	1	97212.1	101229	1	91	14	14	4.03	4	4	0	2	0	1
65855	44	1.14	172	4.45	NA	NA	NA	NA	7	2	1	8	NA	3	3	2	107	NA	NA	1	1	NA	2	NA	NA	NA	1	1	2	1	2	2	1	2	2	1	23797	24835.2	1	95	5	5	1.03	4	4	0	2	0	1
65858	NA	NA	NA	NA	NA	NA	NA	NA	7	2	2	5	NA	1	1	2	69	NA	NA	1	1	NA	NA	NA	NA	NA	2	1	2	2	2	2	NA	NA	NA	NA	13366.4	14209.1	2	94	7	7	1.23	6	6	2	1	0	1
65859	NA	NA	NA	NA	NA	NA	NA	NA	7	2	2	0	10	3	3	2	10	NA	NA	1	1	NA	NA	NA	NA	NA	1	1	2	1	2	2	NA	NA	NA	NA	25771	25071	2	91	15	15	4.34	4	4	2	0	0	1
65860	NA	NA	NA	NA	NA	NA	NA	NA	7	2	2	5	NA	4	4	1	63	NA	NA	1	1	NA	NA	NA	NA	NA	1	1	2	1	2	2	NA	NA	NA	NA	11142.9	11989.9	2	96	5	5	0.67	6	6	1	2	1	1
65861	43	1.11	148	3.83	NA	NA	NA	NA	7	2	1	8	NA	2	2	2	109	NA	NA	1	1	NA	3	NA	NA	NA	1	1	2	2	2	2	1	2	2	1	10248.9	10307.7	1	96	15	15	5	4	4	0	2	0	1
65864	NA	NA	NA	NA	NA	NA	NA	NA	7	2	1	0	1	3	3	2	1	NA	NA	1	1	NA	NA	NA	NA	NA	1	1	2	1	2	2	NA	NA	NA	NA	13392.3	13898.6	1	99	14	14	3.44	5	5	3	0	0	1
65866	53	1.37	171	4.42	NA	NA	NA	NA	7	2	2	6	NA	4	4	1	79	NA	NA	1	1	NA	0	NA	NA	NA	1	1	2	1	2	2	NA	NA	NA	NA	9209.51	9916.24	1	100	5	5	0.85	5	5	0	2	0	2
65870	NA	NA	NA	NA	NA	NA	NA	NA	7	2	2	1	12	5	6	1	13	NA	NA	1	1	NA	NA	NA	NA	NA	1	1	1	1	2	1	NA	NA	NA	NA	4488.2	4764.62	2	92	99	2	0.31	7	4	3	3	1	1
65871	34	0.88	166	4.29	NA	NA	NA	NA	7	2	2	6	NA	1	1	2	74	NA	NA	1	1	NA	0	NA	NA	NA	1	1	2	1	2	2	NA	NA	NA	NA	18721.4	18903.2	1	95	6	6	1.37	3	3	1	1	0	2
65872	NA	NA	NA	NA	NA	NA	NA	NA	7	2	1	1	15	1	1	1	15	NA	NA	1	1	NA	NA	NA	NA	NA	2	1	2	2	2	2	NA	NA	NA	NA	10666.4	11148.6	2	96	8	8	1.33	7	7	2	1	1	1
65873	NA	NA	NA	NA	NA	NA	NA	NA	7	2	2	36	NA	5	6	2	NA	2	NA	2	2	2	NA	3	1	2	1	2	2	1	2	2	NA	NA	NA	NA	18018.2	21650.1	2	91	14	14	3.47	4	4	1	1	0	2
65875	NA	NA	NA	NA	NA	NA	NA	NA	7	2	2	4	NA	1	1	1	58	NA	NA	1	1	NA	NA	NA	NA	NA	1	1	2	1	2	2	NA	NA	NA	NA	15457.7	16648.1	2	98	6	6	0.63	7	7	2	2	1	1
65881	NA	NA	NA	NA	NA	NA	NA	NA	7	2	1	1	13	4	4	2	13	NA	NA	1	1	NA	NA	NA	NA	NA	1	1	2	1	2	2	NA	NA	NA	NA	6992.25	7710.09	2	97	2	2	0.27	3	3	1	0	0	2
65882	NA	NA	NA	NA	NA	NA	NA	NA	7	2	2	11	NA	2	2	2	140	NA	NA	1	1	NA	4	NA	NA	NA	1	1	2	1	2	2	1	2	2	1	10762.4	11222.7	2	90	12	12	NA	4	4	0	2	0	2
65884	NA	NA	NA	NA	NA	NA	NA	NA	7	2	1	2	NA	5	6	1	36	NA	NA	1	1	NA	NA	NA	NA	NA	1	1	2	1	2	2	NA	NA	NA	NA	6672.8	7206.44	2	102	15	15	3.92	5	5	1	2	0	1
65886	NA	NA	NA	NA	NA	NA	NA	NA	7	2	2	2	NA	5	7	1	25	NA	NA	1	1	NA	NA	NA	NA	NA	1	1	2	1	2	2	NA	NA	NA	NA	8692.48	9353.2	1	100	6	6	1.18	5	5	1	2	0	2
65887	NA	NA	NA	NA	NA	NA	NA	NA	7	2	1	0	1	1	1	2	2	NA	NA	1	1	NA	NA	NA	NA	NA	2	1	2	2	2	2	NA	NA	NA	NA	5875.72	6205.23	2	97	6	6	1.1	5	5	2	1	0	2
65888	NA	NA	NA	NA	NA	NA	NA	NA	7	2	2	11	NA	4	4	1	134	NA	NA	1	1	NA	4	NA	NA	NA	1	1	2	1	2	2	1	2	2	1	9139.78	9759.76	2	100	14	14	3.58	4	4	0	1	1	2
65890	NA	NA	NA	NA	NA	NA	NA	NA	7	2	1	3	NA	2	2	1	46	NA	NA	1	1	NA	NA	NA	NA	NA	1	1	2	1	2	2	NA	NA	NA	NA	15915.6	17052.4	2	96	14	14	3.36	4	4	1	1	0	2
65891	NA	NA	NA	NA	NA	NA	NA	NA	7	2	1	3	NA	4	4	2	45	NA	NA	1	1	NA	NA	NA	NA	NA	1	1	2	1	2	2	NA	NA	NA	NA	8961.74	9235.47	1	93	10	10	2.91	4	4	2	0	0	2
65894	51	1.32	133	3.44	NA	NA	NA	NA	7	2	1	12	NA	4	4	1	150	NA	NA	1	1	NA	4	NA	NA	NA	1	1	2	1	2	2	1	2	2	1	13653.4	13787.1	2	96	6	6	1.62	3	3	0	2	0	2
65897	65	1.68	161	4.16	NA	NA	NA	NA	7	2	1	13	NA	1	1	1	168	NA	NA	1	1	NA	6	NA	NA	NA	1	1	2	1	2	2	1	2	2	1	23389.6	23146.5	1	94	10	10	2.94	4	4	0	2	0	2
65899	58	1.5	177	4.58	95	1.073	100	2.586	7	2	2	12	NA	4	4	2	147	NA	NA	1	1	NA	6	NA	NA	NA	1	1	2	1	2	2	1	2	2	1	17426.1	17678.6	1	91	10	10	2.56	5	5	0	3	0	1
65900	45	1.16	153	3.96	NA	NA	NA	NA	7	2	2	18	NA	3	3	1	218	2	NA	1	1	NA	15	NA	NA	NA	1	2	2	1	2	2	1	2	2	1	76992.8	81576.3	1	100	15	15	4.07	5	5	0	2	0	2
65903	NA	NA	NA	NA	NA	NA	NA	NA	7	2	1	2	NA	4	4	2	31	NA	NA	1	1	NA	NA	NA	NA	NA	1	1	2	1	2	2	NA	NA	NA	NA	4912.96	5216.24	2	90	6	6	1.03	6	6	3	1	0	1
65904	NA	NA	NA	NA	NA	NA	NA	NA	7	2	2	4	NA	2	2	1	48	NA	NA	2	1	2	NA	NA	NA	NA	1	1	2	1	2	2	NA	NA	NA	NA	13201.6	13621.7	2	92	15	15	5	4	4	1	1	0	2
65906	49	1.27	159	4.11	NA	NA	NA	NA	7	2	2	7	NA	2	2	1	87	NA	NA	1	1	NA	1	NA	NA	NA	1	1	2	1	2	2	NA	NA	NA	NA	15009.8	16312.4	2	93	15	15	4.34	4	4	0	2	0	1
65908	36	0.93	130	3.36	58	0.655	82	2.121	7	2	1	17	NA	4	4	2	214	2	NA	1	1	NA	11	NA	NA	NA	1	2	2	1	2	2	1	2	2	1	18526.9	18563.5	1	97	6	6	1.41	3	3	0	1	0	2
65912	42	1.09	213	5.51	106	1.197	150	3.879	7	2	1	18	NA	5	6	1	220	2	NA	2	2	1	15	NA	NA	NA	1	2	2	1	2	2	1	2	2	1	9948.02	10353.3	2	101	99	99	NA	4	1	0	0	0	1
65913	58	1.5	167	4.32	37	0.418	102	2.638	7	2	2	19	NA	4	4	2	239	2	NA	2	1	4	15	NA	NA	NA	1	2	2	1	2	2	1	2	2	1	11478.4	11446.1	1	96	7	7	1.69	4	4	0	1	0	2
65916	89	2.3	181	4.68	NA	NA	NA	NA	7	2	1	9	NA	4	4	2	117	NA	NA	1	1	NA	4	NA	NA	NA	1	1	2	1	2	2	1	2	2	NA	9738.27	9808.89	2	99	9	9	1.78	6	6	1	1	0	1
65917	52	1.34	165	4.27	NA	NA	NA	NA	7	2	2	6	NA	5	7	2	84	NA	NA	1	1	NA	0	NA	NA	NA	1	1	2	1	2	2	NA	NA	NA	NA	18348.6	20109.6	2	90	77	77	NA	6	6	0	4	0	2
65922	66	1.71	155	4.01	NA	NA	NA	NA	7	2	1	10	NA	4	4	2	121	NA	NA	1	1	NA	2	NA	NA	NA	1	1	2	1	2	2	1	2	2	1	8861.24	9017.82	2	95	2	2	0.26	3	3	0	2	0	2
65924	62	1.6	199	5.15	NA	NA	NA	NA	7	2	2	19	NA	4	4	1	238	2	NA	1	1	NA	15	NA	NA	NA	1	2	2	1	2	2	1	2	2	1	15007	14964.7	1	98	2	1	0.21	4	1	0	0	0	2
65926	NA	NA	NA	NA	NA	NA	NA	NA	7	2	2	14	NA	4	4	1	170	NA	NA	1	1	NA	7	NA	NA	NA	1	1	2	1	2	2	1	2	2	1	11791.8	11820.8	2	96	3	3	0.47	6	6	0	4	0	1
65932	NA	NA	NA	NA	NA	NA	NA	NA	7	2	1	17	NA	2	2	1	215	2	NA	1	1	NA	11	NA	NA	NA	1	2	2	1	2	2	1	2	2	1	18242.8	18053.2	1	102	77	77	NA	6	6	0	2	1	2
65933	72	1.86	169	4.37	NA	NA	NA	NA	7	2	1	11	NA	3	3	1	143	NA	NA	1	1	NA	5	NA	NA	NA	1	1	2	1	2	2	1	2	2	1	54897.9	57357.9	2	98	15	15	5	3	3	0	1	0	1
65934	NA	NA	NA	NA	NA	NA	NA	NA	7	2	1	3	NA	3	3	2	42	NA	NA	1	1	NA	NA	NA	NA	NA	1	1	2	1	2	2	NA	NA	NA	NA	75552	88526.9	1	90	14	14	3.93	3	3	1	0	0	1
65935	53	1.37	166	4.29	83	0.937	96	2.483	7	2	1	18	NA	4	4	2	223	2	NA	1	1	NA	15	NA	NA	NA	1	2	2	1	2	2	1	2	2	1	12530.9	12773.6	2	90	8	8	1.67	6	6	1	1	0	1
65936	NA	NA	NA	NA	NA	NA	NA	NA	7	2	1	7	NA	3	3	2	88	NA	NA	1	1	NA	0	NA	NA	NA	1	1	2	1	2	2	NA	NA	NA	NA	64387.6	71283.8	1	95	8	8	2.7	3	3	0	1	2	1
65938	NA	NA	NA	NA	NA	NA	NA	NA	7	2	1	0	2	1	1	1	4	NA	NA	1	1	NA	NA	NA	NA	NA	2	1	2	2	2	2	NA	NA	NA	NA	9064.17	9064.34	3	92	4	4	0.89	3	3	1	0	0	2
65941	NA	NA	NA	NA	NA	NA	NA	NA	7	2	1	6	NA	2	2	1	74	NA	NA	2	1	3	0	NA	NA	NA	1	1	2	1	2	2	NA	NA	NA	NA	10212.6	10440	2	92	15	15	5	4	4	1	1	0	2
65942	NA	NA	NA	NA	NA	NA	NA	NA	7	2	2	3	NA	1	1	1	42	NA	NA	1	1	NA	NA	NA	NA	NA	1	1	2	1	2	2	NA	NA	NA	NA	19235.1	19847.1	3	92	15	8	2.62	4	3	1	1	0	1
65943	NA	NA	NA	NA	NA	NA	NA	NA	7	2	1	2	NA	4	4	1	33	NA	NA	1	1	NA	NA	NA	NA	NA	1	1	2	1	2	2	NA	NA	NA	NA	8009.97	8254.62	2	96	3	3	0.54	4	4	2	1	0	2
65945	NA	NA	NA	NA	NA	NA	NA	NA	7	2	2	2	NA	1	1	1	30	NA	NA	1	1	NA	NA	NA	NA	NA	1	1	2	1	2	2	NA	NA	NA	NA	13464.8	14038.5	1	101	2	2	0.26	5	5	3	0	0	2
65947	NA	NA	NA	NA	NA	NA	NA	NA	7	2	2	3	NA	5	6	1	36	NA	NA	1	1	NA	NA	NA	NA	NA	1	1	1	1	2	1	NA	NA	NA	NA	5485.57	5823.43	2	92	5	5	0.64	7	7	1	2	1	1
65948	NA	NA	NA	NA	NA	NA	NA	NA	7	2	1	5	NA	4	4	1	68	NA	NA	1	1	NA	NA	NA	NA	NA	1	1	2	1	2	2	NA	NA	NA	NA	9016.05	9388.6	2	100	3	3	0.38	5	5	2	1	0	2
65952	46	1.19	153	3.96	56	0.632	96	2.483	7	2	1	17	NA	2	2	1	212	2	NA	2	2	1	13	NA	NA	NA	2	2	2	1	2	2	2	2	2	2	24228.9	24791.6	2	102	6	6	1	6	6	1	3	0	1
65958	53	1.37	200	5.17	163	1.84	114	2.948	7	2	2	13	NA	3	3	1	167	NA	NA	1	1	NA	7	NA	NA	NA	1	1	2	1	2	2	1	2	2	1	34778.6	37920.4	3	91	7	7	1.1	7	7	0	4	0	1
65959	55	1.42	123	3.18	NA	NA	NA	NA	7	2	1	13	NA	1	1	1	159	NA	NA	1	1	NA	6	NA	NA	NA	2	1	2	1	2	1	1	2	2	1	20560.9	20875.2	2	96	3	3	0.46	5	5	1	2	0	1
65960	NA	NA	NA	NA	NA	NA	NA	NA	7	2	2	0	4	4	4	2	4	NA	NA	1	1	NA	NA	NA	NA	NA	1	1	2	1	2	2	NA	NA	NA	NA	4137.13	4386.97	2	97	3	3	0.33	6	6	2	0	0	2
65961	NA	NA	NA	NA	NA	NA	NA	NA	7	2	2	0	0	3	3	1	0	NA	NA	1	1	NA	NA	NA	NA	NA	1	1	2	1	2	2	NA	NA	NA	NA	17773.1	17119.2	2	98	99	99	NA	7	7	1	1	1	1
65964	46	1.19	156	4.03	NA	NA	NA	NA	7	2	1	13	NA	4	4	2	164	NA	NA	1	1	NA	7	NA	NA	NA	1	1	2	1	2	2	1	2	2	1	18526.9	18563.5	1	97	7	7	1.74	4	4	0	3	0	2
65965	66	1.71	160	4.14	NA	NA	NA	NA	7	2	1	6	NA	2	2	1	77	NA	NA	1	1	NA	1	NA	NA	NA	2	1	2	1	2	2	NA	NA	NA	NA	8635.52	8675.27	2	93	4	4	0.56	5	5	0	2	0	1
65966	54	1.4	195	5.04	138	1.558	113	2.922	7	2	1	19	NA	4	4	2	230	2	NA	1	1	NA	9	NA	NA	NA	1	2	2	1	2	2	1	2	2	1	16658.2	16980.7	2	91	2	2	0.26	4	4	0	1	0	1
65968	NA	NA	NA	NA	NA	NA	NA	NA	7	2	2	8	NA	2	2	1	99	NA	NA	1	1	NA	1	NA	NA	NA	1	1	2	1	2	2	NA	NA	NA	NA	12307.8	12427.4	2	93	14	14	3.25	4	4	0	2	0	2
65969	64	1.66	132	3.41	NA	NA	NA	NA	7	2	1	14	NA	1	1	2	169	NA	NA	1	1	NA	8	NA	NA	NA	1	1	2	1	2	2	1	2	2	1	20398.6	20202.6	2	94	14	14	4.03	4	4	0	2	0	2
65972	NA	NA	NA	NA	NA	NA	NA	NA	7	2	2	1	17	1	1	1	18	NA	NA	1	1	NA	NA	NA	NA	NA	1	1	2	1	2	2	NA	NA	NA	NA	11512.8	11667.6	3	92	6	6	1.7	2	2	1	0	0	2
65973	NA	NA	NA	NA	NA	NA	NA	NA	7	2	2	5	NA	4	4	2	66	NA	NA	1	1	NA	NA	NA	NA	NA	1	1	2	1	2	2	NA	NA	NA	NA	9287.93	10379.2	2	90	7	7	1.61	4	4	1	1	1	2
65976	NA	NA	NA	NA	NA	NA	NA	NA	7	2	1	13	NA	4	4	1	165	NA	NA	1	1	NA	7	NA	NA	NA	1	1	2	1	2	2	NA	NA	NA	NA	13523.7	13550.4	2	98	3	3	0.88	2	2	0	1	0	2
65977	NA	NA	NA	NA	NA	NA	NA	NA	7	2	1	3	NA	2	2	2	42	NA	NA	1	1	NA	NA	NA	NA	NA	2	1	2	1	2	2	NA	NA	NA	NA	11992.2	12455.8	1	96	10	10	2.59	5	5	1	0	0	1
65979	NA	NA	NA	NA	NA	NA	NA	NA	7	2	2	2	NA	5	7	2	27	NA	NA	1	1	NA	NA	NA	NA	NA	1	1	2	1	2	2	NA	NA	NA	NA	6443.36	6553.22	1	98	14	14	3.9	4	4	2	0	0	1
65981	65	1.68	172	4.45	NA	NA	NA	NA	7	2	1	8	NA	2	2	1	102	NA	NA	1	1	NA	2	NA	NA	NA	1	1	2	1	2	2	1	2	2	1	13927.5	13742.7	2	98	7	7	2.16	3	3	0	1	0	2
65982	NA	NA	NA	NA	NA	NA	NA	NA	7	2	2	4	NA	3	3	2	49	NA	NA	1	1	NA	NA	NA	NA	NA	1	1	2	1	2	2	NA	NA	NA	NA	78165.9	86271	1	101	6	6	1.28	4	4	2	0	0	1
65983	NA	NA	NA	NA	NA	NA	NA	NA	7	2	1	9	NA	4	4	2	112	NA	NA	1	1	NA	4	NA	NA	NA	1	1	2	1	2	2	1	2	2	NA	8017.55	8398.8	1	99	4	4	0.41	7	7	2	4	0	2
65984	50	1.29	179	4.63	144	1.626	100	2.586	7	2	2	16	NA	5	6	2	196	NA	NA	1	1	NA	9	NA	NA	NA	1	2	2	1	2	2	1	2	2	1	11225.8	11659.8	2	91	8	8	2.34	4	4	0	2	0	1
65985	NA	NA	NA	NA	NA	NA	NA	NA	7	2	2	7	NA	5	6	1	93	NA	NA	1	1	NA	1	NA	NA	NA	1	1	2	1	2	2	NA	NA	NA	NA	5139.06	5511.81	2	103	77	77	NA	5	5	0	2	0	2
65989	NA	NA	NA	NA	NA	NA	NA	NA	7	2	1	1	18	2	2	1	19	NA	NA	1	1	NA	NA	NA	NA	NA	2	1	2	2	2	2	NA	NA	NA	NA	8326.33	8424.77	2	93	3	3	0.37	5	5	3	0	0	1
65996	NA	NA	NA	NA	NA	NA	NA	NA	7	2	2	9	NA	3	3	1	109	NA	NA	1	1	NA	2	NA	NA	NA	1	1	2	1	2	2	1	2	2	1	20242.8	19974	2	93	6	6	2.05	2	2	0	1	0	2
65997	NA	NA	NA	NA	NA	NA	NA	NA	7	2	2	17	NA	4	4	1	209	2	NA	1	1	NA	10	NA	NA	NA	1	2	2	1	2	2	1	2	2	1	13620	14467.6	2	93	9	9	2.07	5	5	0	1	0	1
66002	46	1.19	129	3.34	NA	NA	NA	NA	7	2	1	11	NA	1	1	1	143	NA	NA	2	7	77	5	NA	NA	NA	2	1	2	2	2	2	1	2	2	1	11367.7	11216.9	2	96	77	77	NA	7	7	3	2	0	2
66004	NA	NA	NA	NA	NA	NA	NA	NA	7	2	1	2	NA	1	1	1	25	NA	NA	1	1	NA	NA	NA	NA	NA	2	1	2	2	2	2	NA	NA	NA	NA	13305.8	13463.1	3	92	6	6	1.06	5	5	2	0	0	2
66005	66	1.71	144	3.72	NA	NA	NA	NA	7	2	2	18	NA	2	2	2	219	2	NA	1	1	NA	10	NA	NA	NA	1	2	2	1	2	2	1	2	2	1	14438	15197.4	2	90	6	6	1.21	4	4	0	0	0	2
66006	39	1.01	114	2.95	NA	NA	NA	NA	7	2	2	18	NA	3	3	2	218	2	NA	1	1	NA	10	NA	NA	NA	1	2	2	NA	NA	NA	1	2	2	1	36586.4	44099.3	1	101	1	1	0.08	6	6	0	1	0	1
66007	NA	NA	NA	NA	NA	NA	NA	NA	7	2	2	9	NA	3	3	2	115	NA	NA	1	1	NA	3	NA	NA	NA	1	1	2	1	2	2	1	2	2	1	24070.5	23750.8	1	95	7	7	1.17	6	6	1	3	0	2
66009	NA	NA	NA	NA	NA	NA	NA	NA	7	2	2	0	6	4	4	2	7	NA	NA	1	1	NA	NA	NA	NA	NA	1	1	2	1	2	2	NA	NA	NA	NA	4581.36	5045.32	2	97	3	3	0.66	3	3	2	0	0	2
66011	57	1.47	143	3.7	44	0.497	77	1.991	7	2	2	12	NA	4	4	2	156	NA	NA	1	1	NA	7	NA	NA	NA	1	1	2	1	2	2	1	2	2	1	10848.6	11198.2	1	99	10	10	2.07	7	7	2	3	1	2
66012	NA	NA	NA	NA	NA	NA	NA	NA	7	2	1	2	NA	1	1	2	27	NA	NA	1	1	NA	NA	NA	NA	NA	1	1	2	1	2	2	NA	NA	NA	NA	11160.3	11175.4	2	97	8	8	2.01	4	4	2	0	0	2
66014	NA	NA	NA	NA	NA	NA	NA	NA	7	2	2	5	NA	4	4	2	69	NA	NA	1	1	NA	NA	NA	NA	NA	1	1	2	1	2	2	NA	NA	NA	NA	10389.3	10964.1	2	95	1	1	0.09	5	5	3	1	0	2
66016	NA	NA	NA	NA	NA	NA	NA	NA	7	2	2	4	NA	5	6	2	56	NA	NA	1	1	NA	NA	NA	NA	NA	1	1	2	1	2	2	NA	NA	NA	NA	7349.37	7474.68	2	91	7	7	1.56	4	4	1	1	0	2
66017	NA	NA	NA	NA	NA	NA	NA	NA	7	2	2	11	NA	3	3	1	133	NA	NA	1	1	NA	4	NA	NA	NA	1	1	2	1	2	2	1	2	2	1	48532.9	48387	1	98	15	15	5	5	5	0	3	0	2
66018	NA	NA	NA	NA	NA	NA	NA	NA	7	2	2	4	NA	4	4	2	56	NA	NA	1	1	NA	NA	NA	NA	NA	1	1	2	1	2	2	NA	NA	NA	NA	10788.9	11609	2	95	6	6	0.97	6	6	2	2	0	1
66019	48	1.24	125	3.23	30	0.339	71	1.836	7	2	1	12	NA	4	4	1	155	NA	NA	1	1	NA	6	NA	NA	NA	1	1	2	1	2	2	1	2	2	1	16089.1	15900	2	102	3	3	0.76	3	3	0	1	1	2
66020	59	1.53	130	3.36	NA	NA	NA	NA	7	2	2	9	NA	1	1	2	110	NA	NA	1	1	NA	3	NA	NA	NA	2	1	2	1	2	2	1	2	2	NA	15225.9	15373.8	2	94	7	7	1.79	4	4	1	1	0	2
66023	NA	NA	NA	NA	NA	NA	NA	NA	7	2	1	2	NA	5	6	1	30	NA	NA	1	1	NA	NA	NA	NA	NA	1	1	2	1	2	2	NA	NA	NA	NA	10123.3	10611.7	1	100	10	10	3.04	4	4	2	0	0	1
66024	79	2.04	163	4.22	NA	NA	NA	NA	7	2	2	11	NA	1	1	1	139	NA	NA	1	1	NA	5	NA	NA	NA	1	1	2	1	2	2	1	2	2	1	15841.5	16252.6	3	92	15	15	3.15	7	7	0	4	0	2
66025	NA	NA	NA	NA	NA	NA	NA	NA	7	2	1	8	NA	4	4	2	105	NA	NA	1	1	NA	3	NA	NA	NA	1	1	2	1	2	2	NA	NA	NA	NA	9468.44	10001.4	2	99	6	6	1.57	3	3	0	2	0	2
66030	39	1.01	142	3.67	126	1.423	78	2.017	7	2	1	13	NA	1	1	1	165	NA	NA	1	1	NA	7	NA	NA	NA	1	1	2	1	2	2	1	2	2	1	29234.3	29395.8	3	92	10	1	0	5	1	2	1	1	2
66035	NA	NA	NA	NA	NA	NA	NA	NA	7	2	1	0	5	1	1	1	6	NA	NA	1	1	NA	NA	NA	NA	NA	1	1	2	1	2	2	NA	NA	NA	NA	4461.62	4741.5	2	103	10	10	1.63	7	7	1	4	0	1
66037	39	1.01	99	2.56	61	0.689	48	1.241	7	2	2	14	NA	4	4	2	169	NA	NA	1	1	NA	8	NA	NA	NA	1	1	2	1	2	2	1	2	2	1	11711.4	12440.2	1	98	10	10	3.77	3	3	0	1	0	1
66038	NA	NA	NA	NA	NA	NA	NA	NA	7	2	2	2	NA	1	1	2	35	NA	NA	1	1	NA	NA	NA	NA	NA	2	1	2	1	2	2	NA	NA	NA	NA	9955.15	10271.9	2	94	77	77	NA	4	4	2	0	0	1
66039	70	1.81	158	4.09	NA	NA	NA	NA	7	2	1	8	NA	3	3	2	105	NA	NA	1	1	NA	2	NA	NA	NA	1	1	2	1	2	2	1	2	2	1	15654	16628.8	1	91	6	6	1.07	6	6	3	1	0	2
66042	49	1.27	222	5.74	NA	NA	NA	NA	7	2	1	15	NA	2	2	2	186	NA	NA	1	1	NA	8	NA	NA	NA	1	1	2	1	2	2	1	2	2	1	18909.9	20785.3	2	90	8	8	1.72	5	5	1	2	0	1
66044	69	1.78	128	3.31	NA	NA	NA	NA	7	2	1	14	NA	5	6	1	180	NA	NA	1	1	NA	8	NA	NA	NA	1	1	2	1	2	2	1	2	2	1	12013	13498.6	3	92	12	12	NA	5	5	0	2	0	1
66046	NA	NA	NA	NA	NA	NA	NA	NA	7	2	2	0	0	1	1	1	0	NA	NA	1	1	NA	NA	NA	NA	NA	1	1	2	1	2	2	NA	NA	NA	NA	9767.08	10416.2	3	92	8	8	2	4	4	2	0	0	1
66047	NA	NA	NA	NA	NA	NA	NA	NA	7	2	2	0	1	4	4	2	1	NA	NA	1	1	NA	NA	NA	NA	NA	1	1	2	1	2	2	NA	NA	NA	NA	3594.35	3811.41	2	99	6	6	1.11	5	5	1	2	0	2
66048	NA	NA	NA	NA	NA	NA	NA	NA	7	2	2	6	NA	5	6	1	72	NA	NA	1	1	NA	0	NA	NA	NA	1	1	2	1	2	2	NA	NA	NA	NA	10387.5	11140.9	1	92	77	77	NA	4	4	1	1	0	2
66055	NA	NA	NA	NA	NA	NA	NA	NA	7	2	1	4	NA	4	4	1	57	NA	NA	1	1	NA	NA	NA	NA	NA	1	1	2	1	2	2	NA	NA	NA	NA	7311.66	7763.02	2	93	4	4	0.56	5	5	2	1	0	1
66060	NA	NA	NA	NA	NA	NA	NA	NA	7	2	2	8	NA	2	2	2	102	NA	NA	1	1	NA	1	NA	NA	NA	1	1	2	1	2	2	1	2	2	1	15148.7	15796.7	2	91	8	1	0	3	1	0	2	0	2
66062	43	1.11	144	3.72	NA	NA	NA	NA	7	2	1	7	NA	3	3	2	96	NA	NA	1	1	NA	2	NA	NA	NA	1	1	2	1	2	2	NA	NA	NA	NA	23729.9	29042.7	1	101	3	3	0.61	4	4	1	2	0	1
66063	NA	NA	NA	NA	NA	NA	NA	NA	7	2	1	0	0	1	1	1	2	NA	NA	1	1	NA	NA	NA	NA	NA	1	1	2	1	2	2	NA	NA	NA	NA	4945	5222.31	2	103	13	13	NA	5	5	2	1	0	1
66064	NA	NA	NA	NA	NA	NA	NA	NA	7	2	2	3	NA	1	1	1	37	NA	NA	1	1	NA	NA	NA	NA	NA	2	1	2	1	2	2	NA	NA	NA	NA	21465.1	22148.1	1	92	4	4	0.74	4	4	1	1	0	1
66065	NA	NA	NA	NA	NA	NA	NA	NA	7	2	2	2	NA	5	6	2	28	NA	NA	1	1	NA	NA	NA	NA	NA	1	1	2	1	2	2	NA	NA	NA	NA	8173.82	8894.95	1	97	14	14	4.5	3	3	1	0	0	1
66067	NA	NA	NA	NA	NA	NA	NA	NA	7	2	2	7	NA	4	4	2	95	NA	NA	1	1	NA	3	NA	NA	NA	1	1	2	1	2	2	NA	NA	NA	NA	10994.2	11605.8	2	97	3	3	0.46	5	5	0	3	0	1
66076	49	1.27	147	3.8	48	0.542	88	2.276	7	2	1	17	NA	2	2	1	213	2	NA	2	2	3	11	NA	NA	NA	2	2	2	1	2	2	2	2	2	2	22721.2	23068.5	2	102	5	5	0.59	7	7	1	3	0	1
66078	NA	NA	NA	NA	NA	NA	NA	NA	7	2	1	3	NA	3	3	1	37	NA	NA	1	1	NA	NA	NA	NA	NA	1	1	2	1	2	2	NA	NA	NA	NA	32718.8	38337.8	1	94	6	6	1.21	4	4	2	0	0	1
66080	56	1.45	179	4.63	NA	NA	NA	NA	7	2	1	8	NA	4	4	2	106	NA	NA	1	1	NA	2	NA	NA	NA	1	1	2	1	2	2	1	2	2	1	10651.1	11315.7	1	90	6	6	1.57	3	3	0	1	0	2
66081	NA	NA	NA	NA	NA	NA	NA	NA	7	1	1	8	NA	4	4	NA	NA	NA	NA	1	1	NA	1	NA	NA	NA	1	1	2	1	2	2	NA	NA	NA	NA	14610.9	0	2	102	14	14	3.8	4	4	0	2	0	1
66082	NA	NA	NA	NA	NA	NA	NA	NA	7	2	2	9	NA	4	4	1	112	NA	NA	1	1	NA	3	NA	NA	NA	1	1	2	1	2	2	1	2	2	NA	10332.1	12551.3	1	100	9	9	2.6	4	4	0	1	0	1
66085	NA	NA	NA	NA	NA	NA	NA	NA	7	2	2	5	NA	5	7	2	66	NA	NA	1	1	NA	NA	NA	NA	NA	1	1	2	1	2	2	NA	NA	NA	NA	27969.6	30869.7	3	91	7	7	1.57	4	4	2	0	0	2
66087	41	1.06	138	3.57	37	0.418	90	2.327	7	2	2	18	NA	2	2	2	223	2	NA	2	1	5	12	NA	NA	NA	1	2	2	2	2	1	1	2	2	1	19458.1	21037	2	91	4	4	0.94	3	3	0	1	0	2
66088	NA	NA	NA	NA	NA	NA	NA	NA	7	2	1	2	NA	4	4	2	32	NA	NA	1	1	NA	NA	NA	NA	NA	1	1	2	1	2	2	NA	NA	NA	NA	5662.23	5835.18	1	99	5	5	1.13	3	3	1	1	0	2
66097	52	1.34	119	3.08	NA	NA	NA	NA	7	2	2	11	NA	5	7	2	134	NA	NA	1	1	NA	6	NA	NA	NA	1	1	2	1	2	2	1	2	2	1	16195.5	16951.3	3	91	5	5	0.65	7	7	0	4	0	2
66099	NA	NA	NA	NA	NA	NA	NA	NA	7	2	1	15	NA	5	6	1	192	NA	NA	2	2	2	9	NA	NA	NA	1	1	2	1	2	2	1	2	2	1	10346.3	11006.2	2	91	15	15	4.63	7	7	1	2	0	1
66100	60	1.55	146	3.78	72	0.813	72	1.862	7	2	2	16	NA	4	4	2	203	NA	NA	1	1	NA	10	NA	NA	NA	1	2	2	1	2	2	1	2	2	1	11711.4	11744	2	95	4	4	0.84	3	3	0	1	0	2
66102	NA	NA	NA	NA	NA	NA	NA	NA	7	2	2	2	NA	4	4	1	33	NA	NA	1	1	NA	NA	NA	NA	NA	1	1	2	1	2	2	NA	NA	NA	NA	11846.5	12833.5	2	101	3	3	0.46	5	5	1	2	0	1
66105	NA	NA	NA	NA	NA	NA	NA	NA	7	2	1	6	NA	3	3	2	75	NA	NA	1	1	NA	0	NA	NA	NA	1	1	2	1	2	2	NA	NA	NA	NA	68423.6	71489.6	1	98	15	15	3.7	5	5	2	1	0	1
66106	NA	NA	NA	NA	NA	NA	NA	NA	7	2	2	2	NA	2	2	2	30	NA	NA	1	1	NA	NA	NA	NA	NA	1	1	2	1	2	2	NA	NA	NA	NA	7660.11	8143.03	2	99	13	13	NA	6	6	2	1	0	2
66107	72	1.86	137	3.54	30	0.339	59	1.526	7	2	1	16	NA	4	4	2	197	NA	NA	1	1	NA	10	NA	NA	NA	1	2	2	1	2	2	1	2	2	1	13416.2	13756.1	1	96	14	14	2.19	7	7	0	2	0	1
66117	49	1.27	166	4.29	346	3.906	48	1.241	7	2	2	16	NA	3	3	2	197	NA	NA	1	1	NA	10	NA	NA	NA	1	2	2	1	2	2	1	2	2	1	65698.2	66553.2	2	95	15	15	5	2	2	0	1	0	2
66118	38	0.98	95	2.46	NA	NA	NA	NA	7	2	1	10	NA	1	1	1	126	NA	NA	2	2	2	4	NA	NA	NA	2	1	2	2	2	2	1	2	2	1	13581.6	14182.4	1	100	99	99	NA	7	7	2	3	0	2
66119	46	1.19	143	3.7	NA	NA	NA	NA	7	2	1	14	NA	3	3	1	175	NA	NA	1	1	NA	8	NA	NA	NA	1	1	2	1	2	2	1	2	2	1	59545.1	58762.5	1	102	8	8	1.6	7	7	0	4	0	2
66120	NA	NA	NA	NA	NA	NA	NA	NA	7	2	2	3	NA	4	4	2	38	NA	NA	1	1	NA	NA	NA	NA	NA	1	1	2	1	2	2	NA	NA	NA	NA	8451.17	8918.74	2	99	13	13	NA	5	5	2	0	0	2
66122	NA	NA	NA	NA	NA	NA	NA	NA	7	2	1	2	NA	3	3	1	32	NA	NA	1	1	NA	NA	NA	NA	NA	1	1	2	1	2	2	NA	NA	NA	NA	47507.8	52569.6	1	101	8	8	1.85	5	5	3	0	0	2
66128	NA	NA	NA	NA	NA	NA	NA	NA	7	2	2	1	14	2	2	2	15	NA	NA	1	1	NA	NA	NA	NA	NA	1	1	2	1	2	2	NA	NA	NA	NA	8230.25	8808.52	2	100	15	15	4.26	5	5	1	1	0	1
66130	NA	NA	NA	NA	NA	NA	NA	NA	7	2	2	0	1	3	3	1	1	NA	NA	1	1	NA	NA	NA	NA	NA	1	1	2	1	2	2	NA	NA	NA	NA	24719.1	24047.7	2	91	10	10	3.4	3	3	1	0	0	2
66134	NA	NA	NA	NA	NA	NA	NA	NA	7	2	1	4	NA	1	1	2	56	NA	NA	1	1	NA	NA	NA	NA	NA	1	1	2	1	2	2	NA	NA	NA	NA	14505.5	15541.6	2	94	8	8	2.7	3	3	1	0	0	1
66143	NA	NA	NA	NA	NA	NA	NA	NA	7	2	2	2	24	2	2	1	24	NA	NA	1	1	NA	NA	NA	NA	NA	1	1	2	1	2	2	NA	NA	NA	NA	9611.09	9740.35	2	93	9	9	2.6	4	4	2	0	0	2
66144	NA	NA	NA	NA	NA	NA	NA	NA	7	2	2	4	NA	1	1	1	60	NA	NA	1	1	NA	NA	NA	NA	NA	1	1	2	1	2	2	NA	NA	NA	NA	19235.1	21236	3	92	7	7	1.65	4	4	1	1	0	1
66145	NA	NA	NA	NA	NA	NA	NA	NA	7	2	2	5	NA	4	4	1	67	NA	NA	1	1	NA	NA	NA	NA	NA	1	1	2	1	2	2	NA	NA	NA	NA	13130.8	14128.9	2	102	5	3	0.63	5	4	2	1	0	1
66146	NA	NA	NA	NA	NA	NA	NA	NA	7	2	2	6	NA	3	3	2	81	NA	NA	1	1	NA	0	NA	NA	NA	1	1	2	1	2	2	NA	NA	NA	NA	21910.3	22800.7	1	99	3	3	0.88	2	2	0	1	0	2
66148	NA	NA	NA	NA	NA	NA	NA	NA	7	2	1	0	6	4	4	1	7	NA	NA	1	1	NA	NA	NA	NA	NA	1	1	2	1	2	2	NA	NA	NA	NA	7434.33	7971.59	1	100	8	8	1.7	5	5	2	0	0	2
66149	43	1.11	211	5.46	NA	NA	NA	NA	7	2	1	18	NA	4	4	2	227	2	NA	1	1	NA	13	NA	NA	NA	1	2	2	1	2	2	1	2	2	1	17606.2	18260.9	2	101	14	14	4.03	4	4	0	1	0	2
66155	63	1.63	179	4.63	145	1.637	87	2.25	7	2	2	19	NA	4	4	1	230	2	NA	1	1	NA	13	NA	NA	NA	1	2	2	1	2	2	1	2	2	1	11078.2	10933.1	1	102	12	12	NA	7	7	3	2	0	2
66156	54	1.4	155	4.01	NA	NA	NA	NA	7	2	2	15	NA	4	4	2	189	NA	NA	1	1	NA	9	NA	NA	NA	1	1	2	1	2	2	1	2	2	1	11711.4	11558	2	95	6	6	0.86	6	6	0	4	0	2
66158	68	1.76	183	4.73	NA	NA	NA	NA	7	2	1	11	NA	5	6	1	139	NA	NA	1	1	NA	5	NA	NA	NA	1	1	2	1	2	2	1	2	2	1	9175.74	9896.83	3	91	15	15	5	4	4	1	1	0	1
66159	65	1.68	171	4.42	NA	NA	NA	NA	7	2	2	6	NA	5	6	1	82	NA	NA	1	1	NA	0	NA	NA	NA	1	1	2	1	2	2	NA	NA	NA	NA	9007.62	9504.8	2	102	8	8	1.72	5	5	0	2	1	1
66163	48	1.24	168	4.34	NA	NA	NA	NA	7	2	1	12	NA	1	1	1	147	NA	NA	1	1	NA	6	NA	NA	NA	2	1	2	2	2	2	1	2	2	1	18242.8	18521.7	1	102	6	6	1.03	6	6	0	4	0	1
66164	62	1.6	152	3.93	NA	NA	NA	NA	7	2	2	6	NA	4	4	1	75	NA	NA	1	1	NA	0	NA	NA	NA	1	1	2	1	2	2	NA	NA	NA	NA	8292.88	8466.61	1	102	1	1	0	5	5	0	3	0	2
66166	NA	NA	NA	NA	NA	NA	NA	NA	7	2	2	2	NA	4	4	2	25	NA	NA	1	1	NA	NA	NA	NA	NA	1	1	2	1	2	2	NA	NA	NA	NA	7348.24	8211.62	2	101	2	2	0.22	4	4	1	1	0	2
66168	38	0.98	135	3.49	NA	NA	NA	NA	7	2	2	8	NA	3	3	1	97	NA	NA	1	1	NA	1	NA	NA	NA	1	1	2	1	2	2	1	2	2	1	53931	53769	2	96	7	7	2.38	2	2	0	1	0	2
66170	NA	NA	NA	NA	NA	NA	NA	NA	7	1	1	2	24	5	7	NA	NA	NA	NA	1	1	NA	NA	NA	NA	NA	1	1	2	1	2	2	NA	NA	NA	NA	25107.4	0	1	101	13	13	NA	3	3	1	0	0	2
66171	42	1.09	122	3.15	NA	NA	NA	NA	7	2	2	6	NA	4	4	2	80	NA	NA	2	1	3	0	NA	NA	NA	1	1	2	1	2	2	NA	NA	NA	NA	9235.95	9578.08	1	96	9	9	2.78	4	4	0	2	0	1
66174	NA	NA	NA	NA	NA	NA	NA	NA	7	2	2	4	NA	4	4	1	60	NA	NA	1	1	NA	NA	NA	NA	NA	1	1	2	1	2	2	NA	NA	NA	NA	10438	11231.4	2	100	5	5	0.88	5	5	2	1	0	2
66175	64	1.66	169	4.37	37	0.418	98	2.534	7	2	1	13	NA	3	3	2	162	NA	NA	1	1	NA	6	NA	NA	NA	1	1	2	1	2	2	1	2	2	1	30943	32205	1	98	3	3	0.5	5	5	0	3	0	2
66176	NA	NA	NA	NA	NA	NA	NA	NA	7	2	1	0	5	3	3	1	6	NA	NA	1	1	NA	NA	NA	NA	NA	1	1	2	1	2	2	NA	NA	NA	NA	30452.8	32601	3	92	15	15	5	4	4	2	0	0	1
66180	41	1.06	107	2.77	37	0.418	59	1.526	7	2	2	15	NA	5	6	2	183	NA	NA	1	1	NA	9	NA	NA	NA	1	1	1	1	2	1	1	2	2	1	7284.34	7807.47	3	90	2	2	0.45	3	3	0	1	0	1
66181	45	1.16	127	3.28	NA	NA	NA	NA	7	2	2	11	NA	3	3	2	138	NA	NA	1	1	NA	5	NA	NA	NA	1	1	2	1	2	2	1	2	2	1	58907.4	59749.5	1	91	14	14	4.03	4	4	0	2	0	1
66182	51	1.32	136	3.52	NA	NA	NA	NA	7	2	1	7	NA	3	3	2	87	NA	NA	1	1	NA	0	NA	NA	NA	1	1	2	1	2	2	NA	NA	NA	NA	25019.7	25881.5	1	101	3	3	0.44	5	5	0	3	0	1
66183	65	1.68	129	3.34	40	0.452	56	1.448	7	2	2	14	NA	4	4	2	173	NA	NA	1	1	NA	7	NA	NA	NA	1	1	2	1	2	2	NA	NA	NA	NA	14143.2	13910.1	2	97	2	2	0.33	4	4	2	1	0	2
66185	NA	NA	NA	NA	NA	NA	NA	NA	7	2	2	2	NA	3	3	1	26	NA	NA	1	1	NA	NA	NA	NA	NA	1	1	2	1	2	2	NA	NA	NA	NA	23729.3	24041.1	1	94	3	3	0.65	3	3	1	0	0	2
66188	NA	NA	NA	NA	NA	NA	NA	NA	7	2	1	7	NA	2	2	1	88	NA	NA	2	1	2	0	NA	NA	NA	2	1	2	2	2	2	NA	NA	NA	NA	11778.2	12552.1	2	93	5	5	0.87	4	4	1	1	0	1
66190	NA	NA	NA	NA	NA	NA	NA	NA	7	2	2	1	18	5	7	2	18	NA	NA	1	1	NA	NA	NA	NA	NA	1	1	2	1	2	2	NA	NA	NA	NA	7280.11	7886.67	3	91	14	14	3.17	6	6	1	3	0	1
66195	66	1.71	170	4.4	NA	NA	NA	NA	7	2	2	9	NA	4	4	1	109	NA	NA	1	1	NA	2	NA	NA	NA	1	1	2	1	2	2	1	2	2	1	7619.93	8032.05	2	103	6	6	1.3	4	4	1	1	0	2
66200	69	1.78	189	4.89	NA	NA	NA	NA	7	2	1	10	NA	1	1	1	129	NA	NA	1	1	NA	4	NA	NA	NA	1	1	2	1	2	2	1	2	2	1	12577.1	12876.1	2	96	7	7	1.79	4	4	0	2	0	1
66203	50	1.29	131	3.39	55	0.621	70	1.81	7	2	1	17	NA	5	7	2	214	2	NA	1	1	NA	11	NA	NA	NA	1	2	2	1	2	2	1	2	2	1	13748.3	13775.5	1	97	15	15	5	6	6	0	1	1	2
66209	56	1.45	153	3.96	NA	NA	NA	NA	7	2	1	15	NA	4	4	1	192	NA	NA	1	1	NA	8	NA	NA	NA	1	1	2	1	2	2	1	2	2	1	13731.6	14242.3	1	100	14	14	5	3	3	0	1	1	2
66211	47	1.22	183	4.73	NA	NA	NA	NA	7	2	2	8	NA	5	7	1	108	NA	NA	1	1	NA	2	NA	NA	NA	1	1	2	1	2	2	1	2	2	1	7877.27	8558.82	2	94	15	15	4.44	5	5	0	1	1	2
66212	62	1.6	138	3.57	NA	NA	NA	NA	7	2	1	8	NA	1	1	1	106	NA	NA	1	1	NA	2	NA	NA	NA	2	1	2	2	2	2	1	2	2	2	16747.5	17012.6	2	96	4	4	0.81	4	4	1	1	0	1
66213	33	0.85	163	4.22	381	4.301	54	1.396	7	2	1	18	NA	5	7	1	217	2	NA	1	1	NA	11	NA	NA	NA	1	2	2	1	2	2	1	2	2	1	93641.9	93270.1	2	98	10	10	3.04	4	4	0	0	0	1
66216	33	0.85	135	3.49	NA	NA	NA	NA	7	2	2	8	NA	5	6	1	105	NA	NA	1	1	NA	1	NA	NA	NA	1	1	2	1	2	2	1	2	2	NA	9620.27	11100.2	2	91	6	6	1.26	5	5	0	2	0	2
66220	41	1.06	200	5.17	NA	NA	NA	NA	7	2	1	19	NA	3	3	2	NA	2	NA	1	1	NA	15	NA	NA	NA	1	2	2	1	2	2	1	2	2	1	56223.3	55799.8	1	99	8	8	2.81	3	3	0	1	0	1
66223	NA	NA	NA	NA	NA	NA	NA	NA	7	2	2	9	NA	3	3	1	118	NA	NA	1	1	NA	3	NA	NA	NA	1	1	2	1	2	2	1	2	2	1	43528.2	44344.1	1	92	10	10	2.1	6	6	1	1	0	2
66225	NA	NA	NA	NA	NA	NA	NA	NA	7	2	2	0	4	4	4	1	5	NA	NA	1	1	NA	NA	NA	NA	NA	1	1	2	1	2	2	NA	NA	NA	NA	4439.36	4707.45	2	100	14	14	3.06	5	5	1	0	0	1
66226	NA	NA	NA	NA	NA	NA	NA	NA	7	1	1	2	NA	2	2	NA	NA	NA	NA	1	1	NA	NA	NA	NA	NA	1	1	2	1	2	2	NA	NA	NA	NA	11853.8	0	2	96	3	3	0.54	4	4	1	1	0	1
66231	NA	NA	NA	NA	NA	NA	NA	NA	7	2	1	0	4	1	1	2	5	NA	NA	1	1	NA	NA	NA	NA	NA	1	1	2	1	2	2	NA	NA	NA	NA	5323.17	5657.1	3	91	6	6	0.89	7	7	1	1	0	1
66232	NA	NA	NA	NA	NA	NA	NA	NA	7	2	2	17	NA	5	7	2	209	2	NA	1	1	NA	11	NA	NA	NA	1	2	2	1	2	2	1	2	2	1	11975.5	12291.1	1	97	15	15	5	6	6	0	3	0	1
66236	NA	NA	NA	NA	NA	NA	NA	NA	7	2	1	3	NA	1	1	1	38	NA	NA	1	1	NA	NA	NA	NA	NA	1	1	2	1	2	2	NA	NA	NA	NA	20874.3	20902.6	3	92	12	12	NA	4	4	2	0	0	1
66242	42	1.09	123	3.18	NA	NA	NA	NA	7	2	2	14	NA	1	1	1	180	NA	NA	1	1	NA	9	NA	NA	NA	1	1	2	1	2	2	1	2	2	1	16781.1	17378.8	2	103	2	2	0.22	7	7	0	3	0	2
66244	NA	NA	NA	NA	NA	NA	NA	NA	7	2	2	3	NA	1	1	2	44	NA	NA	1	1	NA	NA	NA	NA	NA	2	1	2	2	2	2	NA	NA	NA	NA	13366.4	14756.9	2	94	4	4	0.81	4	4	2	0	0	1
66248	NA	NA	NA	NA	NA	NA	NA	NA	7	1	1	4	NA	3	3	NA	NA	NA	NA	1	1	NA	NA	NA	NA	NA	1	1	2	1	2	2	NA	NA	NA	NA	81508.6	0	1	91	8	8	2.51	3	3	1	0	0	2
66252	NA	NA	NA	NA	NA	NA	NA	NA	7	2	1	0	0	3	3	2	1	NA	NA	1	1	NA	NA	NA	NA	NA	1	1	2	1	2	2	NA	NA	NA	NA	11017.1	11794.3	1	101	1	1	0	2	2	1	0	0	2
66255	38	0.98	152	3.93	101	1.14	94	2.431	7	2	1	12	NA	1	1	1	156	NA	NA	1	1	NA	6	NA	NA	NA	2	1	1	1	2	1	1	2	2	1	32326.5	34735.8	2	98	13	13	NA	5	5	0	2	0	1
66257	40	1.03	95	2.46	NA	NA	NA	NA	7	2	1	15	NA	4	4	2	181	NA	NA	1	1	NA	8	NA	NA	NA	1	1	2	1	2	2	1	2	2	1	9509.19	11220.1	2	99	2	2	0.2	7	7	1	2	1	1
66258	65	1.68	127	3.28	NA	NA	NA	NA	7	2	1	14	NA	5	6	1	169	NA	NA	1	1	NA	7	NA	NA	NA	1	1	2	1	2	2	1	2	2	1	7721.6	8116.7	2	96	8	8	2.7	3	3	0	1	0	1
66260	NA	NA	NA	NA	NA	NA	NA	NA	7	2	2	4	NA	5	6	2	55	NA	NA	1	1	NA	NA	NA	NA	NA	1	1	2	1	2	2	NA	NA	NA	NA	4938.04	5373.7	1	91	10	10	3.78	3	3	1	0	0	1
66265	56	1.45	106	2.74	41	0.463	42	1.086	7	2	1	16	NA	4	4	2	194	NA	NA	1	1	NA	9	NA	NA	NA	1	2	2	1	2	2	1	2	2	1	11462.9	11753.3	2	100	4	4	0.69	5	5	0	3	0	1
66267	NA	NA	NA	NA	NA	NA	NA	NA	7	2	1	0	9	3	3	2	11	NA	NA	1	1	NA	NA	NA	NA	NA	1	1	2	1	2	2	NA	NA	NA	NA	17196.9	17385.8	2	94	14	14	2.63	6	6	1	3	0	1
66269	49	1.27	139	3.59	NA	NA	NA	NA	7	2	1	19	NA	3	3	2	229	2	NA	1	1	NA	13	NA	NA	NA	1	2	2	1	2	2	1	2	2	1	88582.3	92728.9	1	91	15	15	5	3	3	0	0	0	2
66273	51	1.32	143	3.7	36	0.406	85	2.198	7	2	2	13	NA	2	2	2	161	NA	NA	1	1	NA	5	NA	NA	NA	1	1	2	1	2	2	1	2	2	1	13824	14551.1	2	90	8	8	2.7	3	3	0	1	0	2
66274	NA	NA	NA	NA	NA	NA	NA	NA	7	2	1	5	NA	1	1	2	72	NA	NA	1	1	NA	NA	NA	NA	NA	2	1	2	1	2	2	NA	NA	NA	NA	11776.3	11467.6	1	90	4	4	0.46	7	7	2	3	0	2
66277	NA	NA	NA	NA	NA	NA	NA	NA	7	2	2	19	NA	5	7	1	232	2	NA	1	1	NA	15	NA	NA	NA	1	2	2	1	2	2	1	2	2	1	9200.38	9723.24	2	101	2	1	0	4	1	0	0	0	2
66282	NA	NA	NA	NA	NA	NA	NA	NA	7	2	2	1	16	5	7	1	17	NA	NA	1	1	NA	NA	NA	NA	NA	1	1	2	1	2	2	NA	NA	NA	NA	7144	7265.8	3	91	15	15	5	4	4	2	0	0	1
66284	63	1.63	175	4.53	52	0.587	102	2.638	7	2	1	12	NA	4	4	1	148	NA	NA	1	1	NA	5	NA	NA	NA	1	1	2	1	2	2	1	2	2	1	13523.7	13550.4	2	98	8	8	2.43	3	3	0	2	0	2
66286	NA	NA	NA	NA	NA	NA	NA	NA	7	2	1	11	NA	4	4	1	140	NA	NA	1	1	NA	5	NA	NA	NA	1	1	2	1	2	2	1	2	2	1	8714.56	8865.73	2	96	3	3	0.47	6	6	0	4	0	1
66288	NA	NA	NA	NA	NA	NA	NA	NA	7	2	2	4	NA	5	7	1	55	NA	NA	1	1	NA	NA	NA	NA	NA	1	1	2	1	2	2	NA	NA	NA	NA	7144	7265.8	3	91	15	15	5	4	4	2	0	0	1
66292	44	1.14	194	5.02	NA	NA	NA	NA	7	2	2	9	NA	2	2	1	110	NA	NA	2	2	2	2	NA	NA	NA	2	1	2	2	2	2	1	2	2	1	9897.09	10756	2	93	6	6	0.93	5	5	1	2	0	1
66301	71	1.84	166	4.29	43	0.485	86	2.224	7	2	1	12	NA	4	4	1	156	NA	NA	1	1	NA	6	NA	NA	NA	1	1	2	1	2	2	1	2	2	1	17606.2	18260.9	2	101	7	7	2.16	3	3	0	1	0	2
66305	46	1.19	159	4.11	NA	NA	NA	NA	7	2	2	13	NA	4	4	2	158	NA	NA	1	1	NA	7	NA	NA	NA	1	1	2	1	2	2	1	2	2	1	11711.4	12440.2	2	95	10	10	2.32	6	6	1	2	0	1
66313	NA	NA	NA	NA	NA	NA	NA	NA	7	2	2	1	17	1	1	1	18	NA	NA	1	1	NA	NA	NA	NA	NA	1	1	2	1	2	2	NA	NA	NA	NA	14326.1	15816.4	3	92	4	4	0.65	4	4	2	0	0	2
66314	NA	NA	NA	NA	NA	NA	NA	NA	7	1	1	2	NA	1	1	NA	NA	NA	NA	1	1	NA	NA	NA	NA	NA	2	1	2	2	2	2	NA	NA	NA	NA	13968.4	0	2	102	3	3	0.7	3	3	1	0	0	1
66315	NA	NA	NA	NA	NA	NA	NA	NA	7	2	1	2	NA	1	1	1	31	NA	NA	1	1	NA	NA	NA	NA	NA	1	1	2	1	2	2	NA	NA	NA	NA	13281.5	14230.2	1	98	8	8	1.95	4	4	1	1	1	2
66316	NA	NA	NA	NA	NA	NA	NA	NA	7	2	2	0	8	3	3	1	9	NA	NA	1	1	NA	NA	NA	NA	NA	1	1	2	1	2	2	NA	NA	NA	NA	11902.2	11578.9	2	97	5	5	1.24	3	3	1	0	0	2
66318	54	1.4	154	3.98	NA	NA	NA	NA	7	2	2	6	NA	4	4	2	77	NA	NA	1	1	NA	0	NA	NA	NA	1	1	2	1	2	2	NA	NA	NA	NA	7746.36	7953.59	1	99	6	6	1.34	4	4	0	2	0	1
66324	NA	NA	NA	NA	NA	NA	NA	NA	7	2	1	1	13	4	4	1	13	NA	NA	1	1	NA	NA	NA	NA	NA	1	1	2	1	2	2	NA	NA	NA	NA	5853.07	6453.97	2	95	2	2	0.41	3	3	2	0	0	2
66328	NA	NA	NA	NA	NA	NA	NA	NA	7	2	2	12	NA	5	6	2	148	NA	NA	1	1	NA	6	NA	NA	NA	1	1	2	1	2	2	1	2	2	1	11975.5	12291.1	1	97	15	15	4.81	5	5	0	1	1	1
66329	35	0.91	145	3.75	NA	NA	NA	NA	7	2	1	6	NA	5	7	2	80	NA	NA	1	1	NA	0	NA	NA	NA	1	1	2	1	2	2	NA	NA	NA	NA	7482.59	7851.21	1	101	4	4	0.78	4	4	1	2	0	2
66330	NA	NA	NA	NA	NA	NA	NA	NA	7	2	2	2	NA	3	3	1	28	NA	NA	1	1	NA	NA	NA	NA	NA	1	1	2	1	2	2	NA	NA	NA	NA	55441.1	56169.6	1	92	9	9	3.04	3	3	1	0	0	1
66332	47	1.22	198	5.12	165	1.863	118	3.051	7	2	1	19	NA	4	4	1	238	2	NA	1	1	NA	15	NA	NA	NA	1	2	2	1	2	2	1	2	2	1	14848.5	14956.6	1	98	2	1	0.36	2	1	0	0	0	1
66333	NA	NA	NA	NA	NA	NA	NA	NA	7	2	1	6	NA	2	2	1	81	NA	NA	1	1	NA	0	NA	NA	NA	1	1	2	1	2	2	NA	NA	NA	NA	10739	10633	2	93	9	9	3.14	3	3	0	2	0	2
66337	NA	NA	NA	NA	NA	NA	NA	NA	7	2	2	9	NA	5	6	1	116	NA	NA	1	1	NA	3	NA	NA	NA	1	1	2	1	2	2	NA	NA	NA	NA	3972.17	4164.72	1	103	77	77	NA	6	6	0	2	2	1
66339	32	0.83	107	2.77	NA	NA	NA	NA	7	2	1	18	NA	1	1	2	220	2	NA	2	2	4	11	NA	NA	NA	1	2	2	1	2	2	1	2	2	1	26704.2	28443.7	1	95	9	9	2.46	4	4	0	0	0	1
66340	NA	NA	NA	NA	NA	NA	NA	NA	7	2	1	0	10	1	1	1	11	NA	NA	1	1	NA	NA	NA	NA	NA	2	1	2	2	2	2	NA	NA	NA	NA	8143.83	8871.86	2	102	10	10	3.04	4	4	2	0	0	2
66344	NA	NA	NA	NA	NA	NA	NA	NA	7	2	2	7	NA	4	4	1	85	NA	NA	1	1	NA	0	NA	NA	NA	1	1	2	1	2	2	NA	NA	NA	NA	8610	8918.86	2	93	6	6	1.15	5	5	3	1	0	1
66346	56	1.45	156	4.03	109	1.231	78	2.017	7	2	2	17	NA	5	7	1	207	2	NA	1	1	NA	11	NA	NA	NA	1	2	2	1	2	2	1	2	2	1	8111.89	8425.57	3	91	15	15	5	4	4	0	2	0	1
66348	25	0.65	111	2.87	49	0.553	76	1.965	7	2	2	13	NA	5	7	2	167	NA	NA	1	1	NA	7	NA	NA	NA	1	1	2	1	2	2	1	2	2	1	8164.81	8249.97	1	93	15	15	5	5	5	1	2	0	2
66350	56	1.45	144	3.72	80	0.903	72	1.862	7	2	1	14	NA	1	1	2	171	NA	NA	2	2	4	8	NA	NA	NA	2	1	2	2	2	2	1	2	2	1	19483.2	19562.5	2	94	7	7	1.23	6	6	2	1	0	1
66352	68	1.76	260	6.72	NA	NA	NA	NA	7	2	2	18	NA	2	2	1	224	2	NA	2	2	3	12	NA	NA	NA	2	2	2	2	2	2	1	2	2	1	12970.7	13432.8	2	103	5	5	0.65	6	6	1	0	1	2
66353	NA	NA	NA	NA	NA	NA	NA	NA	7	2	1	5	NA	1	1	1	65	NA	NA	1	1	NA	NA	NA	NA	NA	1	1	2	2	2	2	NA	NA	NA	NA	14716.5	14890.4	2	96	4	4	0.69	5	5	2	0	0	2
66354	43	1.11	146	3.78	NA	NA	NA	NA	7	2	2	6	NA	1	1	2	84	NA	NA	1	1	NA	0	NA	NA	NA	2	1	2	2	2	2	NA	NA	NA	NA	20753.4	21498.7	1	97	6	3	0.45	7	6	2	1	0	1
66356	NA	NA	NA	NA	NA	NA	NA	NA	7	1	1	0	1	4	4	NA	NA	NA	NA	1	1	NA	NA	NA	NA	NA	1	1	2	1	2	2	NA	NA	NA	NA	8390.25	0	1	92	7	7	1.83	3	3	1	1	0	2
66359	56	1.45	116	3	NA	NA	NA	NA	7	2	2	10	NA	3	3	2	131	NA	NA	1	1	NA	4	NA	NA	NA	1	1	2	1	2	2	1	2	2	1	72263.2	73296.3	2	91	15	15	5	3	3	0	2	0	1
66360	NA	NA	NA	NA	NA	NA	NA	NA	7	2	2	6	NA	1	1	1	76	NA	NA	1	1	NA	0	NA	NA	NA	1	1	2	1	2	2	NA	NA	NA	NA	10118.4	10311.6	1	103	7	7	0.51	7	7	3	4	0	1
66361	NA	NA	NA	NA	NA	NA	NA	NA	7	2	1	4	NA	2	2	1	51	NA	NA	1	1	NA	NA	NA	NA	NA	1	1	2	1	2	2	NA	NA	NA	NA	16775.1	17306.1	2	98	6	6	1.07	5	5	3	0	0	2
66363	NA	NA	NA	NA	NA	NA	NA	NA	7	2	2	4	NA	2	2	2	52	NA	NA	1	1	NA	NA	NA	NA	NA	1	1	2	1	2	2	NA	NA	NA	NA	16921.1	17459.5	1	91	7	7	1.66	4	4	2	0	0	1
66364	NA	NA	NA	NA	NA	NA	NA	NA	7	1	2	2	NA	2	2	NA	NA	NA	NA	1	1	NA	NA	NA	NA	NA	1	1	2	1	2	2	NA	NA	NA	NA	10806.3	0	2	91	6	6	0.93	5	5	1	2	0	2
66365	NA	NA	NA	NA	NA	NA	NA	NA	7	2	1	4	NA	3	3	2	49	NA	NA	1	1	NA	NA	NA	NA	NA	1	1	2	1	2	2	NA	NA	NA	NA	23328.8	26320.4	1	97	6	6	1.03	6	6	2	2	0	2
66367	NA	NA	NA	NA	NA	NA	NA	NA	7	2	2	6	NA	4	4	1	73	NA	NA	1	1	NA	0	NA	NA	NA	1	1	2	1	2	2	NA	NA	NA	NA	9399.28	9696.12	2	96	6	6	1.32	5	5	1	3	0	2
66368	NA	NA	NA	NA	NA	NA	NA	NA	7	2	1	7	NA	1	1	2	91	NA	NA	1	1	NA	1	NA	NA	NA	2	1	2	1	2	2	NA	NA	NA	NA	10591.2	11647.8	1	90	4	4	0.46	7	7	2	3	0	2
66370	NA	NA	NA	NA	NA	NA	NA	NA	7	2	1	2	NA	1	1	1	32	NA	NA	1	1	NA	NA	NA	NA	NA	2	1	2	2	2	2	NA	NA	NA	NA	12413.7	13300.4	1	102	5	5	0.98	4	4	1	1	0	2
66372	NA	NA	NA	NA	NA	NA	NA	NA	7	2	1	5	NA	4	4	2	67	NA	NA	2	2	2	NA	NA	NA	NA	1	1	2	1	2	2	NA	NA	NA	NA	7246.49	7794.86	1	96	10	10	1.8	7	7	1	1	0	1
66374	NA	NA	NA	NA	NA	NA	NA	NA	7	2	2	3	NA	1	1	1	43	NA	NA	1	1	NA	NA	NA	NA	NA	1	1	2	1	2	2	NA	NA	NA	NA	9468.01	10197.1	1	103	7	7	0.51	7	7	3	4	0	1
66376	55	1.42	176	4.55	NA	NA	NA	NA	7	2	1	10	NA	3	3	2	121	NA	NA	1	1	NA	3	NA	NA	NA	1	1	2	1	2	2	1	2	2	1	23797	24835.2	1	95	5	5	1.03	4	4	0	2	0	1
66379	NA	NA	NA	NA	NA	NA	NA	NA	7	2	2	1	22	2	2	1	22	NA	NA	1	1	NA	NA	NA	NA	NA	1	1	2	1	2	2	NA	NA	NA	NA	11346.1	12219.8	1	98	3	3	0.4	7	7	2	3	0	2
66380	NA	NA	NA	NA	NA	NA	NA	NA	7	2	2	0	0	3	3	1	1	NA	NA	1	1	NA	NA	NA	NA	NA	1	1	2	1	2	2	NA	NA	NA	NA	29555.4	28752.6	3	92	14	14	5	3	3	1	0	0	2
66383	NA	NA	NA	NA	NA	NA	NA	NA	7	2	2	3	NA	5	6	2	45	NA	NA	1	1	NA	NA	NA	NA	NA	1	1	2	1	2	2	NA	NA	NA	NA	6184.16	6565.04	1	91	12	2	0.48	7	2	2	2	0	2
66387	NA	NA	NA	NA	NA	NA	NA	NA	7	2	2	2	NA	1	1	1	25	NA	NA	1	1	NA	NA	NA	NA	NA	1	1	2	2	2	2	NA	NA	NA	NA	11414.9	12293.9	1	94	5	5	0.57	7	7	2	1	0	1
66388	60	1.55	142	3.67	NA	NA	NA	NA	7	2	2	7	NA	4	4	2	94	NA	NA	1	1	NA	1	NA	NA	NA	1	1	2	1	2	2	NA	NA	NA	NA	7814.74	8106.81	2	95	1	1	0.25	3	3	1	1	0	2
66390	36	0.93	190	4.91	NA	NA	NA	NA	7	2	2	9	NA	1	1	1	115	NA	NA	1	1	NA	3	NA	NA	NA	2	1	2	2	2	2	NA	NA	NA	NA	17053.9	17778.3	3	92	5	5	0.95	4	4	0	2	0	2
66392	35	0.91	197	5.09	NA	NA	NA	NA	7	2	1	14	NA	5	6	2	170	NA	NA	1	1	NA	7	NA	NA	NA	1	1	2	1	2	2	1	2	2	1	8305.83	8595.33	1	93	15	15	5	3	3	0	2	0	2
66394	NA	NA	NA	NA	NA	NA	NA	NA	7	2	2	2	NA	1	1	1	26	NA	NA	1	1	NA	NA	NA	NA	NA	1	1	2	2	2	2	NA	NA	NA	NA	7051.67	7594.69	2	103	8	8	1.29	7	7	3	1	0	2
66400	40	1.03	148	3.83	NA	NA	NA	NA	7	2	2	11	NA	5	7	2	133	NA	NA	1	1	NA	5	NA	NA	NA	1	1	2	1	2	2	1	2	2	1	10699.5	11230.5	1	97	8	8	2.51	3	3	0	2	0	2
66401	42	1.09	178	4.6	NA	NA	NA	NA	7	2	2	6	NA	1	1	1	73	NA	NA	1	1	NA	0	NA	NA	NA	2	1	2	1	2	2	NA	NA	NA	NA	14414.5	14784	2	96	1	1	0.06	5	5	2	1	0	1
66403	NA	NA	NA	NA	NA	NA	NA	NA	7	2	2	5	NA	1	1	1	64	NA	NA	1	1	NA	NA	NA	NA	NA	2	1	2	1	2	2	NA	NA	NA	NA	17887.6	19748.4	1	92	4	4	0.74	4	4	1	1	0	1
66406	NA	NA	NA	NA	NA	NA	NA	NA	7	2	1	10	NA	5	6	2	120	NA	NA	1	1	NA	4	NA	NA	NA	1	1	2	1	2	2	NA	NA	NA	NA	7923.93	8546.65	1	91	77	77	NA	4	4	0	2	0	1
66407	45	1.16	119	3.08	NA	NA	NA	NA	7	2	2	9	NA	2	2	2	111	NA	NA	1	1	NA	2	NA	NA	NA	1	1	2	1	2	2	1	2	2	NA	15148.7	15796.7	2	91	2	2	0.22	4	4	0	3	0	2
66408	NA	NA	NA	NA	NA	NA	NA	NA	7	2	2	0	6	4	4	2	7	NA	NA	1	1	NA	NA	NA	NA	NA	1	1	2	1	2	2	NA	NA	NA	NA	3756.77	4035.95	1	99	7	7	1.06	7	7	3	1	0	1
66411	62	1.6	185	4.78	NA	NA	NA	NA	7	2	2	11	NA	4	4	2	141	NA	NA	1	1	NA	5	NA	NA	NA	1	1	2	1	2	2	1	2	2	1	7814.74	8587.43	2	95	10	10	2.32	6	6	1	2	0	1
66413	NA	NA	NA	NA	NA	NA	NA	NA	7	2	2	4	NA	5	7	1	60	NA	NA	1	1	NA	NA	NA	NA	NA	1	1	2	1	2	2	NA	NA	NA	NA	11412.6	11707.2	3	91	6	6	1.75	3	3	1	1	1	1
66414	NA	NA	NA	NA	NA	NA	NA	NA	7	1	2	4	NA	4	4	NA	NA	NA	NA	1	1	NA	NA	NA	NA	NA	1	1	2	1	2	2	NA	NA	NA	NA	8937.56	0	2	99	15	15	5	3	3	1	0	0	2
66415	NA	NA	NA	NA	NA	NA	NA	NA	7	2	1	1	20	2	2	1	20	NA	NA	1	1	NA	NA	NA	NA	NA	1	1	2	NA	NA	NA	NA	NA	NA	NA	15547	16657.5	3	92	NA	NA	NA	4	4	1	0	1	1
66417	NA	NA	NA	NA	NA	NA	NA	NA	7	2	2	5	NA	4	4	1	66	NA	NA	1	1	NA	NA	NA	NA	NA	1	1	2	1	2	2	NA	NA	NA	NA	12819.2	13388.5	1	98	5	5	1.26	3	3	1	1	0	2
66419	43	1.11	161	4.16	NA	NA	NA	NA	7	2	2	7	NA	1	1	1	87	NA	NA	1	1	NA	0	NA	NA	NA	1	1	2	1	2	2	NA	NA	NA	NA	15962.1	16664.7	1	92	6	6	1.12	4	4	0	2	0	1
66420	44	1.14	171	4.42	91	1.027	109	2.819	7	2	1	12	NA	5	6	1	152	NA	NA	1	1	NA	6	NA	NA	NA	1	1	2	1	2	2	1	2	2	1	6747.26	7022.13	2	94	15	15	5	5	5	0	2	1	1
66423	NA	NA	NA	NA	NA	NA	NA	NA	7	2	1	7	NA	5	6	2	91	NA	NA	1	1	NA	2	NA	NA	NA	1	1	2	1	2	2	NA	NA	NA	NA	6620.64	7182.79	2	100	4	4	0.44	7	7	1	2	2	1
66424	73	1.89	173	4.47	NA	NA	NA	NA	7	2	2	14	NA	1	1	1	172	NA	NA	1	1	NA	8	NA	NA	NA	1	1	2	1	2	2	1	2	2	1	18674.9	19049	2	92	8	8	1.42	7	7	0	4	0	2
66426	NA	NA	NA	NA	NA	NA	NA	NA	7	2	2	2	NA	1	1	2	33	NA	NA	1	1	NA	NA	NA	NA	NA	1	1	2	1	2	2	NA	NA	NA	NA	9955.15	10990.8	2	94	14	14	3.58	4	4	1	0	1	1
66428	NA	NA	NA	NA	NA	NA	NA	NA	7	2	2	1	15	5	7	1	16	NA	NA	1	1	NA	NA	NA	NA	NA	1	1	2	1	2	2	NA	NA	NA	NA	7483.23	7475.33	2	96	15	15	5	3	3	1	0	0	1
66430	40	1.03	113	2.92	NA	NA	NA	NA	7	2	1	11	NA	1	1	1	142	NA	NA	1	1	NA	5	NA	NA	NA	2	1	2	2	2	2	1	2	2	1	11036.5	10927.6	1	102	13	13	NA	6	6	1	2	0	2
66432	43	1.11	184	4.76	NA	NA	NA	NA	7	2	2	9	NA	3	3	2	118	NA	NA	1	1	NA	3	NA	NA	NA	1	1	2	1	2	2	1	2	2	1	17668.6	18764.6	2	95	6	6	0.9	6	6	1	1	0	1
66433	57	1.47	190	4.91	NA	NA	NA	NA	7	2	2	11	NA	3	3	1	141	NA	NA	1	1	NA	5	NA	NA	NA	1	1	2	1	2	2	1	2	2	1	16950.7	16668.2	2	98	5	5	0.8	5	5	1	3	0	2
66434	83	2.15	175	4.53	NA	NA	NA	NA	7	2	2	17	NA	2	2	2	210	2	NA	1	1	NA	11	NA	NA	NA	1	2	2	1	2	2	1	2	2	1	17848.7	18700.3	2	91	7	7	1.29	6	6	2	2	0	1
66435	NA	NA	NA	NA	NA	NA	NA	NA	7	2	1	3	NA	2	2	2	48	NA	NA	1	1	NA	NA	NA	NA	NA	1	1	2	1	2	2	NA	NA	NA	NA	15372.7	15393.5	1	90	6	6	1.68	3	3	1	1	0	2
66437	46	1.19	114	2.95	NA	NA	NA	NA	7	2	1	9	NA	5	7	1	110	NA	NA	1	1	NA	3	NA	NA	NA	1	1	2	1	2	2	1	2	2	1	8439.4	8726.88	1	103	3	3	0.37	5	5	1	2	0	2
66440	51	1.32	161	4.16	NA	NA	NA	NA	7	2	1	8	NA	2	2	2	96	NA	NA	1	1	NA	1	NA	NA	NA	1	1	2	1	2	2	1	2	2	1	12477.8	13297.7	2	94	8	8	2.01	4	4	1	1	0	1
66445	64	1.66	163	4.22	NA	NA	NA	NA	7	2	2	11	NA	1	1	1	139	NA	NA	1	1	NA	5	NA	NA	NA	1	1	2	1	2	2	1	2	2	1	17053.9	17496.5	2	98	8	8	2.26	4	4	0	1	0	2
66446	NA	NA	NA	NA	NA	NA	NA	NA	7	2	1	4	NA	4	4	2	52	NA	NA	1	1	NA	NA	NA	NA	NA	1	1	2	1	2	2	NA	NA	NA	NA	7466.08	7482.32	1	96	3	2	0.16	7	6	1	4	0	2
66450	65	1.68	171	4.42	NA	NA	NA	NA	7	2	2	7	NA	3	3	2	86	NA	NA	1	1	NA	0	NA	NA	NA	1	1	2	1	2	2	NA	NA	NA	NA	74327.8	75742.2	2	91	6	6	1.34	4	4	1	2	0	2
66452	NA	NA	NA	NA	NA	NA	NA	NA	7	2	1	2	NA	4	4	2	29	NA	NA	1	1	NA	NA	NA	NA	NA	1	1	2	1	2	2	NA	NA	NA	NA	6992.25	7205.82	2	97	3	1	0.44	3	1	2	0	0	2
66454	40	1.03	185	4.78	NA	NA	NA	NA	7	2	1	13	NA	4	4	1	167	NA	NA	1	1	NA	7	NA	NA	NA	1	1	2	1	2	2	1	2	2	1	19401	19892.6	2	102	15	15	5	4	4	0	2	0	1
66455	NA	NA	NA	NA	NA	NA	NA	NA	7	2	2	2	NA	1	1	1	29	NA	NA	1	1	NA	NA	NA	NA	NA	1	1	2	1	2	2	NA	NA	NA	NA	9132.14	9422.7	2	103	9	9	2.6	4	4	2	0	0	2
66459	41	1.06	160	4.14	83	0.937	102	2.638	7	2	2	15	NA	1	1	1	191	NA	NA	2	2	4	9	NA	NA	NA	2	1	1	2	2	1	1	2	2	1	13963.4	15453.2	2	103	13	13	NA	3	3	0	1	0	1
66461	NA	NA	NA	NA	NA	NA	NA	NA	7	2	1	0	11	5	7	1	11	NA	NA	1	1	NA	NA	NA	NA	NA	1	1	2	1	2	2	NA	NA	NA	NA	6751.6	7305.61	2	92	6	6	1.35	3	3	1	0	0	2
66463	NA	NA	NA	NA	NA	NA	NA	NA	7	1	2	3	NA	4	4	NA	NA	NA	NA	1	1	NA	NA	NA	NA	NA	1	1	2	NA	NA	NA	NA	NA	NA	NA	10683.9	0	1	96	NA	NA	NA	4	4	1	1	0	2
66466	64	1.66	179	4.63	NA	NA	NA	NA	7	2	1	6	NA	1	1	1	75	NA	NA	1	1	NA	0	NA	NA	NA	2	1	1	1	2	2	NA	NA	NA	NA	14150.1	14374.1	3	91	7	7	1.42	6	6	1	3	0	1
66468	NA	NA	NA	NA	NA	NA	NA	NA	7	2	1	9	NA	5	7	2	112	NA	NA	1	1	NA	3	NA	NA	NA	1	1	2	1	2	2	NA	NA	NA	NA	24259.6	25770.3	3	91	1	1	0.19	3	3	0	2	0	2
66469	44	1.14	185	4.78	NA	NA	NA	NA	7	2	1	18	NA	3	3	2	217	2	NA	1	1	NA	11	NA	NA	NA	1	2	2	1	2	2	1	2	2	1	26749	27840	1	101	1	1	0.08	3	3	1	0	0	2
66471	66	1.71	235	6.08	NA	NA	NA	NA	7	2	1	10	NA	4	4	2	124	NA	NA	1	1	NA	4	NA	NA	NA	1	1	2	1	2	2	1	2	2	1	7886.49	7943.68	1	99	10	10	3.13	4	4	0	2	0	1
66478	43	1.11	132	3.41	NA	NA	NA	NA	7	2	1	14	NA	1	1	1	172	NA	NA	1	1	NA	7	NA	NA	NA	1	1	2	1	2	2	1	2	2	1	22768.4	22944	2	98	14	14	2.87	5	5	0	3	0	2
66479	NA	NA	NA	NA	NA	NA	NA	NA	7	2	2	2	NA	3	3	1	30	NA	NA	1	1	NA	NA	NA	NA	NA	1	1	2	1	2	2	NA	NA	NA	NA	46813	48287.8	1	91	8	8	2.17	4	4	2	0	0	2
66480	64	1.66	148	3.83	NA	NA	NA	NA	7	2	2	13	NA	1	1	1	162	NA	NA	2	2	3	6	NA	NA	NA	2	1	2	2	2	2	1	2	2	1	21818	22992.9	2	102	7	7	1.79	4	4	0	2	0	1
66481	82	2.12	196	5.07	54	0.61	103	2.664	7	2	1	12	NA	2	2	2	152	NA	NA	2	2	2	6	NA	NA	NA	2	1	2	2	2	2	1	2	2	1	14081.8	15478.4	2	90	3	3	0.46	5	5	0	2	2	1
66482	57	1.47	157	4.06	NA	NA	NA	NA	7	2	2	9	NA	1	1	1	109	NA	NA	1	1	NA	3	NA	NA	NA	2	1	2	1	2	2	1	2	2	1	16986	17733.6	2	102	6	6	1	6	6	1	3	0	1
66483	NA	NA	NA	NA	NA	NA	NA	NA	7	1	2	13	NA	4	4	NA	NA	NA	NA	1	1	NA	55	NA	NA	NA	1	1	2	1	2	2	NA	NA	NA	NA	12531.9	0	2	100	2	2	0.25	4	4	2	1	0	2
66484	48	1.24	171	4.42	NA	NA	NA	NA	7	2	1	6	NA	3	3	2	80	NA	NA	1	1	NA	1	NA	NA	NA	1	1	2	1	2	2	NA	NA	NA	NA	23797	25112.6	1	95	5	5	1.19	3	3	1	1	0	1
66486	NA	NA	NA	NA	NA	NA	NA	NA	7	2	1	1	23	2	2	2	23	NA	NA	1	1	NA	NA	NA	NA	NA	2	1	2	2	2	2	NA	NA	NA	NA	13002.9	13931.7	2	91	4	4	0.76	4	4	1	0	0	2
66488	NA	NA	NA	NA	NA	NA	NA	NA	7	2	2	10	NA	5	7	2	124	NA	NA	1	1	NA	3	NA	NA	NA	1	1	2	1	2	2	1	2	2	1	9620.27	10273	2	91	12	12	NA	4	4	0	2	0	1
66489	NA	NA	NA	NA	NA	NA	NA	NA	7	2	1	4	NA	3	3	1	52	NA	NA	1	1	NA	NA	NA	NA	NA	1	1	2	1	2	2	NA	NA	NA	NA	81508.6	89259.9	1	91	8	8	2.17	4	4	2	0	0	2
66492	50	1.29	179	4.63	NA	NA	NA	NA	7	2	1	13	NA	2	2	2	157	NA	NA	1	1	NA	7	NA	NA	NA	1	1	2	1	2	2	1	1	2	NA	19186.4	19608.7	1	90	6	6	0.81	6	6	0	3	0	2
66493	47	1.22	195	5.04	NA	NA	NA	NA	7	2	2	19	NA	4	4	2	238	2	NA	1	1	NA	11	NA	NA	NA	1	2	2	1	2	2	1	2	2	1	16363.9	16162.5	1	101	13	13	NA	3	3	1	0	0	2
66496	NA	NA	NA	NA	NA	NA	NA	NA	7	2	2	2	NA	5	7	2	25	NA	NA	1	1	NA	NA	NA	NA	NA	1	1	2	1	2	2	NA	NA	NA	NA	7734.99	7934.65	2	95	2	2	0.56	2	2	1	0	0	2
66498	43	1.11	125	3.23	82	0.926	66	1.707	7	2	2	14	NA	3	3	1	176	NA	NA	1	1	NA	8	NA	NA	NA	1	1	2	1	2	2	1	2	2	1	113907	124197	1	94	8	8	1.67	5	5	1	2	0	1
66500	53	1.37	131	3.39	31	0.35	72	1.862	7	2	1	15	NA	5	6	2	189	NA	NA	2	2	2	10	NA	NA	NA	1	1	2	1	2	2	1	2	2	1	7291.65	7756.69	3	91	4	4	0.69	5	5	0	2	0	1
66501	NA	NA	NA	NA	NA	NA	NA	NA	7	2	1	0	6	1	1	1	6	NA	NA	1	1	NA	NA	NA	NA	NA	2	1	2	2	2	2	NA	NA	NA	NA	7237.39	7237.53	1	102	6	6	1.43	4	4	2	0	0	1
66508	46	1.19	135	3.49	NA	NA	NA	NA	7	2	2	13	NA	4	4	2	159	NA	NA	1	1	NA	8	NA	NA	NA	1	1	2	1	2	2	1	2	2	1	16363.9	16149.6	1	95	12	12	NA	2	2	0	1	0	2
66510	36	0.93	156	4.03	NA	NA	NA	NA	7	2	1	11	NA	4	4	1	133	NA	NA	1	1	NA	5	NA	NA	NA	1	1	2	1	2	2	1	2	2	1	10199.9	10684.9	1	100	9	9	2.22	5	5	1	2	0	2
66512	39	1.01	134	3.47	NA	NA	NA	NA	7	2	2	8	NA	1	1	1	103	NA	NA	2	2	2	2	NA	NA	NA	2	1	2	1	2	2	1	2	2	1	21075.3	21477.8	1	92	5	5	0.87	4	4	0	2	0	1
66516	62	1.6	178	4.6	NA	NA	NA	NA	7	2	1	6	NA	1	1	1	82	NA	NA	1	1	NA	0	NA	NA	NA	1	1	2	1	2	2	NA	NA	NA	NA	13927.5	14007.4	2	98	14	14	3.91	4	4	1	1	0	1
66517	NA	NA	NA	NA	NA	NA	NA	NA	7	2	1	2	NA	4	4	1	27	NA	NA	2	1	1	NA	NA	NA	NA	1	1	2	1	2	2	NA	NA	NA	NA	7366.63	7382.66	1	98	10	10	1.89	7	7	3	2	0	1
66519	70	1.81	192	4.97	NA	NA	NA	NA	7	2	2	9	NA	4	4	1	109	NA	NA	1	1	NA	2	NA	NA	NA	1	1	2	1	2	2	1	2	2	1	11116.4	11717.6	1	92	5	5	0.95	4	4	0	2	0	2
66521	38	0.98	132	3.41	NA	NA	NA	NA	7	2	2	8	NA	3	3	2	103	NA	NA	1	1	NA	2	NA	NA	NA	1	1	2	1	2	2	1	2	2	1	15442.3	15459.9	2	94	7	7	1.62	5	5	0	3	0	1
66526	NA	NA	NA	NA	NA	NA	NA	NA	7	2	1	0	7	3	3	2	7	NA	NA	1	1	NA	NA	NA	NA	NA	1	1	2	1	2	2	NA	NA	NA	NA	11414.2	12219.4	1	93	6	6	1.16	4	4	2	0	0	2
66528	NA	NA	NA	NA	NA	NA	NA	NA	7	2	2	13	NA	4	4	2	163	NA	NA	2	2	2	6	NA	NA	NA	1	1	1	1	2	1	1	2	2	1	14105.7	14983.5	1	93	5	5	0.64	7	7	0	2	1	1
66529	NA	NA	NA	NA	NA	NA	NA	NA	7	2	1	0	0	4	4	2	0	NA	NA	1	1	NA	NA	NA	NA	NA	1	1	2	1	2	2	NA	NA	NA	NA	5361	5443.28	2	90	6	6	1.4	3	3	1	1	0	2
66530	NA	NA	NA	NA	NA	NA	NA	NA	7	2	2	3	NA	5	6	1	37	NA	NA	1	1	NA	NA	NA	NA	NA	1	1	2	1	2	2	NA	NA	NA	NA	7144	7774.28	3	91	15	15	5	4	4	2	0	0	2
66534	NA	NA	NA	NA	NA	NA	NA	NA	7	2	1	3	NA	4	4	2	40	NA	NA	1	1	NA	NA	NA	NA	NA	1	1	2	1	2	2	NA	NA	NA	NA	9304.44	9588.63	2	100	1	1	0.06	3	3	1	1	0	2
66537	65	1.68	137	3.54	NA	NA	NA	NA	7	2	1	15	NA	3	3	1	182	NA	NA	1	1	NA	8	NA	NA	NA	1	1	2	1	2	2	1	2	2	1	39918.1	39803.7	1	98	9	9	4.03	2	2	0	1	0	2
66539	NA	NA	NA	NA	NA	NA	NA	NA	7	2	2	9	NA	3	3	2	114	NA	NA	1	1	NA	3	NA	NA	NA	1	1	2	1	2	2	1	2	2	1	43531.2	45562.6	1	91	7	7	2.05	3	3	0	1	0	2
66540	NA	NA	NA	NA	NA	NA	NA	NA	7	2	2	0	4	4	4	1	5	NA	NA	1	1	NA	NA	NA	NA	NA	1	1	2	1	2	2	NA	NA	NA	NA	5264.08	5655.28	2	98	5	5	0.59	7	7	3	0	0	2
66975	44	1.14	125	3.23	40	0.452	73	1.888	7	2	1	17	NA	2	2	1	205	2	NA	2	1	4	9	NA	NA	NA	1	2	2	2	2	2	1	2	2	1	18206.1	19392.1	2	93	3	3	0.58	4	4	0	1	1	1
66977	NA	NA	NA	NA	NA	NA	NA	NA	7	2	2	10	NA	4	4	2	124	NA	NA	1	1	NA	3	NA	NA	NA	1	1	2	1	2	2	1	2	2	1	8579.49	8919.48	2	97	4	4	0.57	5	5	1	3	0	2
66978	NA	NA	NA	NA	NA	NA	NA	NA	7	2	1	7	NA	5	6	2	86	NA	NA	2	2	3	1	NA	NA	NA	1	1	2	1	2	2	NA	NA	NA	NA	9928.62	10758.8	1	91	14	14	3.69	4	4	1	1	0	2
66979	NA	NA	NA	NA	NA	NA	NA	NA	7	2	2	16	NA	5	6	2	200	NA	NA	1	1	NA	11	NA	NA	NA	1	2	2	1	2	1	1	2	2	1	7588.54	8133.52	3	91	6	6	1.34	4	4	0	2	0	1
66980	61	1.58	122	3.15	NA	NA	NA	NA	7	2	1	7	NA	5	6	2	88	NA	NA	1	1	NA	1	NA	NA	NA	1	1	2	1	2	2	NA	NA	NA	NA	9928.62	10758.8	1	91	2	2	0.32	3	3	1	1	0	2
66983	NA	NA	NA	NA	NA	NA	NA	NA	7	2	2	9	NA	4	4	1	113	NA	NA	1	1	NA	3	NA	NA	NA	1	1	2	1	2	2	1	2	2	NA	8362.26	9003.97	2	100	1	1	0.08	5	5	1	2	0	2
66986	NA	NA	NA	NA	NA	NA	NA	NA	7	2	1	9	NA	5	6	1	116	NA	NA	1	1	NA	4	NA	NA	NA	1	1	1	1	2	1	1	2	2	1	6254.09	6623.19	2	92	5	5	0.64	7	7	1	2	1	1
66987	NA	NA	NA	NA	NA	NA	NA	NA	7	2	1	0	8	5	6	2	9	NA	NA	1	1	NA	NA	NA	NA	NA	1	1	2	1	2	2	NA	NA	NA	NA	5507.58	5738.28	1	97	15	15	4.84	6	6	2	0	0	1
66989	NA	NA	NA	NA	NA	NA	NA	NA	7	2	2	1	14	1	1	1	15	NA	NA	1	1	NA	NA	NA	NA	NA	1	1	2	1	2	2	NA	NA	NA	NA	11512.8	11879.1	2	98	2	2	0.35	3	3	2	0	0	2
66992	40	1.03	169	4.37	NA	NA	NA	NA	7	2	1	7	NA	3	3	2	86	NA	NA	1	1	NA	1	NA	NA	NA	1	1	2	1	2	2	NA	NA	NA	NA	42986.5	44927	2	94	14	14	2.83	6	6	0	4	0	2
66997	NA	NA	NA	NA	NA	NA	NA	NA	7	2	2	15	NA	4	4	1	185	NA	NA	1	1	NA	8	NA	NA	NA	1	1	2	1	2	2	1	2	2	1	19770.2	20174.2	2	102	10	10	3.78	3	3	0	1	0	1
66998	NA	NA	NA	NA	NA	NA	NA	NA	7	2	2	5	NA	4	4	2	66	NA	NA	1	1	NA	NA	NA	NA	NA	1	1	2	1	2	2	NA	NA	NA	NA	10771.9	12037.5	2	97	4	4	0.81	4	4	1	1	0	2
66999	51	1.32	138	3.57	44	0.497	78	2.017	7	2	2	15	NA	4	4	1	191	NA	NA	1	1	NA	9	NA	NA	NA	1	1	2	1	2	2	1	2	2	1	13801.6	14246.4	1	100	10	10	2.59	5	5	0	1	0	2
67004	NA	NA	NA	NA	NA	NA	NA	NA	7	2	2	4	NA	1	1	1	54	NA	NA	1	1	NA	NA	NA	NA	NA	1	1	2	1	2	2	NA	NA	NA	NA	18078.7	18849	1	101	2	2	0.26	5	5	3	0	0	2
67005	42	1.09	133	3.44	NA	NA	NA	NA	7	2	1	19	NA	4	4	2	239	2	NA	1	1	NA	11	NA	NA	NA	1	2	2	1	2	2	1	2	2	1	11351.7	11256.9	2	95	8	8	1.61	6	6	1	3	0	2
67006	NA	NA	NA	NA	NA	NA	NA	NA	7	2	2	2	NA	4	4	2	26	NA	NA	1	1	NA	NA	NA	NA	NA	1	1	2	1	2	2	NA	NA	NA	NA	7348.24	7906.79	2	95	8	8	1.61	6	6	1	3	0	2
67008	48	1.24	201	5.2	80	0.903	137	3.543	7	2	2	17	NA	4	4	1	210	2	NA	1	1	NA	11	NA	NA	NA	1	2	2	1	2	2	1	2	2	1	16659.3	16705.7	1	92	77	77	NA	5	5	1	2	0	2
67010	NA	NA	NA	NA	NA	NA	NA	NA	7	2	2	3	NA	2	2	2	45	NA	NA	1	1	NA	NA	NA	NA	NA	2	1	2	2	2	2	NA	NA	NA	NA	11009.9	11479	1	93	13	3	0.54	6	3	2	1	0	1
67013	72	1.86	209	5.4	NA	NA	NA	NA	7	2	1	11	NA	4	4	2	132	NA	NA	1	1	NA	5	NA	NA	NA	1	1	2	1	2	2	1	2	2	1	9699.68	9867.95	2	97	14	14	3.91	4	4	1	1	0	1
67016	NA	NA	NA	NA	NA	NA	NA	NA	7	2	2	11	NA	3	3	2	136	NA	NA	1	1	NA	4	NA	NA	NA	1	1	2	1	2	2	NA	NA	NA	NA	48532.9	48387	1	98	14	14	3.9	4	4	0	3	0	2
67017	44	1.14	142	3.67	NA	NA	NA	NA	7	2	1	11	NA	3	3	2	139	NA	NA	1	1	NA	5	NA	NA	NA	1	1	2	1	2	2	NA	NA	NA	NA	82670.2	85919.6	1	97	15	15	5	5	5	0	3	0	2
67018	NA	NA	NA	NA	NA	NA	NA	NA	7	1	1	5	NA	2	2	NA	NA	NA	NA	1	1	NA	NA	NA	NA	NA	1	1	2	2	2	2	NA	NA	NA	NA	17458.5	0	2	91	6	6	1.3	4	4	1	1	0	2
67019	46	1.19	153	3.96	NA	NA	NA	NA	7	2	1	6	NA	5	7	1	83	NA	NA	1	1	NA	0	NA	NA	NA	1	1	2	1	2	2	NA	NA	NA	NA	7101.1	7528.51	2	96	15	15	5	4	4	1	1	0	2
67024	63	1.63	168	4.34	80	0.903	89	2.302	7	2	2	12	NA	3	3	2	146	NA	NA	1	1	NA	6	NA	NA	NA	1	1	2	1	2	2	1	2	2	1	71303.3	77744.5	2	94	15	15	5	5	5	0	2	0	1
67027	NA	NA	NA	NA	NA	NA	NA	NA	7	2	2	15	NA	1	1	2	192	NA	NA	2	1	4	10	NA	NA	NA	2	1	2	2	2	2	1	2	2	1	18166.9	19929.4	2	94	7	7	1.33	6	6	0	1	0	1
67028	76	1.97	144	3.72	NA	NA	NA	NA	7	2	2	6	NA	1	1	1	75	NA	NA	1	1	NA	0	NA	NA	NA	1	1	2	1	2	2	NA	NA	NA	NA	10118.4	10311.6	1	103	7	7	0.51	7	7	3	4	0	1
67029	NA	NA	NA	NA	NA	NA	NA	NA	7	2	2	2	NA	5	6	2	29	NA	NA	1	1	NA	NA	NA	NA	NA	1	1	2	1	2	2	NA	NA	NA	NA	4938.04	5373.7	1	91	5	5	0.89	4	4	2	0	0	1
67030	NA	NA	NA	NA	NA	NA	NA	NA	7	2	1	6	NA	4	4	1	79	NA	NA	1	1	NA	0	NA	NA	NA	1	1	2	1	2	2	NA	NA	NA	NA	8714.56	8865.73	2	96	12	10	2.17	7	6	2	3	0	1
67031	50	1.29	168	4.34	NA	NA	NA	NA	7	2	2	18	NA	4	4	2	219	2	NA	1	1	NA	13	NA	NA	NA	1	2	2	1	2	2	1	2	2	1	12857.5	12921.2	2	97	5	5	0.92	5	5	0	3	0	2
67033	NA	NA	NA	NA	NA	NA	NA	NA	7	2	1	3	NA	4	4	1	45	NA	NA	1	1	NA	NA	NA	NA	NA	1	1	2	1	2	2	NA	NA	NA	NA	10615.6	11270.9	1	100	8	8	1.61	6	6	1	3	0	1
67035	NA	NA	NA	NA	NA	NA	NA	NA	7	2	2	3	NA	1	1	1	40	NA	NA	1	1	NA	NA	NA	NA	NA	2	1	2	2	2	2	NA	NA	NA	NA	13196.7	14212.9	2	96	8	8	1.33	7	7	2	1	1	1
67036	NA	NA	NA	NA	NA	NA	NA	NA	7	2	2	16	NA	2	2	2	202	NA	NA	1	1	NA	11	NA	NA	NA	2	2	2	2	2	2	1	2	2	1	12536.7	13554	3	90	12	12	NA	2	2	0	1	0	2
67038	41	1.06	100	2.59	NA	NA	NA	NA	7	2	1	11	NA	3	3	2	143	NA	NA	1	1	NA	5	NA	NA	NA	1	1	2	1	2	2	1	2	2	1	13713.9	16784.3	1	99	6	6	1.12	4	4	0	2	0	1
67040	47	1.22	149	3.85	72	0.813	88	2.276	7	2	2	19	NA	1	1	2	232	2	NA	1	1	NA	15	NA	NA	NA	2	2	2	2	2	2	2	2	2	2	18368.9	18722	2	94	9	1	0.14	3	1	0	0	0	2
67042	NA	NA	NA	NA	NA	NA	NA	NA	7	2	2	9	NA	5	6	1	115	NA	NA	1	1	NA	3	NA	NA	NA	1	1	1	1	2	1	NA	NA	NA	NA	8022.91	9049.56	2	92	6	6	1.34	4	4	1	1	0	1
67044	53	1.37	153	3.96	NA	NA	NA	NA	7	2	2	19	NA	5	7	2	231	2	NA	1	1	NA	15	NA	NA	NA	1	2	2	1	2	2	1	2	2	1	11975.5	12291.1	1	97	15	15	5	6	6	0	3	0	1
67045	NA	NA	NA	NA	NA	NA	NA	NA	7	2	2	1	13	3	3	1	15	NA	NA	1	1	NA	NA	NA	NA	NA	1	1	2	1	2	2	NA	NA	NA	NA	19168.3	20370.5	1	94	3	3	0.39	6	6	2	2	0	2
67048	47	1.22	123	3.18	47	0.531	67	1.733	7	2	2	12	NA	5	7	1	148	NA	NA	1	1	NA	6	NA	NA	NA	1	1	2	1	2	2	1	2	2	1	12427.9	12265.2	1	102	15	15	5	4	4	0	2	0	2
67050	47	1.22	168	4.34	NA	NA	NA	NA	7	2	2	8	NA	1	1	2	105	NA	NA	1	1	NA	3	NA	NA	NA	2	1	2	2	2	2	1	2	2	2	13231.4	13813.8	2	97	13	13	NA	3	3	0	1	0	1
67054	59	1.53	197	5.09	NA	NA	NA	NA	7	2	2	8	NA	1	1	1	104	NA	NA	1	1	NA	2	NA	NA	NA	1	1	2	1	2	2	1	2	2	1	17458.5	18973.6	1	94	6	6	0.97	6	6	1	3	0	1
67057	NA	NA	NA	NA	NA	NA	NA	NA	7	2	1	0	2	4	4	2	3	NA	NA	1	1	NA	NA	NA	NA	NA	1	1	2	1	2	2	NA	NA	NA	NA	6423.67	6522.27	1	96	14	14	4.19	3	3	1	0	0	1
67060	49	1.27	143	3.7	47	0.531	85	2.198	7	2	2	16	NA	4	4	2	198	NA	NA	1	1	NA	10	NA	NA	NA	1	2	2	1	2	2	1	2	2	1	11478.4	11446.1	1	96	6	6	1.21	4	4	0	2	0	2
67062	NA	NA	NA	NA	NA	NA	NA	NA	7	2	2	1	14	3	3	1	15	NA	NA	1	1	NA	NA	NA	NA	NA	1	1	2	1	2	2	NA	NA	NA	NA	46813	47428.2	1	94	8	8	2.62	3	3	1	0	0	2
67063	49	1.27	137	3.54	56	0.632	77	1.991	7	2	1	15	NA	3	3	1	188	NA	NA	1	1	NA	8	NA	NA	NA	1	1	2	1	2	2	1	2	2	1	84860.6	85065.5	2	98	15	15	5	4	4	0	2	0	1
67069	56	1.45	158	4.09	101	1.14	82	2.121	7	2	1	19	NA	3	3	2	235	2	NA	1	1	NA	66	NA	NA	NA	1	2	2	1	2	2	1	2	2	1	69216.3	70543.2	1	91	15	15	5	3	3	0	0	0	2
67071	68	1.76	228	5.9	NA	NA	NA	NA	7	2	2	16	NA	3	3	2	194	NA	NA	1	1	NA	10	NA	NA	NA	1	2	2	1	2	2	1	2	2	1	135393	139318	1	97	14	14	3.9	4	4	0	2	0	1
67072	43	1.11	136	3.52	NA	NA	NA	NA	7	2	1	11	NA	2	2	1	133	NA	NA	1	1	NA	3	NA	NA	NA	1	1	2	1	2	2	1	2	2	1	11971.6	11920.8	2	100	14	14	3.58	4	4	0	1	0	1
67075	40	1.03	103	2.66	55	0.621	52	1.345	7	2	2	14	NA	3	3	1	181	NA	NA	1	1	NA	8	NA	NA	NA	1	1	2	1	2	2	1	2	2	1	114662	116814	2	101	14	14	4.86	3	3	0	1	0	1
67076	82	2.12	142	3.67	NA	NA	NA	NA	7	2	2	10	NA	3	3	1	130	NA	NA	1	1	NA	4	NA	NA	NA	1	1	2	1	2	2	NA	NA	NA	NA	23170.9	22863.2	3	91	2	2	0.33	4	4	0	3	0	2
67077	NA	NA	NA	NA	NA	NA	NA	NA	7	1	2	4	NA	5	7	NA	NA	NA	NA	1	1	NA	NA	NA	NA	NA	1	1	2	1	2	2	NA	NA	NA	NA	5878.07	0	1	91	15	15	5	5	5	2	1	0	1
67080	37	0.96	125	3.23	NA	NA	NA	NA	7	2	2	11	NA	3	3	2	140	NA	NA	1	1	NA	6	NA	NA	NA	1	1	2	1	2	2	1	2	2	1	14287.7	14320.2	2	97	7	7	1.92	3	3	0	1	0	1
67082	35	0.91	139	3.59	102	1.152	84	2.172	7	2	1	18	NA	1	1	1	224	2	NA	1	1	NA	66	NA	NA	NA	1	2	2	1	2	2	1	2	2	1	22768.4	22766.4	2	98	5	5	1.61	2	2	0	0	0	2
67084	NA	NA	NA	NA	NA	NA	NA	NA	7	2	2	5	NA	3	3	2	65	NA	NA	1	1	NA	NA	NA	NA	NA	1	1	2	1	2	2	NA	NA	NA	NA	27528.7	30383.1	1	95	5	5	1.19	3	3	1	1	0	1
67086	59	1.53	168	4.34	NA	NA	NA	NA	7	2	1	8	NA	1	1	1	108	NA	NA	2	2	3	2	NA	NA	NA	2	1	1	1	2	1	1	2	2	1	17882.6	17720.2	2	98	3	3	0.4	6	6	1	2	0	2
67090	NA	NA	NA	NA	NA	NA	NA	NA	7	2	2	0	4	2	2	2	4	NA	NA	1	1	NA	NA	NA	NA	NA	2	1	2	1	2	2	NA	NA	NA	NA	6752.98	6610.91	1	93	12	7	2	4	3	1	0	0	1
67091	NA	NA	NA	NA	NA	NA	NA	NA	7	2	2	12	NA	2	2	1	149	NA	NA	1	1	NA	6	NA	NA	NA	2	1	2	2	2	2	1	2	2	1	15809.1	17342.8	2	93	3	3	0.52	5	5	0	2	0	1
67093	42	1.09	242	6.26	NA	NA	NA	NA	7	2	1	10	NA	1	1	1	126	NA	NA	1	1	NA	4	NA	NA	NA	1	1	2	1	2	2	1	2	2	NA	16288.9	16868.8	1	101	3	3	0.41	5	5	0	2	1	2
67096	57	1.47	152	3.93	NA	NA	NA	NA	7	2	1	11	NA	1	1	1	141	NA	NA	1	1	NA	5	NA	NA	NA	1	1	2	1	2	2	1	2	2	1	11399.2	11295.7	1	103	5	5	0.71	6	6	2	2	0	2
67097	35	0.91	147	3.8	NA	NA	NA	NA	7	2	2	7	NA	1	1	2	85	NA	NA	1	1	NA	1	NA	NA	NA	1	1	2	1	2	2	NA	NA	NA	NA	15225.9	15373.8	2	94	7	7	1.88	4	4	0	2	0	2
67099	37	0.96	168	4.34	NA	NA	NA	NA	7	2	1	7	NA	2	2	1	94	NA	NA	1	1	NA	1	NA	NA	NA	2	1	2	2	2	2	NA	NA	NA	NA	12231.9	14410.7	1	100	3	3	0.39	5	5	1	2	0	1
67101	61	1.58	133	3.44	NA	NA	NA	NA	7	2	2	8	NA	1	1	1	101	NA	NA	1	1	NA	2	NA	NA	NA	2	1	2	2	2	2	1	2	2	1	20495.1	21365.8	3	92	4	4	0.46	7	7	1	2	0	2
67102	49	1.27	150	3.88	NA	NA	NA	NA	7	2	2	13	NA	3	3	2	162	NA	NA	1	1	NA	7	NA	NA	NA	1	1	2	1	2	2	1	2	2	1	133501	137370	1	98	5	5	1.39	2	2	0	1	0	1
67103	NA	NA	NA	NA	NA	NA	NA	NA	7	2	2	3	NA	2	2	2	38	NA	NA	1	1	NA	NA	NA	NA	NA	2	1	2	2	2	2	NA	NA	NA	NA	11429.4	12618.3	2	90	5	5	1.19	3	3	1	0	1	2
67104	52	1.34	138	3.57	NA	NA	NA	NA	7	2	1	8	NA	4	4	2	106	NA	NA	1	1	NA	2	NA	NA	NA	1	1	2	1	2	2	1	2	2	1	9699.68	9892.53	2	97	5	5	1.08	3	3	1	1	0	2
67108	55	1.42	119	3.08	NA	NA	NA	NA	7	2	1	6	NA	1	1	1	75	NA	NA	1	1	NA	0	NA	NA	NA	2	1	2	2	2	2	NA	NA	NA	NA	11881.1	11935.8	1	102	6	6	0.96	5	5	0	2	0	1
67110	61	1.58	223	5.77	NA	NA	NA	NA	7	2	2	7	NA	4	4	1	90	NA	NA	2	1	3	2	NA	NA	NA	1	1	2	1	2	2	NA	NA	NA	NA	7140.21	7289.8	2	93	12	12	NA	4	4	1	1	0	2
67111	43	1.11	158	4.09	NA	NA	NA	NA	7	2	1	11	NA	1	1	1	141	NA	NA	2	2	2	4	NA	NA	NA	2	1	2	2	2	2	1	2	2	2	13870.8	14200.5	2	102	7	7	1.33	6	6	1	3	0	1
67114	NA	NA	NA	NA	NA	NA	NA	NA	7	2	1	6	NA	5	6	1	73	NA	NA	1	1	NA	0	NA	NA	NA	1	1	2	1	2	2	NA	NA	NA	NA	7241.7	8178.42	1	102	15	15	4.59	4	4	1	1	0	1
67122	58	1.5	208	5.38	64	0.723	137	3.543	7	2	1	17	NA	4	4	1	205	2	NA	1	1	NA	10	NA	NA	NA	1	2	2	1	2	2	1	2	2	1	12296.7	12194	1	102	7	7	2.72	2	2	0	1	0	2
67124	43	1.11	153	3.96	NA	NA	NA	NA	7	2	2	8	NA	3	3	1	103	NA	NA	1	1	NA	2	NA	NA	NA	1	1	2	1	2	2	1	2	2	1	23170.9	22863.2	1	94	4	4	1.06	2	2	0	1	0	2
67125	NA	NA	NA	NA	NA	NA	NA	NA	7	2	1	2	NA	2	2	2	34	NA	NA	1	1	NA	NA	NA	NA	NA	1	1	2	1	2	2	NA	NA	NA	NA	8331.65	8595.38	2	90	15	15	4.2	5	5	1	0	0	2
67127	48	1.24	146	3.78	44	0.497	89	2.302	7	2	1	18	NA	4	4	1	228	2	NA	1	1	NA	12	NA	NA	NA	1	2	2	NA	NA	NA	1	2	2	1	14650.5	14679.5	2	102	14	14	3.25	5	5	1	1	0	2
67130	62	1.6	158	4.09	NA	NA	NA	NA	7	2	2	10	NA	2	2	1	121	NA	NA	1	1	NA	3	NA	NA	NA	1	1	2	1	2	2	1	2	2	1	15352.6	15746.1	2	102	15	12	NA	5	4	0	3	0	1
67131	NA	NA	NA	NA	NA	NA	NA	NA	7	2	1	8	NA	3	3	1	103	NA	NA	1	1	NA	NA	NA	NA	NA	1	1	2	1	2	2	1	2	2	1	18834.7	20852	1	94	5	5	1.2	3	3	0	1	0	1
67136	55	1.42	179	4.63	NA	NA	NA	NA	7	2	2	11	NA	5	7	2	137	NA	NA	1	1	NA	5	NA	NA	NA	1	1	2	1	2	2	1	2	2	1	18348.6	20109.6	2	90	77	77	NA	6	6	0	4	0	2
67138	61	1.58	148	3.83	NA	NA	NA	NA	7	2	2	8	NA	2	2	2	102	NA	NA	2	1	3	1	NA	NA	NA	1	1	2	1	2	2	1	2	2	1	15583.6	16935.9	1	93	15	15	5	4	4	0	2	0	1
67139	NA	NA	NA	NA	NA	NA	NA	NA	7	2	2	0	1	1	1	2	1	NA	NA	1	1	NA	NA	NA	NA	NA	1	1	2	1	2	2	NA	NA	NA	NA	8907.99	8720.58	1	95	1	1	0	3	3	1	0	0	2
67140	NA	NA	NA	NA	NA	NA	NA	NA	7	1	2	12	NA	5	7	NA	NA	NA	NA	1	1	NA	6	NA	NA	NA	1	1	2	1	2	2	NA	NA	NA	NA	5268.77	0	1	99	9	9	2.68	4	4	0	2	0	1
67142	NA	NA	NA	NA	NA	NA	NA	NA	7	2	1	2	NA	4	4	2	25	NA	NA	1	1	NA	NA	NA	NA	NA	1	1	2	1	2	2	NA	NA	NA	NA	6992.25	7710.09	2	97	1	1	0.33	2	2	1	0	0	2
67145	NA	NA	NA	NA	NA	NA	NA	NA	7	2	2	0	9	4	4	2	9	NA	NA	1	1	NA	NA	NA	NA	NA	1	1	2	1	2	2	NA	NA	NA	NA	3320.89	3567.68	2	99	NA	77	NA	7	7	1	0	1	2
67146	NA	NA	NA	NA	NA	NA	NA	NA	7	2	2	7	NA	3	3	2	87	NA	NA	1	1	NA	1	NA	NA	NA	1	1	2	1	2	2	NA	NA	NA	NA	24070.5	25563.7	1	95	6	6	1.09	5	5	0	3	0	1
67147	NA	NA	NA	NA	NA	NA	NA	NA	7	2	1	1	22	4	4	2	23	NA	NA	1	1	NA	NA	NA	NA	NA	1	1	2	1	2	2	NA	NA	NA	NA	6347.22	6541.08	2	95	6	6	1.3	4	4	1	1	0	1
67150	NA	NA	NA	NA	NA	NA	NA	NA	7	2	1	0	7	4	4	2	8	NA	NA	1	1	NA	NA	NA	NA	NA	1	1	2	1	2	2	NA	NA	NA	NA	6246.57	6909.31	2	95	1	1	0.13	2	2	1	0	0	2
67151	NA	NA	NA	NA	NA	NA	NA	NA	7	2	1	5	NA	4	4	1	60	NA	NA	1	1	NA	NA	NA	NA	NA	1	1	2	1	2	2	NA	NA	NA	NA	10040	10162.5	1	100	1	1	0.26	2	2	1	0	0	2
67152	NA	NA	NA	NA	NA	NA	NA	NA	7	2	2	10	NA	1	1	1	124	NA	NA	1	1	NA	3	NA	NA	NA	2	1	1	1	2	1	1	2	2	1	14414.5	14932.2	2	96	3	3	0.46	5	5	1	2	0	1
67154	NA	NA	NA	NA	NA	NA	NA	NA	7	2	1	4	NA	5	7	2	58	NA	NA	1	1	NA	NA	NA	NA	NA	1	1	2	1	2	2	NA	NA	NA	NA	10276.3	11526	1	97	15	15	4.77	4	4	1	1	0	1
67155	NA	NA	NA	NA	NA	NA	NA	NA	7	2	2	2	NA	5	6	1	27	NA	NA	1	1	NA	NA	NA	NA	NA	1	1	2	1	2	2	NA	NA	NA	NA	7128.63	7757.56	3	91	15	15	5	4	4	1	1	0	1
67156	51	1.32	163	4.22	NA	NA	NA	NA	7	2	2	10	NA	2	2	1	123	NA	NA	1	1	NA	4	NA	NA	NA	1	1	2	1	2	2	1	2	2	1	12307.8	13375.9	2	93	10	10	2.26	6	6	0	4	0	1
67157	61	1.58	151	3.9	NA	NA	NA	NA	7	2	2	18	NA	5	6	2	222	2	NA	2	1	3	11	NA	NA	NA	1	2	2	1	2	2	1	2	2	1	6937.46	7435.68	3	90	99	99	NA	4	4	0	1	0	1
67158	44	1.14	106	2.74	66	0.745	49	1.267	7	2	1	14	NA	2	2	1	178	NA	NA	2	2	3	9	NA	NA	NA	2	1	2	1	2	2	1	2	1	2	14117.2	14174.7	2	93	4	4	0.56	5	5	0	2	0	1
67160	40	1.03	121	3.13	NA	NA	NA	NA	7	2	2	15	NA	4	4	2	185	NA	NA	1	1	NA	9	NA	NA	NA	1	1	2	1	2	2	1	2	2	1	12209.7	12444.4	2	90	14	14	4.25	4	4	0	2	1	2
67162	NA	NA	NA	NA	NA	NA	NA	NA	7	2	1	4	NA	5	6	2	54	NA	NA	2	2	1	NA	NA	NA	NA	1	1	2	1	2	2	NA	NA	NA	NA	8402.1	9423.87	3	91	5	5	1.08	3	3	1	0	0	1
67163	NA	NA	NA	NA	NA	NA	NA	NA	7	2	1	4	NA	1	1	2	52	NA	NA	1	1	NA	NA	NA	NA	NA	2	1	2	1	2	2	NA	NA	NA	NA	14505.5	14964.7	2	94	4	4	0.73	5	5	2	1	0	1
67164	37	0.96	110	2.84	81	0.914	57	1.474	7	2	2	13	NA	5	6	1	165	NA	NA	1	1	NA	7	NA	NA	NA	1	1	2	1	2	2	1	2	2	1	10142.3	10534.5	3	91	15	15	5	4	4	0	2	0	1
67166	46	1.19	180	4.65	NA	NA	NA	NA	7	2	2	9	NA	2	2	2	116	NA	NA	2	1	3	2	NA	NA	NA	2	1	2	1	2	2	1	2	2	1	16099.1	16268.3	1	93	5	5	0.84	5	5	1	2	0	2
67167	48	1.24	141	3.65	NA	NA	NA	NA	7	2	1	8	NA	2	2	2	107	NA	NA	1	1	NA	2	NA	NA	NA	1	1	2	1	2	2	1	2	2	1	9390.52	10327.3	2	90	3	3	0.7	3	3	1	1	0	2
67168	30	0.78	155	4.01	NA	NA	NA	NA	7	2	2	11	NA	3	3	1	142	NA	NA	1	1	NA	5	NA	NA	NA	1	1	2	1	2	2	1	2	2	1	18801	18551.3	1	94	3	3	0.37	5	5	0	3	0	2
67170	63	1.63	163	4.22	NA	NA	NA	NA	7	2	1	13	NA	2	2	2	163	NA	NA	1	1	NA	6	NA	NA	NA	1	1	2	1	2	2	1	2	2	1	16033.3	17623.5	2	90	5	5	0.76	5	5	0	4	0	2
67172	NA	NA	NA	NA	NA	NA	NA	NA	7	2	1	5	NA	1	1	1	63	NA	NA	1	1	NA	NA	NA	NA	NA	1	1	2	1	2	2	NA	NA	NA	NA	19885.5	19912.3	1	92	10	10	3.04	4	4	2	0	0	2
67176	44	1.14	158	4.09	58	0.655	102	2.638	7	2	1	17	NA	4	4	2	206	2	NA	1	1	NA	11	NA	NA	NA	1	2	2	1	2	2	1	2	2	1	11834.8	12120.2	2	90	8	8	2.59	3	3	0	2	0	2
67178	NA	NA	NA	NA	NA	NA	NA	NA	7	2	1	4	NA	1	1	1	53	NA	NA	1	1	NA	NA	NA	NA	NA	2	1	2	2	2	2	NA	NA	NA	NA	17865.1	18430.6	3	92	3	3	0.51	5	5	1	2	0	2
67186	NA	NA	NA	NA	NA	NA	NA	NA	7	2	1	6	NA	2	2	1	85	NA	NA	1	1	NA	0	NA	NA	NA	1	1	2	1	2	2	NA	NA	NA	NA	11971.6	11920.8	2	100	14	14	3.58	4	4	1	1	0	1
67187	NA	NA	NA	NA	NA	NA	NA	NA	7	2	2	15	NA	1	1	1	188	NA	NA	1	1	NA	9	NA	NA	NA	1	1	2	1	2	2	1	2	2	1	12996.8	13369.7	1	103	7	7	0.51	7	7	3	4	0	1
67188	57	1.47	168	4.34	58	0.655	99	2.56	7	2	2	13	NA	4	4	1	161	NA	NA	1	1	NA	7	NA	NA	NA	1	1	2	1	2	2	1	2	2	1	14166.7	14623.2	1	100	6	6	1.39	4	4	0	3	0	2
67196	NA	NA	NA	NA	NA	NA	NA	NA	7	2	2	5	NA	1	1	1	69	NA	NA	1	1	NA	NA	NA	NA	NA	1	1	2	1	2	2	NA	NA	NA	NA	11859.5	12772.8	1	102	8	8	1.33	7	7	1	4	0	2
67202	57	1.47	166	4.29	NA	NA	NA	NA	7	2	1	11	NA	5	6	2	133	NA	NA	1	1	NA	5	NA	NA	NA	1	1	2	1	2	2	1	2	2	1	8423.27	9127.62	1	90	15	15	5	5	5	0	3	0	2
67205	NA	NA	NA	NA	NA	NA	NA	NA	7	2	1	5	NA	5	7	2	68	NA	NA	1	1	NA	NA	NA	NA	NA	1	1	2	1	2	2	NA	NA	NA	NA	8100.71	8491.57	1	98	14	14	3.9	4	4	2	0	0	1
67206	67	1.73	169	4.37	NA	NA	NA	NA	7	2	1	8	NA	5	7	1	105	NA	NA	1	1	NA	2	NA	NA	NA	1	1	2	1	2	2	1	2	2	1	21087.9	22876.2	1	101	5	5	1.26	3	3	0	1	1	2
67207	53	1.37	160	4.14	NA	NA	NA	NA	7	2	2	10	NA	4	4	2	122	NA	NA	1	1	NA	4	NA	NA	NA	1	1	2	1	2	2	1	2	2	1	7136.42	7489.55	1	90	9	9	1.65	7	7	0	4	0	1
67211	NA	NA	NA	NA	NA	NA	NA	NA	7	2	1	3	NA	4	4	2	47	NA	NA	1	1	NA	NA	NA	NA	NA	1	1	2	1	2	2	NA	NA	NA	NA	8973.99	9895.29	2	95	3	3	0.43	4	4	2	0	0	2
67213	NA	NA	NA	NA	NA	NA	NA	NA	7	2	1	4	NA	4	4	2	52	NA	NA	1	1	NA	NA	NA	NA	NA	1	1	2	1	2	2	NA	NA	NA	NA	9304.44	10259.7	2	97	1	1	0.27	2	2	1	0	0	2
67216	NA	NA	NA	NA	NA	NA	NA	NA	7	2	2	0	7	1	1	1	9	NA	NA	1	1	NA	NA	NA	NA	NA	1	1	2	1	2	2	NA	NA	NA	NA	6744.84	7193.08	1	103	5	5	1.02	4	4	2	0	0	1
67218	NA	NA	NA	NA	NA	NA	NA	NA	7	2	1	0	8	3	3	2	9	NA	NA	1	1	NA	NA	NA	NA	NA	1	1	2	1	2	2	NA	NA	NA	NA	13392.3	13804.8	1	99	15	15	5	5	5	3	0	0	2
67224	NA	NA	NA	NA	NA	NA	NA	NA	7	2	1	2	NA	4	4	2	36	NA	NA	1	1	NA	NA	NA	NA	NA	1	1	2	1	2	2	NA	NA	NA	NA	6760.29	6966.77	1	96	99	99	NA	4	4	1	1	0	2
67227	62	1.6	163	4.22	NA	NA	NA	NA	7	2	2	17	NA	4	4	2	208	2	NA	2	2	4	10	NA	NA	NA	1	2	2	1	2	2	1	2	2	1	11072.8	11285.6	3	90	9	9	4.1	2	2	0	1	0	2
67231	36	0.93	133	3.44	116	1.31	74	1.914	7	2	1	18	NA	4	4	1	219	2	NA	1	1	NA	11	NA	NA	NA	1	2	2	1	2	2	1	2	2	1	16147.7	16532.6	1	92	5	5	0.95	4	4	0	2	0	2
67233	55	1.42	210	5.43	NA	NA	NA	NA	7	2	2	7	NA	4	4	2	92	NA	NA	1	1	NA	1	NA	NA	NA	1	1	2	1	2	2	NA	NA	NA	NA	8757.84	9034.43	2	97	2	2	0.49	3	3	0	1	0	2
67234	47	1.22	209	5.4	NA	NA	NA	NA	7	2	1	12	NA	1	1	1	149	NA	NA	1	1	NA	5	NA	NA	NA	1	1	2	1	2	2	1	2	2	1	20705.8	21431.6	1	100	9	9	2.02	6	6	0	3	1	2
67235	NA	NA	NA	NA	NA	NA	NA	NA	7	2	1	6	NA	4	4	2	74	NA	NA	1	1	NA	0	NA	NA	NA	1	1	2	1	2	2	NA	NA	NA	NA	14125.9	14295.2	1	97	5	5	0.91	4	4	0	3	0	2
67238	57	1.47	162	4.19	NA	NA	NA	NA	7	2	2	15	NA	5	6	1	189	NA	NA	2	1	4	8	NA	NA	NA	1	1	2	1	2	2	1	2	2	1	7382.15	8028.49	1	94	14	14	2.78	6	5	0	2	1	1
67240	NA	NA	NA	NA	NA	NA	NA	NA	7	2	2	5	NA	1	1	1	63	NA	NA	1	1	NA	NA	NA	NA	NA	1	1	2	1	2	2	NA	NA	NA	NA	19235.1	21236	3	92	8	8	2	4	4	2	0	0	1
67242	NA	NA	NA	NA	NA	NA	NA	NA	7	2	1	2	NA	4	4	1	35	NA	NA	1	1	NA	NA	NA	NA	NA	1	1	2	1	2	2	NA	NA	NA	NA	8009.97	8832.3	2	96	6	6	1.35	3	3	1	1	0	2
67244	62	1.6	176	4.55	NA	NA	NA	NA	7	2	2	13	NA	3	3	1	158	NA	NA	1	1	NA	6	NA	NA	NA	1	1	2	1	2	2	1	2	2	1	28650.6	30356.3	2	100	2	2	0.38	3	3	0	2	0	2
67246	53	1.37	157	4.06	63	0.711	91	2.353	7	2	1	15	NA	3	3	2	185	NA	NA	1	1	NA	9	NA	NA	NA	1	1	2	1	2	2	1	2	2	1	68701.6	72973.6	2	94	15	15	5	5	5	0	2	0	1
67247	NA	NA	NA	NA	NA	NA	NA	NA	7	2	1	8	NA	5	6	2	102	NA	NA	1	1	NA	1	NA	NA	NA	1	1	2	1	2	2	1	2	2	1	8151.55	8792.16	1	90	14	14	3.33	5	5	1	2	0	1
67248	50	1.29	131	3.39	57	0.644	70	1.81	7	2	2	14	NA	1	1	1	174	NA	NA	2	2	4	7	NA	NA	NA	2	1	2	2	2	2	1	2	2	1	15690.5	16407.1	1	102	5	5	0.62	7	7	1	3	0	1
67251	63	1.63	243	6.28	NA	NA	NA	NA	7	2	2	7	NA	4	4	2	96	NA	NA	1	1	NA	1	NA	NA	NA	1	1	2	1	1	2	NA	NA	NA	NA	7814.74	7984.79	2	95	2	2	0.26	4	4	0	2	0	2
67253	NA	NA	NA	NA	NA	NA	NA	NA	7	2	2	10	NA	3	3	2	121	NA	NA	1	1	NA	4	NA	NA	NA	1	1	2	1	2	2	1	2	2	1	44941.6	44344.8	2	94	10	10	2.91	4	4	0	2	0	2
67254	46	1.19	146	3.78	NA	NA	NA	NA	7	2	1	8	NA	1	1	1	108	NA	NA	2	2	2	2	NA	NA	NA	2	1	2	2	2	2	2	2	2	2	13870.8	13985.1	2	102	6	4	1.02	6	2	0	4	0	2
67256	47	1.22	124	3.21	NA	NA	NA	NA	7	2	1	10	NA	1	1	1	132	NA	NA	2	2	3	4	NA	NA	NA	2	1	2	2	2	2	1	2	2	1	15456.5	16140.3	1	100	99	99	NA	6	6	0	1	0	2
67257	55	1.42	172	4.45	NA	NA	NA	NA	7	2	2	9	NA	5	6	2	112	NA	NA	1	1	NA	3	NA	NA	NA	1	1	2	1	2	2	1	2	2	1	8556.45	9137.01	1	90	15	15	5	5	5	0	2	0	1
67260	NA	NA	NA	NA	NA	NA	NA	NA	7	2	1	3	NA	3	3	1	47	NA	NA	1	1	NA	NA	NA	NA	NA	1	1	2	1	2	2	NA	NA	NA	NA	27542.7	31074.7	1	94	7	7	1.29	6	6	1	3	0	1
67263	NA	NA	NA	NA	NA	NA	NA	NA	7	2	2	3	NA	1	1	1	42	NA	NA	1	1	NA	NA	NA	NA	NA	2	1	2	1	2	2	NA	NA	NA	NA	15980	16987.4	2	102	6	6	1.03	5	5	1	1	0	1
67265	NA	NA	NA	NA	NA	NA	NA	NA	7	2	2	0	5	4	4	2	5	NA	NA	1	1	NA	NA	NA	NA	NA	1	1	2	1	2	2	NA	NA	NA	NA	4681.63	4732.74	1	96	6	6	1.31	4	3	1	0	0	2
67267	NA	NA	NA	NA	NA	NA	NA	NA	7	1	1	10	NA	4	4	NA	NA	NA	NA	1	1	NA	5	NA	NA	NA	1	1	2	1	2	2	NA	NA	NA	NA	10524.7	0	1	96	77	77	NA	2	2	0	1	0	2
67268	73	1.89	187	4.84	NA	NA	NA	NA	7	2	2	18	NA	3	3	2	217	2	NA	1	1	NA	13	NA	NA	NA	1	2	2	1	2	2	NA	NA	NA	NA	100005	107461	1	90	12	12	NA	2	2	0	0	0	2
67271	NA	NA	NA	NA	NA	NA	NA	NA	7	2	2	4	NA	4	4	2	54	NA	NA	1	1	NA	NA	NA	NA	NA	1	1	2	1	2	2	NA	NA	NA	NA	8833.04	9629.28	1	99	4	4	0.41	7	7	2	4	0	2
67272	37	0.96	157	4.06	NA	NA	NA	NA	7	2	2	11	NA	3	3	1	144	NA	NA	1	1	NA	5	NA	NA	NA	1	1	2	1	2	2	1	2	2	1	18417.3	18465	1	94	5	5	1.04	4	4	0	2	0	2
67277	NA	NA	NA	NA	NA	NA	NA	NA	7	2	2	4	NA	5	6	1	59	NA	NA	1	1	NA	NA	NA	NA	NA	1	1	2	1	2	2	NA	NA	NA	NA	5307.59	5454.53	2	102	3	3	0.38	5	5	3	0	0	2
67278	NA	NA	NA	NA	NA	NA	NA	NA	7	2	1	2	NA	2	2	1	29	NA	NA	1	1	NA	NA	NA	NA	NA	1	1	2	1	2	2	NA	NA	NA	NA	12493.9	13386.3	2	98	1	1	0.14	3	2	2	0	0	2
67282	83	2.15	213	5.51	NA	NA	NA	NA	7	2	2	8	NA	1	1	1	102	NA	NA	1	1	NA	1	NA	NA	NA	2	1	2	2	2	2	1	2	2	2	13028.4	13395.6	2	96	6	6	1.11	5	5	0	3	0	2
67284	NA	NA	NA	NA	NA	NA	NA	NA	7	2	2	12	NA	5	6	1	147	NA	NA	2	2	1	6	NA	NA	NA	1	1	2	1	2	2	1	2	2	1	6370.32	6496.59	2	94	8	8	1.8	6	6	0	1	2	1
67286	68	1.76	145	3.75	NA	NA	NA	NA	7	2	2	6	NA	4	4	2	75	NA	NA	1	1	NA	0	NA	NA	NA	1	1	2	1	2	2	NA	NA	NA	NA	6655.1	7106.53	2	99	15	15	4.9	7	7	1	4	0	2
67287	51	1.32	145	3.75	NA	NA	NA	NA	7	2	2	10	NA	5	6	1	128	NA	NA	1	1	NA	4	NA	NA	NA	1	1	2	1	2	2	1	2	2	1	7932.11	8316.61	3	92	8	8	0.91	7	7	3	3	1	1
67289	NA	NA	NA	NA	NA	NA	NA	NA	7	2	1	5	NA	5	6	1	69	NA	NA	1	1	NA	NA	NA	NA	NA	1	1	2	1	2	2	NA	NA	NA	NA	7042.23	7898.63	2	103	14	14	3.47	4	4	1	0	1	1
67292	NA	NA	NA	NA	NA	NA	NA	NA	7	2	1	8	NA	4	4	1	107	NA	NA	1	1	NA	2	NA	NA	NA	1	1	2	1	2	2	1	2	2	1	9022.89	9530.78	2	100	6	6	0.99	5	5	0	3	0	2
67295	NA	NA	NA	NA	NA	NA	NA	NA	7	2	2	4	NA	5	6	2	52	NA	NA	2	2	2	NA	NA	NA	NA	1	1	2	1	2	2	NA	NA	NA	NA	4938.04	4932.83	1	91	14	14	4.32	3	3	1	0	0	1
67296	32	0.83	100	2.59	72	0.813	54	1.396	7	2	2	15	NA	4	4	2	182	NA	NA	1	1	NA	9	NA	NA	NA	1	1	2	1	2	2	1	2	2	1	12265.2	12230.6	2	97	2	2	0.21	7	7	2	3	0	2
67299	48	1.24	135	3.49	NA	NA	NA	NA	7	2	2	7	NA	2	2	2	84	NA	NA	1	1	NA	1	NA	NA	NA	1	1	2	1	2	2	NA	NA	NA	NA	15148.7	16225.1	2	91	2	2	0.42	3	3	1	1	0	2
67301	NA	NA	NA	NA	NA	NA	NA	NA	7	1	2	18	NA	3	3	NA	NA	2	NA	1	1	NA	13	NA	NA	NA	1	2	2	1	2	2	NA	NA	NA	NA	45824.8	0	1	97	1	1	0.09	2	1	0	0	0	1
67302	NA	NA	NA	NA	NA	NA	NA	NA	7	2	2	3	NA	4	4	1	41	NA	NA	1	1	NA	NA	NA	NA	NA	1	1	2	1	2	2	NA	NA	NA	NA	16749.1	18717.1	2	97	1	1	0.13	4	4	2	0	1	2
67303	NA	NA	NA	NA	NA	NA	NA	NA	7	2	1	8	NA	3	3	2	104	NA	NA	1	1	NA	2	NA	NA	NA	1	1	2	1	2	2	NA	NA	NA	NA	82670.2	85919.6	1	97	15	15	5	5	5	0	3	0	2
67304	60	1.55	167	4.32	NA	NA	NA	NA	7	2	2	12	NA	2	2	1	151	NA	NA	2	2	2	5	NA	NA	NA	2	1	2	2	2	2	1	2	1	2	12712.5	13945.9	2	93	6	6	0.93	5	5	1	2	0	1
67313	44	1.14	162	4.19	NA	NA	NA	NA	7	2	1	11	NA	1	1	1	136	NA	NA	1	1	NA	5	NA	NA	NA	1	1	2	1	2	2	1	2	2	1	17882.6	18280.8	3	92	8	8	1.55	6	6	1	3	0	2
67317	NA	NA	NA	NA	NA	NA	NA	NA	7	2	1	0	10	4	4	1	11	NA	NA	1	1	NA	NA	NA	NA	NA	1	1	2	1	2	2	NA	NA	NA	NA	6275.85	6372.17	2	100	14	14	3.58	4	4	1	1	0	2
67319	NA	NA	NA	NA	NA	NA	NA	NA	7	2	1	6	NA	4	4	2	76	NA	NA	1	1	NA	0	NA	NA	NA	1	1	2	1	2	2	NA	NA	NA	NA	8065.71	8519.71	2	99	1	1	0.03	3	3	0	1	0	2
67320	37	0.96	144	3.72	NA	NA	NA	NA	7	2	1	19	NA	2	2	2	230	2	NA	1	1	NA	12	NA	NA	NA	2	2	2	2	2	2	1	2	2	1	14081.8	14782	2	90	7	7	1.34	5	5	0	1	2	1
67323	50	1.29	129	3.34	NA	NA	NA	NA	7	2	2	10	NA	1	1	1	122	NA	NA	2	2	3	3	NA	NA	NA	2	1	2	2	2	2	1	2	2	1	20495.1	21027.1	3	92	3	3	0.52	5	5	2	1	0	2
67324	71	1.84	177	4.58	NA	NA	NA	NA	7	2	1	7	NA	5	6	2	95	NA	NA	1	1	NA	2	NA	NA	NA	1	1	2	1	2	2	NA	NA	NA	NA	7193.66	7758.99	2	90	14	14	4.32	3	3	0	1	0	1
67325	NA	NA	NA	NA	NA	NA	NA	NA	7	2	2	15	NA	1	1	1	182	NA	NA	1	1	NA	8	NA	NA	NA	2	1	2	2	2	2	NA	NA	NA	NA	16781.1	17658.8	2	103	77	77	NA	5	5	0	2	0	2
67328	NA	NA	NA	NA	NA	NA	NA	NA	7	2	2	6	NA	5	6	1	76	NA	NA	1	1	NA	0	NA	NA	NA	1	1	2	1	2	2	NA	NA	NA	NA	9007.62	9504.8	2	102	15	15	3.92	5	5	1	2	0	1
67331	70	1.81	193	4.99	NA	NA	NA	NA	7	2	2	15	NA	4	4	2	188	NA	NA	1	1	NA	9	NA	NA	NA	1	1	2	1	2	2	1	2	2	1	14418	14453.5	1	96	15	15	5	4	4	0	2	0	1
67336	NA	NA	NA	NA	NA	NA	NA	NA	7	2	2	7	NA	5	6	1	88	NA	NA	1	1	NA	1	NA	NA	NA	1	1	2	1	2	2	NA	NA	NA	NA	9054.39	9459.33	2	100	14	14	4.03	4	4	0	2	0	1
67345	NA	NA	NA	NA	NA	NA	NA	NA	7	2	2	2	NA	4	4	2	31	NA	NA	1	1	NA	NA	NA	NA	NA	1	1	2	1	2	2	NA	NA	NA	NA	6555.23	6846.32	1	99	6	6	1.35	3	3	1	1	0	2
67348	37	0.96	235	6.08	199	2.247	158	4.086	7	2	1	16	NA	5	6	2	197	NA	NA	1	1	NA	9	NA	NA	NA	1	2	2	1	2	2	1	2	2	1	6666.05	7317.49	3	90	77	77	NA	5	5	0	2	0	1
67350	NA	NA	NA	NA	NA	NA	NA	NA	7	2	1	2	NA	4	4	1	31	NA	NA	1	1	NA	NA	NA	NA	NA	1	1	2	1	2	2	NA	NA	NA	NA	8431.54	9297.16	2	96	14	14	3.58	4	4	2	0	0	1
67351	54	1.4	190	4.91	NA	NA	NA	NA	7	2	1	10	NA	5	7	1	133	NA	NA	1	1	NA	4	NA	NA	NA	1	1	2	1	2	2	1	2	2	1	20857.7	21677.6	2	98	3	3	0.38	5	5	0	4	0	2
67354	NA	NA	NA	NA	NA	NA	NA	NA	7	1	2	18	NA	5	6	NA	NA	2	NA	2	1	4	11	NA	NA	NA	1	2	2	1	2	2	NA	NA	NA	NA	9758.61	0	3	91	14	2	0.83	2	1	0	0	1	2
67358	77	1.99	168	4.34	NA	NA	NA	NA	7	2	1	7	NA	4	4	2	87	NA	NA	1	1	NA	1	NA	NA	NA	1	1	2	1	2	2	NA	NA	NA	NA	9554.26	9836.58	2	90	8	8	1.67	6	6	1	1	0	1
67360	62	1.6	197	5.09	NA	NA	NA	NA	7	2	1	10	NA	1	1	1	131	NA	NA	2	2	4	3	NA	NA	NA	2	1	2	2	2	2	1	2	2	1	11159.2	11226.8	1	102	5	5	0.98	4	4	1	1	0	2
67364	58	1.5	161	4.16	NA	NA	NA	NA	7	2	2	19	NA	3	3	1	231	2	NA	1	1	NA	11	NA	NA	NA	1	2	2	1	2	2	1	2	2	1	22916.6	23588.3	1	102	4	4	0.97	3	3	0	1	0	2
67366	NA	NA	NA	NA	NA	NA	NA	NA	7	2	2	5	NA	3	3	1	72	NA	NA	1	1	NA	NA	NA	NA	NA	1	1	2	1	2	2	NA	NA	NA	NA	64434.3	68475.6	1	101	5	5	0.89	5	5	1	2	0	1
67369	NA	NA	NA	NA	NA	NA	NA	NA	7	2	2	3	NA	4	4	2	38	NA	NA	1	1	NA	NA	NA	NA	NA	1	1	2	1	2	2	NA	NA	NA	NA	9445.42	10163.4	2	99	6	6	1.15	5	5	1	2	0	2
67371	68	1.76	179	4.63	63	0.711	98	2.534	7	2	1	13	NA	4	4	1	163	NA	NA	1	1	NA	7	NA	NA	NA	1	1	2	1	2	2	1	2	2	1	9188.45	9407.45	2	95	15	15	3.85	7	7	0	3	1	2
67372	NA	NA	NA	NA	NA	NA	NA	NA	7	2	2	0	8	1	1	2	10	NA	NA	1	1	NA	NA	NA	NA	NA	1	1	2	1	2	2	NA	NA	NA	NA	6588.46	6449.85	2	95	12	6	1.98	4	2	1	0	0	2
67374	NA	NA	NA	NA	NA	NA	NA	NA	7	1	1	10	NA	5	6	NA	NA	NA	NA	2	1	3	4	NA	NA	NA	1	1	2	1	2	1	NA	NA	NA	NA	8014.74	0	3	92	77	77	NA	7	7	2	4	1	1
67377	NA	NA	NA	NA	NA	NA	NA	NA	7	2	1	0	2	3	3	2	3	NA	NA	1	1	NA	NA	NA	NA	NA	1	1	2	1	2	2	NA	NA	NA	NA	9570.58	9932.37	1	95	2	2	0.18	6	6	1	2	2	2
67378	NA	NA	NA	NA	NA	NA	NA	NA	7	2	1	9	NA	2	2	2	108	NA	NA	1	1	NA	2	NA	NA	NA	2	1	2	2	2	1	NA	NA	NA	NA	13217.7	13882.4	2	91	4	4	0.94	3	3	0	1	0	2
67379	68	1.76	178	4.6	NA	NA	NA	NA	7	2	2	12	NA	2	2	1	148	NA	NA	1	1	NA	5	NA	NA	NA	1	1	2	2	2	2	1	2	2	1	23968.4	25913.3	2	91	14	7	2.91	3	2	0	1	0	1
67382	53	1.37	113	2.92	NA	NA	NA	NA	7	2	2	18	NA	4	4	1	221	2	NA	1	1	NA	11	NA	NA	NA	1	2	2	1	2	2	1	2	2	1	18164	18905.7	2	101	4	4	0.86	3	3	0	1	0	2
67383	42	1.09	126	3.26	NA	NA	NA	NA	7	2	2	13	NA	4	4	2	165	NA	NA	1	1	NA	7	NA	NA	NA	1	1	2	1	2	2	1	2	2	1	10401.4	10736.6	2	99	9	9	2.43	4	4	0	2	0	2
67384	40	1.03	161	4.16	95	1.073	102	2.638	7	2	1	19	NA	3	3	2	NA	2	NA	1	1	NA	12	NA	NA	NA	1	2	2	1	2	2	1	2	2	1	99249.1	98501.5	1	101	14	14	3.25	4	4	0	1	0	1
67394	56	1.45	214	5.53	NA	NA	NA	NA	7	2	2	8	NA	5	7	2	101	NA	NA	1	1	NA	2	NA	NA	NA	1	1	2	1	2	2	1	2	2	1	8746.31	9472.02	1	91	3	3	0.66	4	4	1	2	0	2
67396	NA	NA	NA	NA	NA	NA	NA	NA	7	2	1	4	NA	1	1	1	53	NA	NA	1	1	NA	NA	NA	NA	NA	2	1	2	2	2	2	NA	NA	NA	NA	16118.8	16847.4	3	92	4	4	0.46	7	7	1	2	0	2
67398	NA	NA	NA	NA	NA	NA	NA	NA	7	2	2	2	NA	4	4	2	34	NA	NA	1	1	NA	NA	NA	NA	NA	1	1	2	1	2	2	NA	NA	NA	NA	5847.52	6374.63	2	99	2	2	0.19	7	7	3	1	0	2
67401	NA	NA	NA	NA	NA	NA	NA	NA	7	2	1	5	NA	1	1	1	70	NA	NA	1	1	NA	NA	NA	NA	NA	1	1	2	1	2	2	NA	NA	NA	NA	17865.1	18076.3	3	92	1	1	0	5	5	3	0	0	1
67403	45	1.16	172	4.45	NA	NA	NA	NA	7	2	1	15	NA	1	1	1	191	NA	NA	1	1	NA	9	NA	NA	NA	2	1	2	2	2	2	1	2	2	1	24325.6	24460.1	3	92	5	5	1.05	3	3	1	1	0	2
67405	NA	NA	NA	NA	NA	NA	NA	NA	7	2	1	5	NA	1	1	1	68	NA	NA	1	1	NA	NA	NA	NA	NA	2	1	2	1	2	2	NA	NA	NA	NA	11388.1	11522.7	2	103	5	5	0.89	5	5	1	3	0	2
67410	40	1.03	171	4.42	155	1.75	100	2.586	7	2	2	18	NA	1	1	2	220	2	NA	2	2	2	11	NA	NA	NA	2	2	2	1	2	2	2	2	2	2	19557.3	19949.1	2	94	99	99	NA	3	3	1	0	0	2
67415	NA	NA	NA	NA	NA	NA	NA	NA	7	1	1	5	NA	4	4	NA	NA	NA	NA	1	1	NA	NA	NA	NA	NA	1	1	2	NA	NA	NA	NA	NA	NA	NA	9016.05	0	2	100	NA	NA	NA	3	3	1	0	0	1
67416	NA	NA	NA	NA	NA	NA	NA	NA	7	2	1	4	NA	4	4	2	54	NA	NA	1	1	NA	NA	NA	NA	NA	1	1	2	1	2	2	NA	NA	NA	NA	9304.44	9417.93	2	97	2	2	0.45	3	3	1	0	0	1
67419	NA	NA	NA	NA	NA	NA	NA	NA	7	2	1	4	NA	4	4	1	52	NA	NA	1	1	NA	NA	NA	NA	NA	1	1	2	1	2	2	NA	NA	NA	NA	10291	11347.5	1	100	14	14	4.45	3	3	1	0	0	1
67421	56	1.45	146	3.78	NA	NA	NA	NA	7	2	2	6	NA	1	1	1	73	NA	NA	1	1	NA	0	NA	NA	NA	1	1	2	1	2	2	NA	NA	NA	NA	15962.1	16664.7	2	98	9	9	3.08	3	3	0	1	0	1
67422	51	1.32	163	4.22	NA	NA	NA	NA	7	2	1	19	NA	3	3	2	238	2	NA	1	1	NA	15	NA	NA	NA	1	2	2	1	2	2	1	2	2	1	83180.8	83381.7	2	100	14	14	3.06	5	5	0	0	0	1
67423	NA	NA	NA	NA	NA	NA	NA	NA	7	2	2	3	NA	3	3	2	39	NA	NA	1	1	NA	NA	NA	NA	NA	1	1	2	1	2	2	NA	NA	NA	NA	25881.5	27866	1	94	7	7	0.94	7	7	1	4	0	2
67430	NA	NA	NA	NA	NA	NA	NA	NA	7	2	1	8	NA	5	6	2	99	NA	NA	1	1	NA	2	NA	NA	NA	1	1	2	1	2	2	1	2	2	1	10105.9	10900.1	1	91	6	6	1.25	4	4	1	1	0	1
67432	50	1.29	161	4.16	NA	NA	NA	NA	7	2	2	10	NA	4	4	1	124	NA	NA	1	1	NA	3	NA	NA	NA	1	1	2	1	2	2	1	2	2	1	11195.1	11638.7	2	96	2	2	0.43	3	3	0	2	0	2
67437	NA	NA	NA	NA	NA	NA	NA	NA	7	2	2	0	2	3	3	2	3	NA	NA	1	1	NA	NA	NA	NA	NA	1	1	2	1	2	2	NA	NA	NA	NA	16423.2	15977.1	1	99	9	9	3.24	3	3	1	0	0	1
67443	NA	NA	NA	NA	NA	NA	NA	NA	7	2	1	4	NA	1	1	1	51	NA	NA	1	1	NA	NA	NA	NA	NA	2	1	2	2	2	2	NA	NA	NA	NA	16169.1	17324	1	100	13	13	NA	4	4	1	1	0	1
67444	NA	NA	NA	NA	NA	NA	NA	NA	7	2	1	3	NA	5	6	2	41	NA	NA	1	1	NA	NA	NA	NA	NA	1	1	2	1	2	2	NA	NA	NA	NA	9459.75	9916.19	2	91	10	10	3.04	4	4	1	1	0	1
67448	NA	NA	NA	NA	NA	NA	NA	NA	7	2	1	4	NA	4	4	2	51	NA	NA	1	1	NA	NA	NA	NA	NA	1	1	2	1	2	2	NA	NA	NA	NA	7629.74	7646.34	1	99	4	4	0.53	7	7	3	1	0	2
67451	70	1.81	183	4.73	124	1.4	88	2.276	7	2	2	18	NA	1	1	2	228	2	NA	2	2	3	12	NA	NA	NA	2	2	2	1	2	2	1	2	2	1	16594.4	17940.9	3	91	6	6	0.89	7	7	1	1	0	1
67453	NA	NA	NA	NA	NA	NA	NA	NA	7	2	1	0	1	3	3	1	2	NA	NA	1	1	NA	NA	NA	NA	NA	1	1	2	1	2	2	NA	NA	NA	NA	23912.2	23498.8	1	94	9	9	2.39	4	4	2	0	0	2
67456	61	1.58	144	3.72	NA	NA	NA	NA	7	2	1	7	NA	4	4	2	93	NA	NA	1	1	NA	2	NA	NA	NA	1	1	2	1	2	2	NA	NA	NA	NA	9699.68	9681.45	2	100	13	13	NA	4	4	0	2	0	2
67458	87	2.25	209	5.4	NA	NA	NA	NA	7	2	1	9	NA	5	6	1	121	NA	NA	1	1	NA	3	NA	NA	NA	1	1	2	1	2	2	1	2	2	1	7921.97	8582	1	92	7	7	2.31	2	2	0	1	0	2
67461	NA	NA	NA	NA	NA	NA	NA	NA	7	2	2	0	11	3	3	2	12	NA	NA	1	1	NA	NA	NA	NA	NA	1	1	2	1	2	2	NA	NA	NA	NA	10692.5	11331.8	1	101	1	1	0.08	3	3	1	0	0	2
67464	54	1.4	147	3.8	NA	NA	NA	NA	7	2	1	10	NA	3	3	1	125	NA	NA	1	1	NA	4	NA	NA	NA	1	1	2	1	2	2	1	2	2	1	41165.8	42583.6	2	100	10	10	3.13	4	4	0	2	0	1
67468	47	1.22	152	3.93	NA	NA	NA	NA	7	2	2	17	NA	5	6	1	212	2	NA	2	1	4	11	NA	NA	NA	1	2	2	1	2	2	1	2	2	1	9416.5	9568.8	1	100	15	15	5	4	4	0	1	0	1
67472	NA	NA	NA	NA	NA	NA	NA	NA	7	2	1	2	NA	3	3	2	28	NA	NA	1	1	NA	NA	NA	NA	NA	1	1	2	1	2	2	NA	NA	NA	NA	40111.4	45255.1	1	98	15	15	3.7	5	5	2	1	0	1
67476	44	1.14	111	2.87	NA	NA	NA	NA	7	2	1	6	NA	3	3	2	78	NA	NA	1	1	NA	0	NA	NA	NA	1	1	2	1	2	2	NA	NA	NA	NA	57218.8	58901.7	1	95	9	9	2.13	6	6	0	4	0	2
67478	NA	NA	NA	NA	NA	NA	NA	NA	7	2	1	2	NA	3	3	2	36	NA	NA	1	1	NA	NA	NA	NA	NA	1	1	2	1	2	2	NA	NA	NA	NA	37959.1	40828.9	1	94	99	99	NA	3	3	1	0	0	1
67479	NA	NA	NA	NA	NA	NA	NA	NA	7	2	2	5	NA	4	4	2	64	NA	NA	1	1	NA	NA	NA	NA	NA	1	1	2	1	2	2	NA	NA	NA	NA	10771.9	11250.2	2	97	2	2	0.38	3	3	1	1	0	2
67482	51	1.32	190	4.91	NA	NA	NA	NA	7	2	2	14	NA	2	2	1	173	NA	NA	1	1	NA	11	NA	NA	NA	2	1	2	2	2	2	1	2	2	1	18515.1	19360.7	2	96	2	2	0.27	6	6	1	3	0	1
67485	NA	NA	NA	NA	NA	NA	NA	NA	7	2	1	1	22	3	3	1	23	NA	NA	1	1	NA	NA	NA	NA	NA	1	1	2	1	2	2	NA	NA	NA	NA	22261.3	25116	1	94	7	7	1.21	6	6	2	2	0	1
67491	NA	NA	NA	NA	NA	NA	NA	NA	7	2	1	2	NA	1	1	1	31	NA	NA	1	1	NA	NA	NA	NA	NA	2	1	2	1	2	2	NA	NA	NA	NA	13968.4	13738.3	2	102	3	3	0.54	4	4	1	1	0	1
67495	29	0.75	116	3	NA	NA	NA	NA	7	2	1	11	NA	2	2	1	142	NA	NA	1	1	NA	3	NA	NA	NA	2	1	2	2	2	2	1	2	2	2	13898.6	14013.2	2	102	8	8	1.09	7	7	1	3	0	2
67496	NA	NA	NA	NA	NA	NA	NA	NA	7	2	1	2	NA	1	1	1	30	NA	NA	1	1	NA	NA	NA	NA	NA	2	1	2	2	2	2	NA	NA	NA	NA	13305.8	13463.1	3	92	4	4	0.59	5	5	2	1	0	1
67497	NA	NA	NA	NA	NA	NA	NA	NA	7	2	2	6	NA	5	6	1	74	NA	NA	2	2	2	0	NA	NA	NA	1	1	1	1	2	1	NA	NA	NA	NA	5064.23	5712.28	2	92	99	77	NA	7	4	3	3	1	1
67498	43	1.11	110	2.84	136	1.535	40	1.034	7	2	2	16	NA	4	4	1	200	NA	NA	1	1	NA	10	NA	NA	NA	1	2	2	1	2	2	1	2	2	1	14166.7	14745.2	1	100	1	1	0.04	4	4	1	1	0	2
67500	50	1.29	148	3.83	NA	NA	NA	NA	7	2	2	9	NA	5	7	2	111	NA	NA	1	1	NA	2	NA	NA	NA	1	1	2	1	2	2	1	2	2	NA	18348.6	20109.6	2	90	77	77	NA	6	6	0	4	0	2
67506	45	1.16	150	3.88	NA	NA	NA	NA	7	2	2	6	NA	3	3	2	76	NA	NA	1	1	NA	0	NA	NA	NA	1	1	2	1	2	2	NA	NA	NA	NA	21658.2	22668.9	1	90	7	7	1.55	5	5	0	3	0	1
67508	46	1.19	115	2.97	NA	NA	NA	NA	7	2	1	18	NA	5	7	2	228	2	NA	1	1	NA	11	NA	NA	NA	1	2	2	1	2	2	1	2	2	1	13547.8	13874.5	1	91	9	9	4.35	2	2	0	0	0	2
67510	NA	NA	NA	NA	NA	NA	NA	NA	7	2	1	4	NA	4	4	1	50	NA	NA	1	1	NA	NA	NA	NA	NA	1	1	2	1	2	2	NA	NA	NA	NA	7311.66	7613.78	2	93	6	6	1.15	5	5	3	1	0	1
67512	NA	NA	NA	NA	NA	NA	NA	NA	7	2	1	3	NA	4	4	2	43	NA	NA	1	1	NA	NA	NA	NA	NA	1	1	2	1	2	2	NA	NA	NA	NA	9304.44	10259.7	2	97	13	13	NA	4	4	1	0	1	2
67514	NA	NA	NA	NA	NA	NA	NA	NA	7	2	1	6	NA	1	1	1	81	NA	NA	1	1	NA	0	NA	NA	NA	1	1	2	1	2	2	NA	NA	NA	NA	11036.5	10936.2	1	102	13	13	NA	7	7	3	1	2	2
67518	NA	NA	NA	NA	NA	NA	NA	NA	7	2	2	5	NA	1	1	2	61	NA	NA	1	1	NA	NA	NA	NA	NA	2	1	2	2	2	2	NA	NA	NA	NA	11009.9	11479	1	93	13	3	0.54	6	3	2	1	0	1
67524	54	1.4	134	3.47	NA	NA	NA	NA	7	2	1	6	NA	2	2	2	76	NA	NA	1	1	NA	0	NA	NA	NA	1	1	2	1	2	2	NA	NA	NA	NA	9807.59	10786	2	90	5	5	0.76	5	5	0	4	0	2
67528	NA	NA	NA	NA	NA	NA	NA	NA	7	2	1	2	NA	3	3	1	36	NA	NA	1	1	NA	NA	NA	NA	NA	1	1	2	1	2	2	NA	NA	NA	NA	38457.3	42554.9	1	100	6	6	1.18	5	5	2	2	0	2
67529	55	1.42	139	3.59	NA	NA	NA	NA	7	2	2	11	NA	3	3	2	142	NA	NA	1	1	NA	5	NA	NA	NA	1	1	2	1	2	2	1	2	2	1	80369.6	80552.4	1	97	15	15	4.07	5	5	0	3	0	1
67531	NA	NA	NA	NA	NA	NA	NA	NA	7	2	2	1	15	4	4	2	15	NA	NA	1	1	NA	NA	NA	NA	NA	1	1	2	1	2	2	NA	NA	NA	NA	6880.07	7403.03	2	97	3	3	0.33	6	6	2	0	0	2
67533	NA	NA	NA	NA	NA	NA	NA	NA	7	2	1	0	4	1	1	2	4	NA	NA	1	1	NA	NA	NA	NA	NA	1	1	2	1	2	2	NA	NA	NA	NA	6298.66	6298.78	2	94	7	7	1.57	4	4	2	0	0	2
67536	46	1.19	130	3.36	NA	NA	NA	NA	7	2	2	14	NA	3	3	2	172	NA	NA	1	1	NA	8	NA	NA	NA	1	1	2	1	2	2	1	2	2	1	91797.8	92992.5	1	95	15	15	5	4	4	0	2	0	2
67540	49	1.27	154	3.98	NA	NA	NA	NA	7	2	2	12	NA	1	1	2	155	NA	NA	2	2	4	7	NA	NA	NA	2	1	2	2	2	2	1	2	2	1	13824	14945.7	2	90	3	3	0.58	4	4	0	2	0	2
67541	40	1.03	128	3.31	NA	NA	NA	NA	7	2	1	11	NA	5	6	2	143	NA	NA	1	1	NA	6	NA	NA	NA	1	1	2	1	2	2	1	2	2	1	10810.9	11522.3	1	97	15	15	4.07	5	5	0	3	0	1
67543	49	1.27	188	4.86	NA	NA	NA	NA	7	2	2	16	NA	2	2	2	194	NA	NA	1	1	NA	9	NA	NA	NA	2	2	2	2	2	2	1	2	2	1	12680.6	13709.6	2	90	7	7	1.34	5	5	0	1	2	1
67547	62	1.6	186	4.81	NA	NA	NA	NA	7	2	1	8	NA	3	3	2	101	NA	NA	1	1	NA	2	NA	NA	NA	1	1	2	1	2	2	1	2	2	NA	16549.2	17579.8	1	91	12	8	2.15	6	4	1	1	0	2
67550	NA	NA	NA	NA	NA	NA	NA	NA	7	2	2	13	NA	4	4	1	159	NA	NA	1	1	NA	6	NA	NA	NA	1	1	2	1	2	2	1	2	2	1	15483.9	16116.2	1	100	4	4	1.23	2	2	0	1	0	2
67552	81	2.09	157	4.06	NA	NA	NA	NA	7	2	2	16	NA	3	3	1	194	NA	NA	1	1	NA	10	NA	NA	NA	1	2	2	1	2	2	1	2	2	1	76992.8	81576.3	1	100	15	15	4.07	5	5	0	2	0	2
67553	87	2.25	180	4.65	NA	NA	NA	NA	7	2	2	9	NA	4	4	2	110	NA	NA	1	1	NA	2	NA	NA	NA	1	1	2	1	2	2	1	2	2	1	7388.61	8001.68	3	90	2	2	0.39	2	2	0	1	0	2
67583	NA	NA	NA	NA	NA	NA	NA	NA	7	1	1	6	NA	1	1	NA	NA	NA	NA	1	1	NA	0	NA	NA	NA	2	1	2	1	2	2	NA	NA	NA	NA	14456.8	0	1	90	15	15	5	5	5	1	1	0	1
67588	NA	NA	NA	NA	NA	NA	NA	NA	7	2	1	4	NA	4	4	2	56	NA	NA	1	1	NA	NA	NA	NA	NA	1	1	2	1	2	2	NA	NA	NA	NA	7814.42	8296.8	1	93	6	6	0.83	6	6	3	1	0	1
67593	NA	NA	NA	NA	NA	NA	NA	NA	7	2	1	4	NA	4	4	1	60	NA	NA	1	1	NA	NA	NA	NA	NA	1	1	2	1	2	2	NA	NA	NA	NA	9016.05	9035.67	2	100	8	8	1.1	7	7	3	3	0	2
67599	NA	NA	NA	NA	NA	NA	NA	NA	7	2	2	4	NA	4	4	1	57	NA	NA	1	1	NA	NA	NA	NA	NA	1	1	2	1	2	2	NA	NA	NA	NA	13130.8	13857.3	2	102	5	5	0.76	5	5	1	3	0	2
67600	53	1.37	194	5.02	NA	NA	NA	NA	7	2	2	15	NA	3	3	2	181	NA	NA	1	1	NA	9	NA	NA	NA	1	1	2	1	2	2	1	2	2	1	34552.4	37128.5	1	90	7	7	1.55	5	5	0	3	0	1
67601	NA	NA	NA	NA	NA	NA	NA	NA	7	1	2	8	NA	5	7	NA	NA	NA	NA	1	1	NA	2	NA	NA	NA	1	1	2	1	2	2	NA	NA	NA	NA	7842.23	0	1	91	15	15	5	5	5	2	1	0	1
67605	39	1.01	197	5.09	NA	NA	NA	NA	7	2	2	19	NA	1	1	1	230	2	NA	2	7	77	10	NA	NA	NA	2	2	2	2	2	2	2	2	2	1	18581.2	19429.8	2	96	6	6	0.77	7	7	2	1	0	1
67608	NA	NA	NA	NA	NA	NA	NA	NA	7	2	1	4	NA	5	6	1	52	NA	NA	1	1	NA	NA	NA	NA	NA	1	1	2	1	2	2	NA	NA	NA	NA	10273.6	11523	1	92	15	15	5	3	3	1	0	0	1
67609	51	1.32	NA	NA	NA	NA	NA	NA	7	2	2	6	NA	4	4	1	76	NA	NA	1	1	NA	0	NA	NA	NA	1	1	2	1	2	2	NA	NA	NA	NA	9399.28	9563.25	2	96	6	6	1.35	3	3	1	1	0	2
67610	NA	NA	NA	NA	NA	NA	NA	NA	7	2	1	2	NA	4	4	1	35	NA	NA	1	1	NA	NA	NA	NA	NA	1	1	2	NA	NA	NA	NA	NA	NA	NA	5652.4	6080.15	1	102	12	12	NA	7	7	3	2	0	2
67611	55	1.42	142	3.67	43	0.485	78	2.017	7	2	2	14	NA	3	3	2	175	NA	NA	2	1	NA	8	NA	NA	NA	1	1	2	1	2	2	1	2	2	1	76360.1	77793.6	1	99	15	15	5	3	3	0	1	0	1
67612	NA	NA	NA	NA	NA	NA	NA	NA	7	2	1	6	NA	1	1	1	73	NA	NA	1	1	NA	0	NA	NA	NA	1	1	2	1	2	2	NA	NA	NA	NA	17882.6	18280.8	3	92	7	7	2.1	3	3	1	1	0	2
67615	57	1.47	190	4.91	NA	NA	NA	NA	7	2	2	17	NA	5	7	2	209	2	NA	1	1	NA	11	NA	NA	NA	1	2	2	1	2	2	1	2	2	1	12857.5	12821.2	2	100	9	9	2.46	4	4	0	2	0	2
67617	55	1.42	153	3.96	73	0.824	83	2.146	7	2	2	13	NA	2	2	1	162	NA	NA	2	2	4	6	NA	NA	NA	2	1	2	2	2	2	2	2	2	2	15809.1	17342.8	2	93	7	7	1.52	4	4	1	1	0	1
67623	NA	NA	NA	NA	NA	NA	NA	NA	7	2	1	8	NA	3	3	2	98	NA	NA	1	1	NA	1	NA	NA	NA	1	1	2	1	2	2	1	2	2	NA	74331.8	78960.7	2	91	14	14	4.19	3	3	0	1	0	2
67626	NA	NA	NA	NA	NA	NA	NA	NA	7	2	1	1	15	2	2	1	16	NA	NA	1	1	NA	NA	NA	NA	NA	1	1	2	1	2	2	NA	NA	NA	NA	13305.8	13727	3	92	9	9	2.22	5	5	1	0	2	1
67630	60	1.55	138	3.57	48	0.542	68	1.758	7	2	1	12	NA	3	3	1	147	NA	NA	1	1	NA	5	NA	NA	NA	1	1	2	1	2	2	1	2	2	NA	26749	27840	1	98	6	6	1.11	5	5	1	2	0	2
67633	52	1.34	131	3.39	NA	NA	NA	NA	7	2	2	9	NA	4	4	2	111	NA	NA	1	1	NA	3	NA	NA	NA	1	1	2	1	2	2	1	2	2	1	7944.57	8483.47	2	99	15	15	5	3	3	0	1	0	2
67634	48	1.24	114	2.95	NA	NA	NA	NA	7	2	2	8	NA	4	4	2	104	NA	NA	1	1	NA	3	NA	NA	NA	1	1	2	1	2	2	1	2	2	1	8184.29	8442.76	2	97	2	2	0.21	7	7	2	3	0	2
67636	NA	NA	NA	NA	NA	NA	NA	NA	7	1	1	7	NA	5	7	NA	NA	NA	NA	1	1	NA	2	NA	NA	NA	1	1	2	1	2	2	NA	NA	NA	NA	17227.3	0	3	91	5	5	0.65	7	7	0	4	0	2
67637	NA	NA	NA	NA	NA	NA	NA	NA	7	1	2	9	NA	4	4	NA	NA	NA	NA	1	1	NA	3	NA	NA	NA	1	1	2	1	2	2	NA	NA	NA	NA	7489.55	0	2	100	10	10	2.33	6	6	0	2	2	2
67638	47	1.22	163	4.22	NA	NA	NA	NA	7	2	2	19	NA	4	4	1	232	2	NA	1	1	NA	10	NA	NA	NA	1	2	2	1	2	2	1	2	2	1	11437.3	11296.5	2	95	2	2	0.41	3	3	2	0	0	2
67639	NA	NA	NA	NA	NA	NA	NA	NA	7	2	1	0	2	4	4	2	3	NA	NA	1	1	NA	NA	NA	NA	NA	1	1	2	1	2	2	NA	NA	NA	NA	6476.58	6575.99	2	97	3	3	0.75	2	2	1	0	0	2
67641	NA	NA	NA	NA	NA	NA	NA	NA	7	2	1	5	NA	1	1	2	69	NA	NA	1	1	NA	NA	NA	NA	NA	2	1	2	2	2	2	NA	NA	NA	NA	16074.6	16583.4	1	97	4	4	0.72	5	5	2	1	0	2
67645	56	1.45	111	2.87	44	0.497	46	1.19	7	2	1	15	NA	4	4	2	187	NA	NA	1	1	NA	9	NA	NA	NA	1	1	2	1	2	2	1	2	2	1	11386.7	11908.6	2	99	6	6	1.18	5	5	0	3	0	2
67648	NA	NA	NA	NA	NA	NA	NA	NA	7	1	2	2	NA	5	6	NA	NA	NA	NA	1	1	NA	NA	NA	NA	NA	1	1	2	1	2	2	NA	NA	NA	NA	6662.14	0	2	95	14	14	3.58	4	4	1	0	0	1
67650	44	1.14	159	4.11	NA	NA	NA	NA	7	2	2	11	NA	3	3	1	137	NA	NA	1	1	NA	5	NA	NA	NA	1	1	2	1	2	2	1	2	2	1	16950.7	16899.8	2	98	2	2	0.34	2	2	0	1	0	2
67654	57	1.47	176	4.55	NA	NA	NA	NA	7	2	2	16	NA	1	1	1	193	NA	NA	1	1	NA	8	NA	NA	NA	2	2	2	1	2	2	1	2	2	1	20460.4	21235.3	2	102	7	7	1.04	7	7	1	2	0	2
67655	72	1.86	207	5.35	NA	NA	NA	NA	7	2	2	8	NA	4	4	2	99	NA	NA	1	1	NA	2	NA	NA	NA	1	1	2	1	2	2	1	2	2	1	9326.54	10100.4	1	91	8	8	1.76	5	5	0	3	0	2
67657	NA	NA	NA	NA	NA	NA	NA	NA	7	2	1	1	20	3	3	1	22	NA	NA	1	1	NA	NA	NA	NA	NA	1	1	2	1	2	2	NA	NA	NA	NA	32956.3	37182.6	2	97	15	15	4.97	5	5	1	0	0	1
67659	48	1.24	132	3.41	NA	NA	NA	NA	7	2	2	15	NA	5	6	1	188	NA	NA	1	1	NA	9	NA	NA	NA	1	1	2	1	2	2	1	2	2	1	8272.45	8996.73	1	102	15	15	3.82	5	5	1	1	0	1
67660	42	1.09	135	3.49	NA	NA	NA	NA	7	2	1	16	NA	5	7	2	194	NA	NA	1	1	NA	10	NA	NA	NA	1	2	2	1	2	2	1	2	2	1	9136.39	9764.42	3	91	15	15	4.47	4	4	0	1	0	2
67662	NA	NA	NA	NA	NA	NA	NA	NA	7	2	2	11	NA	5	6	1	141	NA	NA	1	1	NA	5	NA	NA	NA	1	1	1	1	2	1	1	2	2	1	5064.23	5431.55	2	92	10	8	2.01	7	4	1	1	1	2
67663	NA	NA	NA	NA	NA	NA	NA	NA	7	2	1	3	NA	4	4	2	39	NA	NA	1	1	NA	NA	NA	NA	NA	1	1	2	1	2	2	NA	NA	NA	NA	9319.14	9894.42	2	95	8	8	1.85	5	5	1	2	0	1
67664	64	1.66	174	4.5	NA	NA	NA	NA	7	2	1	11	NA	1	1	1	143	NA	NA	1	1	NA	5	NA	NA	NA	1	1	2	1	2	2	1	2	2	1	11399.2	11468.3	2	103	77	77	NA	5	5	1	2	0	2
67669	NA	NA	NA	NA	NA	NA	NA	NA	7	2	2	2	NA	5	6	1	26	NA	NA	1	1	NA	NA	NA	NA	NA	1	1	2	1	2	2	NA	NA	NA	NA	8818.2	8968.55	2	102	6	6	1.52	4	4	2	0	0	1
67671	NA	NA	NA	NA	NA	NA	NA	NA	7	2	2	5	NA	3	3	1	70	NA	NA	1	1	NA	NA	NA	NA	NA	1	1	2	1	2	2	NA	NA	NA	NA	59322	63042.6	1	94	8	8	1.67	5	5	1	2	0	1
67672	NA	NA	NA	NA	NA	NA	NA	NA	7	2	1	12	NA	3	3	2	145	NA	NA	1	1	NA	5	NA	NA	NA	1	1	2	1	2	2	1	2	2	1	27702.6	27838.6	1	98	7	7	1.03	7	7	0	4	0	2
67673	55	1.42	142	3.67	33	0.373	80	2.069	7	2	2	13	NA	4	4	1	169	NA	NA	1	1	NA	7	NA	NA	NA	1	1	2	1	2	2	1	2	2	1	14166.7	14623.2	1	100	15	15	3.87	6	6	1	3	0	2
67674	NA	NA	NA	NA	NA	NA	NA	NA	7	2	2	0	4	4	4	2	4	NA	NA	1	1	NA	NA	NA	NA	NA	1	1	2	1	2	2	NA	NA	NA	NA	4964.2	5466.92	1	93	4	4	1.09	2	2	1	0	0	2
67676	NA	NA	NA	NA	NA	NA	NA	NA	7	1	1	6	NA	4	4	NA	NA	NA	NA	1	1	NA	0	NA	NA	NA	1	1	2	1	2	2	NA	NA	NA	NA	10651.1	0	1	90	99	99	NA	2	2	0	1	0	2
67678	NA	NA	NA	NA	NA	NA	NA	NA	7	2	2	6	NA	3	3	1	85	NA	NA	1	1	NA	0	NA	NA	NA	1	1	2	1	2	2	NA	NA	NA	NA	22308.6	22137.5	1	95	7	2	0.35	5	4	1	2	0	1
67679	57	1.47	183	4.73	NA	NA	NA	NA	7	2	1	9	NA	1	1	1	110	NA	NA	1	1	NA	2	NA	NA	NA	2	1	2	1	2	2	NA	NA	NA	NA	14820.8	14905.9	2	102	7	7	1.53	5	5	0	3	0	1
67680	55	1.42	171	4.42	NA	NA	NA	NA	7	2	2	10	NA	3	3	2	124	NA	NA	1	1	NA	4	NA	NA	NA	1	1	2	1	2	2	1	2	2	1	63555.6	64464.2	1	90	15	15	5	4	4	0	2	0	1
67682	66	1.71	190	4.91	103	1.163	103	2.664	7	2	2	13	NA	1	1	2	157	NA	NA	2	2	3	7	NA	NA	NA	2	1	2	2	2	2	1	2	2	1	19851	20602.8	1	97	4	4	0.72	5	5	2	1	0	2
67684	NA	NA	NA	NA	NA	NA	NA	NA	7	2	1	8	NA	2	2	1	98	NA	NA	1	1	NA	1	NA	NA	NA	2	1	2	2	2	2	NA	NA	NA	NA	14820.8	14943	2	102	5	5	0.89	4	4	0	3	0	2
67685	NA	NA	NA	NA	NA	NA	NA	NA	7	2	1	9	NA	5	6	2	113	NA	NA	2	2	2	2	NA	NA	NA	1	1	2	1	2	2	1	2	2	1	9720.48	10533.3	2	91	14	14	3.47	4	4	1	1	0	2
67686	55	1.42	133	3.44	38	0.429	70	1.81	7	2	1	12	NA	1	1	1	147	NA	NA	2	2	3	5	NA	NA	NA	2	1	1	1	2	2	1	2	2	1	32326.5	34735.8	3	92	7	7	1.41	5	5	1	2	0	1
67687	NA	NA	NA	NA	NA	NA	NA	NA	7	2	2	8	NA	5	7	1	105	NA	NA	1	1	NA	2	NA	NA	NA	1	1	2	1	2	2	1	2	2	NA	10422.4	10751.6	1	98	5	5	1.26	3	3	1	1	0	2
67688	NA	NA	NA	NA	NA	NA	NA	NA	7	2	2	0	10	5	7	1	11	NA	NA	1	1	NA	NA	NA	NA	NA	1	1	2	1	2	2	NA	NA	NA	NA	8303.5	8530.81	1	94	7	7	1.23	6	6	3	1	0	1
67689	63	1.63	166	4.29	NA	NA	NA	NA	7	2	2	18	NA	1	1	2	219	2	NA	1	1	NA	13	NA	NA	NA	1	2	2	2	2	2	1	2	2	1	19557.3	21454.7	2	94	9	9	2.37	5	5	0	1	0	1
67691	66	1.71	135	3.49	53	0.598	58	1.5	7	2	1	18	NA	3	3	1	228	2	NA	1	1	NA	66	NA	NA	NA	1	2	2	1	2	2	1	2	2	1	34443.9	35848.7	2	101	3	3	0.3	7	7	1	2	0	2
67692	49	1.27	213	5.51	NA	NA	NA	NA	7	2	2	12	NA	2	2	2	153	NA	NA	1	1	NA	6	NA	NA	NA	1	1	2	1	2	2	1	2	2	1	23072.9	23761.4	1	97	15	15	4.52	6	6	0	4	0	2
67693	NA	NA	NA	NA	NA	NA	NA	NA	7	1	2	2	NA	2	2	NA	NA	NA	NA	1	1	NA	NA	NA	NA	NA	1	1	2	1	2	2	NA	NA	NA	NA	12871.5	0	2	102	15	15	4.47	4	4	1	1	0	1
67697	NA	NA	NA	NA	NA	NA	NA	NA	7	2	2	3	NA	5	7	1	48	NA	NA	1	1	NA	NA	NA	NA	NA	1	1	2	1	2	2	NA	NA	NA	NA	8818.2	9596.19	2	102	15	15	5	3	3	1	0	0	2
67702	NA	NA	NA	NA	NA	NA	NA	NA	7	1	1	8	NA	2	2	NA	NA	NA	NA	1	1	NA	2	NA	NA	NA	2	1	2	2	2	2	NA	NA	NA	NA	8613.83	0	2	90	6	6	0.66	7	7	2	2	0	2
67704	58	1.5	199	5.15	NA	NA	NA	NA	7	2	2	10	NA	4	4	2	128	NA	NA	1	1	NA	3	NA	NA	NA	1	1	2	1	2	2	1	2	2	1	10222	10790.7	1	98	15	15	3.7	5	5	0	3	0	1
67706	NA	NA	NA	NA	NA	NA	NA	NA	7	2	1	7	NA	5	6	1	87	NA	NA	1	1	NA	1	NA	NA	NA	1	1	2	1	2	2	NA	NA	NA	NA	9307.25	9856.52	1	92	14	14	3.47	4	4	0	2	0	1
67711	44	1.14	212	5.48	NA	NA	NA	NA	7	2	1	17	NA	4	4	2	214	2	NA	2	1	5	13	NA	NA	NA	1	2	2	1	2	2	1	2	2	1	11125.9	11147.9	1	96	77	77	NA	7	7	0	3	1	2
67712	54	1.4	159	4.11	NA	NA	NA	NA	7	2	1	15	NA	4	4	1	181	NA	NA	1	1	NA	7	NA	NA	NA	1	1	2	1	2	2	1	2	2	1	13653.4	13680.4	2	96	5	5	1.07	4	4	0	3	0	2
67715	NA	NA	NA	NA	NA	NA	NA	NA	7	2	2	3	NA	5	7	2	39	NA	NA	1	1	NA	NA	NA	NA	NA	1	1	2	1	2	2	NA	NA	NA	NA	12382.4	12702	1	97	10	10	2.82	4	4	1	1	0	2
67723	NA	NA	NA	NA	NA	NA	NA	NA	7	1	2	19	NA	2	2	NA	NA	2	NA	1	1	NA	13	NA	NA	NA	1	2	2	1	2	2	NA	NA	NA	NA	21850.4	0	2	93	99	99	NA	3	3	0	0	0	2
67724	NA	NA	NA	NA	NA	NA	NA	NA	7	2	1	1	14	4	4	1	15	NA	NA	1	1	NA	NA	NA	NA	NA	1	1	2	1	2	2	NA	NA	NA	NA	9438.9	9727.2	2	102	4	4	0.81	3	3	2	0	0	2
67729	NA	NA	NA	NA	NA	NA	NA	NA	7	2	2	2	NA	2	2	2	34	NA	NA	1	1	NA	NA	NA	NA	NA	1	1	2	1	2	2	NA	NA	NA	NA	11412.4	11898.7	1	97	3	3	0.44	5	5	2	2	0	2
67730	51	1.32	151	3.9	50	0.565	90	2.327	7	2	1	14	NA	3	3	1	178	NA	NA	1	1	NA	8	NA	NA	NA	1	1	2	1	2	2	1	2	2	1	102028	101259	1	101	8	8	1.85	5	5	0	3	0	1
67731	NA	NA	NA	NA	NA	NA	NA	NA	7	2	1	0	11	3	3	2	11	NA	NA	1	1	NA	NA	NA	NA	NA	1	1	2	1	2	2	NA	NA	NA	NA	13392.3	13030.5	1	99	15	15	3.45	7	7	1	4	0	1
67733	49	1.27	117	3.03	32	0.361	62	1.603	7	2	2	18	NA	2	2	1	217	2	NA	1	1	NA	11	NA	NA	NA	2	2	2	2	2	2	1	2	2	1	15809.1	16348.5	2	93	6	6	1.39	4	4	0	0	0	1
67734	45	1.16	124	3.21	42	0.474	71	1.836	7	2	2	19	NA	4	4	2	237	2	NA	1	1	NA	13	NA	NA	NA	1	2	2	1	2	2	1	2	2	1	18164	18905.7	2	101	2	2	0.48	2	2	1	0	0	2
67735	49	1.27	129	3.34	46	0.519	71	1.836	7	2	1	16	NA	5	6	2	195	NA	NA	2	2	3	9	NA	NA	NA	1	2	2	1	2	1	1	2	2	1	7350.52	8448.96	2	90	3	3	0.54	4	4	0	1	0	2
67736	NA	NA	NA	NA	NA	NA	NA	NA	7	2	2	5	NA	1	1	2	70	NA	NA	1	1	NA	NA	NA	NA	NA	2	1	2	1	2	2	NA	NA	NA	NA	13366.4	13935.9	2	94	5	5	0.67	6	6	1	3	0	1
67738	NA	NA	NA	NA	NA	NA	NA	NA	7	2	1	6	NA	2	2	1	81	NA	NA	1	1	NA	0	NA	NA	NA	1	1	2	1	2	2	NA	NA	NA	NA	10739	10633	2	93	9	9	3.14	3	3	0	2	0	2
67739	57	1.47	187	4.84	62	0.7	118	3.051	7	2	2	17	NA	5	6	2	214	2	NA	2	1	5	13	NA	NA	NA	1	2	2	1	2	2	1	2	2	1	11975.5	12226.4	1	97	15	15	5	3	3	0	1	2	2
67742	NA	NA	NA	NA	NA	NA	NA	NA	7	2	1	5	NA	1	1	1	68	NA	NA	1	1	NA	NA	NA	NA	NA	2	1	2	2	2	2	NA	NA	NA	NA	17865.1	18430.6	3	92	3	3	0.52	5	5	2	1	0	2
67744	30	0.78	161	4.16	NA	NA	NA	NA	7	2	1	11	NA	1	1	1	143	NA	NA	2	2	3	4	NA	NA	NA	2	1	2	2	2	2	1	2	2	NA	13822.1	14860.2	3	92	4	4	0.55	6	6	0	4	0	1
67746	51	1.32	138	3.57	NA	NA	NA	NA	7	2	1	10	NA	3	3	2	128	NA	NA	1	1	NA	3	NA	NA	NA	1	1	2	1	2	2	1	2	2	1	39772.3	41554.5	2	100	15	15	4.5	6	6	0	4	0	1
67747	NA	NA	NA	NA	NA	NA	NA	NA	7	2	2	2	NA	1	1	1	29	NA	NA	1	1	NA	NA	NA	NA	NA	1	1	2	1	2	2	NA	NA	NA	NA	8141.32	8654.57	1	103	14	14	2.96	5	5	1	2	0	1
67748	NA	NA	NA	NA	NA	NA	NA	NA	7	2	2	4	NA	3	3	2	51	NA	NA	1	1	NA	NA	NA	NA	NA	1	1	2	1	2	2	NA	NA	NA	NA	26966.3	27815.8	1	98	6	6	1.31	3	3	2	0	0	2
67749	NA	NA	NA	NA	NA	NA	NA	NA	7	2	1	1	19	5	6	1	19	NA	NA	1	1	NA	NA	NA	NA	NA	1	1	2	1	2	2	NA	NA	NA	NA	6389	6767.31	3	91	14	14	3.06	5	5	3	0	0	1
67750	NA	NA	NA	NA	NA	NA	NA	NA	7	2	2	2	NA	4	4	2	33	NA	NA	1	1	NA	NA	NA	NA	NA	1	1	2	1	2	2	NA	NA	NA	NA	7016.98	7550.35	2	99	3	3	0.42	6	6	1	2	0	2
67752	49	1.27	147	3.8	NA	NA	NA	NA	7	2	1	14	NA	5	7	2	172	NA	NA	1	1	NA	8	NA	NA	NA	1	1	2	1	2	2	1	2	2	1	11506.9	12095.7	1	97	15	15	5	6	6	0	3	0	1
67753	NA	NA	NA	NA	NA	NA	NA	NA	7	1	2	6	NA	1	1	NA	NA	NA	NA	1	1	NA	0	NA	NA	NA	2	1	1	1	2	1	NA	NA	NA	NA	12789.4	0	1	102	99	99	NA	5	5	0	2	1	1
67755	56	1.45	169	4.37	NA	NA	NA	NA	7	2	1	11	NA	3	3	1	138	NA	NA	1	1	NA	4	NA	NA	NA	1	1	2	1	2	2	1	2	2	1	74331.8	78594	2	91	9	9	2.6	4	4	0	2	0	1
67757	NA	NA	NA	NA	NA	NA	NA	NA	7	2	1	0	4	1	1	1	5	NA	NA	1	1	NA	NA	NA	NA	NA	2	1	2	2	2	2	NA	NA	NA	NA	6910.95	6911.08	2	96	4	4	0.97	3	3	1	0	0	2
67758	66	1.71	181	4.68	NA	NA	NA	NA	7	2	2	7	NA	4	4	2	91	NA	NA	1	1	NA	1	NA	NA	NA	1	1	2	1	2	2	NA	NA	NA	NA	5758	6529.52	2	90	6	6	0.84	6	6	1	3	1	2
67759	NA	NA	NA	NA	NA	NA	NA	NA	7	2	1	4	NA	1	1	1	52	NA	NA	1	1	NA	NA	NA	NA	NA	1	1	2	1	2	2	NA	NA	NA	NA	17341.8	17546.8	2	102	7	7	1.53	5	5	1	2	0	1
67760	62	1.6	154	3.98	NA	NA	NA	NA	7	2	1	17	NA	5	6	2	216	2	NA	1	1	NA	11	NA	NA	NA	1	2	2	1	2	2	1	2	2	1	7057.98	7861.48	2	92	12	12	NA	7	7	2	4	0	1
67765	NA	NA	NA	NA	NA	NA	NA	NA	7	2	1	2	NA	2	2	2	26	NA	NA	1	1	NA	NA	NA	NA	NA	1	1	2	1	2	2	NA	NA	NA	NA	10803.6	10931.3	2	94	6	6	1.43	5	4	2	1	0	2
67768	44	1.14	157	4.06	74	0.835	98	2.534	7	2	2	14	NA	3	3	2	174	NA	NA	1	1	NA	8	NA	NA	NA	1	1	2	1	2	2	1	2	2	1	103299	112630	1	101	8	8	2.24	4	4	0	1	0	1
67770	NA	NA	NA	NA	NA	NA	NA	NA	7	2	2	0	10	4	4	2	11	NA	NA	1	1	NA	NA	NA	NA	NA	1	1	2	1	2	2	NA	NA	NA	NA	4418.65	4685.49	2	95	6	6	0.97	6	6	2	1	0	1
67771	57	1.47	155	4.01	27	0.305	93	2.405	7	2	1	13	NA	4	4	2	158	NA	NA	1	1	NA	6	NA	NA	NA	1	1	2	1	2	2	1	2	2	1	17606.2	17558.4	2	101	6	6	1.51	3	3	0	1	1	1
67777	NA	NA	NA	NA	NA	NA	NA	NA	7	1	1	2	NA	4	4	NA	NA	NA	NA	1	1	NA	NA	NA	NA	NA	1	1	2	1	2	2	NA	NA	NA	NA	5547.43	0	1	96	9	9	2.18	5	5	1	1	0	1
67780	51	1.32	160	4.14	NA	NA	NA	NA	7	2	2	7	NA	1	1	1	93	NA	NA	1	1	NA	1	NA	NA	NA	1	1	2	1	2	2	NA	NA	NA	NA	15962.1	16061.8	2	98	4	4	0.75	4	4	0	2	0	2
67783	50	1.29	166	4.29	91	1.027	98	2.534	7	2	2	13	NA	5	6	2	162	NA	NA	1	1	NA	7	NA	NA	NA	1	1	2	1	2	2	1	2	2	1	11975.5	12226.4	1	97	15	15	2.33	7	7	2	4	0	2
67784	71	1.84	175	4.53	NA	NA	NA	NA	7	2	2	18	NA	1	1	1	216	2	NA	1	1	NA	12	NA	NA	NA	1	2	2	1	2	2	1	2	2	1	15690.5	16249.4	1	102	5	5	0.86	5	5	2	0	0	2
67790	54	1.4	175	4.53	34	0.384	114	2.948	7	2	1	14	NA	4	4	2	172	NA	NA	1	1	NA	8	NA	NA	NA	1	1	2	1	2	2	1	2	2	1	10065.8	10440.2	2	99	14	14	4.09	3	3	0	2	0	2
67792	NA	NA	NA	NA	NA	NA	NA	NA	7	1	1	10	NA	5	6	NA	NA	NA	NA	1	1	NA	3	NA	NA	NA	1	1	1	1	2	1	NA	NA	NA	NA	8943.92	0	1	92	5	5	0.63	7	7	0	4	1	1
67796	NA	NA	NA	NA	NA	NA	NA	NA	7	2	2	1	20	4	4	2	21	NA	NA	1	1	NA	NA	NA	NA	NA	1	1	2	1	2	2	NA	NA	NA	NA	7108.64	7648.98	1	90	14	14	2.96	5	5	1	2	0	1
67800	NA	NA	NA	NA	NA	NA	NA	NA	7	2	1	0	8	2	2	1	9	NA	NA	1	1	NA	NA	NA	NA	NA	1	1	2	1	2	2	NA	NA	NA	NA	5863.79	5970.18	2	93	8	8	2.17	4	4	2	0	0	2
67801	40	1.03	208	5.38	NA	NA	NA	NA	7	2	2	11	NA	3	3	1	142	NA	NA	1	1	NA	5	NA	NA	NA	1	1	2	1	2	2	1	2	2	1	17482.6	17502.6	1	94	7	7	1.29	6	6	1	3	0	1
67802	NA	NA	NA	NA	NA	NA	NA	NA	7	2	1	4	NA	5	7	1	56	NA	NA	1	1	NA	NA	NA	NA	NA	1	1	2	1	2	2	NA	NA	NA	NA	8890.78	9258.15	3	91	10	10	2.48	5	5	2	1	0	2
67803	53	1.37	187	4.84	NA	NA	NA	NA	7	2	1	6	NA	5	7	1	81	NA	NA	1	1	NA	0	NA	NA	NA	1	1	2	1	2	2	NA	NA	NA	NA	18834.7	19876	1	94	2	2	0.3	5	5	1	2	0	1
67804	NA	NA	NA	NA	NA	NA	NA	NA	7	2	2	4	NA	5	6	1	52	NA	NA	1	1	NA	NA	NA	NA	NA	1	1	2	1	2	2	NA	NA	NA	NA	4437.83	4650.08	1	102	5	5	0.92	5	5	1	2	0	2
67805	NA	NA	NA	NA	NA	NA	NA	NA	7	2	1	6	NA	4	4	2	82	NA	NA	1	1	NA	0	NA	NA	NA	1	1	2	1	2	2	NA	NA	NA	NA	7687.03	8119.72	2	99	4	4	0.78	4	4	0	2	0	2
67806	42	1.09	156	4.03	NA	NA	NA	NA	7	2	2	16	NA	2	2	2	198	NA	NA	1	1	NA	11	NA	NA	NA	1	2	2	2	2	2	1	2	2	1	20937.3	23702.6	1	90	5	5	1	4	4	0	2	0	1
67807	NA	NA	NA	NA	NA	NA	NA	NA	7	2	2	3	NA	3	3	2	38	NA	NA	1	1	NA	NA	NA	NA	NA	1	1	2	1	2	2	NA	NA	NA	NA	76624	84569.2	2	91	15	15	5	3	3	1	0	0	1
67809	39	1.01	141	3.65	NA	NA	NA	NA	7	2	1	13	NA	1	1	1	164	NA	NA	2	2	3	7	NA	NA	NA	2	1	2	2	2	2	1	2	2	1	32326.5	34735.8	2	94	5	5	0.65	6	6	0	3	0	1
67810	NA	NA	NA	NA	NA	NA	NA	NA	7	2	1	0	6	2	2	2	6	NA	NA	1	1	NA	NA	NA	NA	NA	1	1	2	1	2	2	NA	NA	NA	NA	5420.43	5420.53	3	90	6	6	1.3	4	4	2	0	0	1
67811	NA	NA	NA	NA	NA	NA	NA	NA	7	2	1	2	NA	4	4	1	36	NA	NA	1	1	NA	NA	NA	NA	NA	1	1	2	1	2	2	NA	NA	NA	NA	6376.97	6454.75	2	100	15	15	5	3	3	1	0	0	2
67814	47	1.22	229	5.92	75	0.847	167	4.319	7	2	2	19	NA	4	4	1	232	2	NA	1	1	NA	15	NA	NA	NA	1	2	2	1	2	2	1	2	2	1	18164	18749.3	2	101	1	1	0.06	1	1	0	0	0	2
67815	NA	NA	NA	NA	NA	NA	NA	NA	7	2	2	0	4	3	3	1	4	NA	NA	1	1	NA	NA	NA	NA	NA	1	1	2	1	2	2	NA	NA	NA	NA	20786.7	20803.9	1	101	8	8	1.85	5	5	3	0	0	2
67816	54	1.4	108	2.79	NA	NA	NA	NA	7	2	1	14	NA	4	4	2	170	NA	NA	1	1	NA	8	NA	NA	NA	1	1	2	1	2	2	1	2	2	1	13969.5	14306.4	1	90	3	3	0.63	3	3	1	1	0	2
67821	71	1.84	159	4.11	NA	NA	NA	NA	7	2	1	7	NA	4	4	1	96	NA	NA	1	1	NA	2	NA	NA	NA	1	1	2	1	2	2	NA	NA	NA	NA	12399	12375.7	2	96	2	2	0.31	4	4	0	2	0	2
67823	47	1.22	135	3.49	NA	NA	NA	NA	7	2	2	15	NA	3	3	1	189	NA	NA	1	1	NA	9	NA	NA	NA	1	1	2	1	2	2	1	2	2	1	92934.5	97199.3	1	92	8	8	2.17	4	4	0	1	2	2
67825	NA	NA	NA	NA	NA	NA	NA	NA	7	2	2	11	NA	4	4	1	139	NA	NA	1	1	NA	5	NA	NA	NA	1	1	2	1	2	2	1	2	2	1	11116.4	11531.9	1	92	77	77	NA	5	5	1	2	0	2
67829	43	1.11	172	4.45	83	0.937	112	2.896	7	2	1	19	NA	3	3	1	229	2	NA	1	1	NA	13	NA	NA	NA	1	2	2	1	2	2	1	2	2	1	73465.2	72911.8	1	100	15	15	4.63	5	5	0	0	0	1
67830	NA	NA	NA	NA	NA	NA	NA	NA	7	2	1	0	5	2	2	2	6	NA	NA	1	1	NA	NA	NA	NA	NA	1	1	2	2	2	2	NA	NA	NA	NA	5733.66	6014.35	1	90	10	10	2.44	5	5	1	0	0	2
67831	NA	NA	NA	NA	NA	NA	NA	NA	7	2	2	0	1	3	3	2	2	NA	NA	1	1	NA	NA	NA	NA	NA	1	1	2	1	2	2	NA	NA	NA	NA	16608.7	16157.6	1	94	15	15	5	4	4	2	0	0	1
67835	67	1.73	158	4.09	NA	NA	NA	NA	7	2	2	9	NA	4	4	2	114	NA	NA	1	1	NA	3	NA	NA	NA	1	1	2	1	2	2	1	2	2	1	7405.32	7603.43	2	99	6	6	1.13	4	4	1	1	0	1
67837	38	0.98	138	3.57	NA	NA	NA	NA	7	2	1	8	NA	3	3	2	99	NA	NA	1	1	NA	1	NA	NA	NA	1	1	2	1	2	2	1	2	2	1	49922.1	52289.1	1	98	9	9	2.6	4	4	1	1	0	2
67843	NA	NA	NA	NA	NA	NA	NA	NA	7	2	1	3	NA	3	3	1	43	NA	NA	1	1	NA	NA	NA	NA	NA	1	1	2	1	2	2	NA	NA	NA	NA	24655	27816.7	1	98	2	2	0.36	5	5	3	0	0	1
67846	59	1.53	142	3.67	NA	NA	NA	NA	7	2	1	15	NA	5	7	2	183	NA	NA	1	1	NA	8	NA	NA	NA	1	1	2	1	2	2	1	2	2	1	60819	62775.8	1	99	15	15	5	4	4	0	2	0	2
67849	NA	NA	NA	NA	NA	NA	NA	NA	7	2	2	0	11	5	7	2	11	NA	NA	1	1	NA	NA	NA	NA	NA	1	1	2	1	2	2	NA	NA	NA	NA	5882.73	5843.2	3	90	15	15	5	3	3	1	0	0	2
67851	NA	NA	NA	NA	NA	NA	NA	NA	7	2	2	5	NA	3	3	2	62	NA	NA	1	1	NA	NA	NA	NA	NA	1	1	2	1	2	2	NA	NA	NA	NA	51483.6	53105.6	1	94	15	15	5	4	4	2	0	0	1
67852	55	1.42	135	3.49	NA	NA	NA	NA	7	2	1	15	NA	5	6	1	183	NA	NA	1	1	NA	9	NA	NA	NA	1	1	2	1	2	2	1	2	2	1	12412.7	13262.3	1	92	10	10	2.82	4	4	0	2	0	2
67856	NA	NA	NA	NA	NA	NA	NA	NA	7	2	2	0	8	4	4	2	9	NA	NA	1	1	NA	NA	NA	NA	NA	1	1	2	1	2	2	NA	NA	NA	NA	4523.86	4573.25	2	95	6	6	1.57	3	3	1	0	0	1
67859	49	1.27	146	3.78	NA	NA	NA	NA	7	2	1	18	NA	4	4	1	219	2	NA	1	1	NA	13	NA	NA	NA	1	2	2	1	2	2	1	2	2	1	12792.9	12871.5	2	93	99	99	NA	7	6	1	0	0	1
67860	42	1.09	134	3.47	173	1.953	57	1.474	7	2	2	14	NA	3	3	2	174	NA	NA	1	1	NA	7	NA	NA	NA	1	1	2	1	2	2	1	2	2	1	23708.6	24267.3	2	97	5	5	1.08	3	3	0	1	0	2
67862	NA	NA	NA	NA	NA	NA	NA	NA	7	2	1	1	20	3	3	2	20	NA	NA	1	1	NA	NA	NA	NA	NA	1	1	2	1	2	2	NA	NA	NA	NA	23524.9	27564.9	1	90	7	7	2.1	3	3	1	0	0	2
67867	76	1.97	141	3.65	NA	NA	NA	NA	7	2	2	11	NA	2	2	1	138	NA	NA	1	1	NA	5	NA	NA	NA	1	1	2	1	2	2	1	2	2	NA	13720.5	14610.8	2	100	4	4	0.81	4	4	0	2	0	2
67868	47	1.22	157	4.06	64	0.723	97	2.508	7	2	2	13	NA	1	1	1	168	NA	NA	1	1	NA	7	NA	NA	NA	1	1	2	1	2	2	1	2	2	1	23979.3	25562.6	1	101	3	3	0.41	5	5	0	2	1	2
67869	NA	NA	NA	NA	NA	NA	NA	NA	7	2	2	4	NA	2	2	2	50	NA	NA	1	1	NA	NA	NA	NA	NA	2	1	1	2	2	1	NA	NA	NA	NA	12675.1	13078.4	1	96	5	5	0.94	4	4	2	0	0	1
67871	NA	NA	NA	NA	NA	NA	NA	NA	7	2	2	6	NA	2	2	2	77	NA	NA	1	1	NA	0	NA	NA	NA	1	1	2	1	2	2	NA	NA	NA	NA	15148.7	15796.7	2	91	10	10	3.04	4	4	1	1	0	2
67875	NA	NA	NA	NA	NA	NA	NA	NA	7	2	2	9	NA	4	4	1	110	NA	NA	1	1	NA	3	NA	NA	NA	1	1	2	1	2	2	1	2	2	1	11195.1	11548.6	2	96	15	9	3.74	3	2	0	1	0	2
67876	NA	NA	NA	NA	NA	NA	NA	NA	7	2	2	5	NA	4	4	2	63	NA	NA	2	1	2	NA	NA	NA	NA	1	1	2	1	2	2	NA	NA	NA	NA	11353.6	12216.6	1	98	15	15	5	6	6	3	0	0	1
67878	81	2.09	216	5.59	NA	NA	NA	NA	7	2	1	9	NA	4	4	1	116	NA	NA	1	1	NA	3	NA	NA	NA	1	1	2	1	2	2	1	2	2	1	8714.56	8887.82	2	96	7	7	1.04	7	7	0	4	0	2
67880	41	1.06	176	4.55	77	0.869	120	3.103	7	2	1	13	NA	5	6	1	160	NA	NA	1	1	NA	7	NA	NA	NA	1	1	2	1	2	2	1	2	2	1	9737.71	10134.4	2	100	14	14	4.03	4	4	0	2	0	1
67881	71	1.84	196	5.07	69	0.779	111	2.87	7	2	2	17	NA	3	3	1	205	2	NA	1	1	NA	10	NA	NA	NA	1	2	2	1	2	2	1	2	2	1	31282.3	32019.4	2	98	3	3	0.38	5	5	0	4	0	2
67882	NA	NA	NA	NA	NA	NA	NA	NA	7	2	1	4	NA	3	3	2	51	NA	NA	1	1	NA	NA	NA	NA	NA	1	1	2	1	2	2	NA	NA	NA	NA	86817.4	101727	2	91	15	15	5	4	4	2	0	0	1
67883	NA	NA	NA	NA	NA	NA	NA	NA	7	2	1	5	NA	5	7	2	62	NA	NA	1	1	NA	NA	NA	NA	NA	1	1	2	1	2	2	NA	NA	NA	NA	12997	13393.9	1	101	2	2	0.33	4	4	2	1	0	2
67884	NA	NA	NA	NA	NA	NA	NA	NA	7	2	2	10	NA	2	2	1	120	NA	NA	1	1	NA	3	NA	NA	NA	2	1	2	2	2	2	NA	NA	NA	NA	16986	17464.7	2	102	5	5	0.89	4	4	0	3	0	2
67886	NA	NA	NA	NA	NA	NA	NA	NA	7	2	2	3	NA	1	1	1	48	NA	NA	1	1	NA	NA	NA	NA	NA	1	1	2	1	2	2	NA	NA	NA	NA	12714.7	13516.2	1	102	5	5	0.86	5	5	2	0	0	2
67888	59	1.53	169	4.37	NA	NA	NA	NA	7	2	1	8	NA	3	3	1	105	NA	NA	1	1	NA	2	NA	NA	NA	1	1	2	1	2	2	1	2	2	1	27154.2	28089.5	2	101	4	4	0.73	5	5	1	2	0	1
67890	53	1.37	161	4.16	NA	NA	NA	NA	7	2	2	7	NA	1	1	2	88	NA	NA	1	1	NA	1	NA	NA	NA	2	1	2	2	2	2	NA	NA	NA	NA	14300.7	14814.3	2	94	13	13	NA	5	5	0	3	0	1
67892	NA	NA	NA	NA	NA	NA	NA	NA	7	2	2	10	NA	3	3	1	123	NA	NA	2	2	3	4	NA	NA	NA	1	1	2	1	2	2	1	2	2	NA	13450.6	14078.3	3	91	4	4	0.65	5	5	2	2	0	2
67895	51	1.32	135	3.49	NA	NA	NA	NA	7	2	1	8	NA	4	4	1	104	NA	NA	1	1	NA	2	NA	NA	NA	1	1	2	1	2	2	1	2	2	1	9261.56	9782.88	2	100	7	7	1.79	4	4	0	1	0	2
67896	NA	NA	NA	NA	NA	NA	NA	NA	7	2	1	17	NA	4	4	2	205	2	NA	1	1	NA	10	NA	NA	NA	1	2	2	1	2	2	1	2	2	1	15381.6	15476.1	1	93	12	12	NA	5	4	0	2	0	1
67903	NA	NA	NA	NA	NA	NA	NA	NA	7	2	2	3	NA	4	4	2	45	NA	NA	1	1	NA	NA	NA	NA	NA	1	1	2	1	2	2	NA	NA	NA	NA	10771.9	11049.9	2	97	1	1	0.2	2	2	1	0	0	2
67904	NA	NA	NA	NA	NA	NA	NA	NA	7	2	1	1	21	2	2	1	22	NA	NA	1	1	NA	NA	NA	NA	NA	1	1	2	1	2	2	NA	NA	NA	NA	12373.6	12852	1	92	10	10	2.63	5	5	2	1	0	2
67905	65	1.68	155	4.01	NA	NA	NA	NA	7	2	2	10	NA	5	7	1	124	NA	NA	1	1	NA	4	NA	NA	NA	1	1	2	1	2	2	1	2	2	1	5836.23	6119.13	2	103	14	14	3.48	5	5	0	2	1	1
67906	38	0.98	165	4.27	NA	NA	NA	NA	7	2	2	8	NA	3	3	2	105	NA	NA	1	1	NA	3	NA	NA	NA	1	1	2	1	2	2	1	2	2	1	24070.5	25563.7	1	95	15	15	3.62	7	7	2	4	0	1
67909	NA	NA	NA	NA	NA	NA	NA	NA	7	2	1	0	6	1	1	1	6	NA	NA	1	1	NA	NA	NA	NA	NA	1	1	2	2	2	2	NA	NA	NA	NA	6218.7	6608.81	2	96	6	6	0.77	7	7	2	1	0	1
67911	36	0.93	137	3.54	105	1.185	80	2.069	7	2	1	15	NA	3	3	1	186	NA	NA	1	1	NA	8	NA	NA	NA	1	1	2	1	2	2	1	2	2	1	81937	80860.1	1	94	14	14	2.96	5	5	0	3	0	2
67913	45	1.16	148	3.83	NA	NA	NA	NA	7	2	1	11	NA	1	1	1	133	NA	NA	1	1	NA	4	NA	NA	NA	2	1	2	2	2	2	1	2	2	1	13665.4	13541.3	1	94	2	2	0.27	5	5	0	4	0	2
67914	60	1.55	187	4.84	NA	NA	NA	NA	7	2	1	8	NA	3	3	1	108	NA	NA	1	1	NA	2	NA	NA	NA	1	1	2	1	2	2	1	2	2	1	23188.9	25672.6	3	91	7	7	1.1	7	7	0	4	0	1
67918	70	1.81	264	6.83	133	1.502	167	4.319	7	2	2	19	NA	4	4	2	232	2	NA	2	2	3	15	NA	NA	NA	1	2	2	1	2	2	1	2	2	1	10694.8	10900.4	1	90	4	4	0.58	6	6	0	3	0	2
67920	NA	NA	NA	NA	NA	NA	NA	NA	7	2	2	1	19	2	2	2	20	NA	NA	1	1	NA	NA	NA	NA	NA	1	1	2	1	2	2	NA	NA	NA	NA	13464.8	13893.2	1	101	15	15	4.99	4	4	2	0	0	1
67922	NA	NA	NA	NA	NA	NA	NA	NA	7	2	2	3	NA	5	6	1	47	NA	NA	1	1	NA	NA	NA	NA	NA	1	1	2	1	2	2	NA	NA	NA	NA	7483.23	7475.33	2	96	15	15	5	3	3	1	0	0	1
67923	50	1.29	138	3.57	NA	NA	NA	NA	7	2	2	11	NA	4	4	2	134	NA	NA	1	1	NA	5	NA	NA	NA	1	1	2	1	2	2	1	2	2	1	8115.31	8917.72	2	95	6	6	0.97	6	6	2	2	0	1
67931	NA	NA	NA	NA	NA	NA	NA	NA	7	2	1	0	10	1	1	1	11	NA	NA	1	1	NA	NA	NA	NA	NA	1	1	2	1	2	2	NA	NA	NA	NA	5991.54	6284.86	1	102	5	5	0.86	5	5	2	0	0	2
67932	55	1.42	138	3.57	NA	NA	NA	NA	7	2	1	9	NA	3	3	1	110	NA	NA	1	1	NA	2	NA	NA	NA	1	1	2	1	2	2	1	2	2	1	48147.2	49984.2	3	92	14	14	2.74	6	6	2	2	0	1
67933	50	1.29	157	4.06	NA	NA	NA	NA	7	2	1	12	NA	3	3	1	146	NA	NA	1	1	NA	5	NA	NA	NA	1	1	2	1	2	2	1	2	2	1	124065	122532	1	95	7	7	2.54	2	2	0	1	0	2
67934	NA	NA	NA	NA	NA	NA	NA	NA	7	2	2	16	NA	3	3	1	194	NA	NA	1	1	NA	8	NA	NA	NA	1	2	2	1	2	2	1	2	2	1	113907	124197	1	94	7	7	1.52	4	4	0	2	2	1
67936	63	1.63	184	4.76	NA	NA	NA	NA	7	2	1	13	NA	5	6	2	168	NA	NA	1	1	NA	7	NA	NA	NA	1	1	1	1	2	1	1	2	2	1	10346.3	11357.4	2	91	12	12	NA	7	6	0	4	2	2
67942	NA	NA	NA	NA	NA	NA	NA	NA	7	2	1	1	12	2	2	2	13	NA	NA	1	1	NA	NA	NA	NA	NA	2	1	2	2	2	2	NA	NA	NA	NA	8331.65	8595.38	2	90	99	99	NA	5	5	1	1	0	2
67943	NA	NA	NA	NA	NA	NA	NA	NA	7	2	1	5	NA	5	7	2	71	NA	NA	1	1	NA	NA	NA	NA	NA	1	1	2	1	2	2	NA	NA	NA	NA	6176.63	6670.6	1	93	15	15	5	5	5	1	2	0	2
67944	42	1.09	124	3.21	NA	NA	NA	NA	7	2	2	10	NA	4	4	2	131	NA	NA	1	1	NA	3	NA	NA	NA	1	1	2	1	2	2	1	2	2	1	11467.8	13004.4	2	91	6	6	0.78	7	7	1	4	0	2
67945	57	1.47	161	4.16	NA	NA	NA	NA	7	2	1	6	NA	3	3	1	81	NA	NA	1	1	NA	0	NA	NA	NA	1	1	2	1	2	2	NA	NA	NA	NA	38712	41122.8	3	91	15	15	5	6	6	1	3	0	2
67946	NA	NA	NA	NA	NA	NA	NA	NA	7	2	1	3	NA	1	1	1	39	NA	NA	1	1	NA	NA	NA	NA	NA	2	1	2	2	2	2	NA	NA	NA	NA	18754.9	18780.2	2	102	5	5	0.89	4	4	2	0	0	1
67949	75	1.94	214	5.53	NA	NA	NA	NA	7	2	2	10	NA	2	2	2	129	NA	NA	2	2	1	5	NA	NA	NA	2	1	2	1	2	2	1	2	2	2	10762.4	12070.1	2	90	3	3	0.46	5	5	1	3	0	2
67950	NA	NA	NA	NA	NA	NA	NA	NA	7	2	2	4	NA	4	4	1	53	NA	NA	1	1	NA	NA	NA	NA	NA	1	1	2	1	2	2	NA	NA	NA	NA	11914	13313.9	1	100	14	14	3.6	4	4	1	1	0	1
67953	NA	NA	NA	NA	NA	NA	NA	NA	7	2	1	0	9	4	4	2	9	NA	NA	1	1	NA	NA	NA	NA	NA	1	1	2	1	2	2	NA	NA	NA	NA	5081.27	5448.49	2	99	77	77	NA	6	6	1	1	0	2
67954	52	1.34	196	5.07	NA	NA	NA	NA	7	2	1	15	NA	2	2	2	181	NA	NA	1	1	NA	8	NA	NA	NA	1	1	2	1	2	2	1	2	2	1	21399.2	21768.7	1	91	15	15	5	4	4	0	2	0	1
67955	47	1.22	151	3.9	NA	NA	NA	NA	7	2	2	12	NA	3	3	2	147	NA	NA	1	1	NA	6	NA	NA	NA	1	1	2	1	2	2	1	2	2	1	71303.3	77744.5	2	94	15	15	5	5	5	0	3	0	1
67956	NA	NA	NA	NA	NA	NA	NA	NA	7	2	2	3	NA	5	6	2	37	NA	NA	1	1	NA	NA	NA	NA	NA	1	1	2	1	2	2	NA	NA	NA	NA	4369.01	4638.1	2	100	4	4	0.44	7	7	1	2	2	1
67959	51	1.32	134	3.47	51	0.576	73	1.888	7	2	1	13	NA	4	4	1	162	NA	NA	1	1	NA	6	NA	NA	NA	1	1	2	1	2	2	1	2	2	1	16147.7	16532.6	1	92	5	5	0.95	4	4	0	2	0	2
67961	64	1.66	181	4.68	NA	NA	NA	NA	7	2	1	6	NA	2	2	2	80	NA	NA	1	1	NA	0	NA	NA	NA	1	1	2	1	2	2	NA	NA	NA	NA	15882.8	15889.8	1	97	3	3	0.44	5	5	2	2	0	2
67963	71	1.84	210	5.43	NA	NA	NA	NA	7	2	2	11	NA	4	4	1	141	NA	NA	1	1	NA	5	NA	NA	NA	1	1	2	1	2	2	1	2	2	1	8146.77	8771.94	2	100	6	6	0.99	5	5	0	3	0	2
67968	NA	NA	NA	NA	NA	NA	NA	NA	7	2	2	7	NA	5	6	2	88	NA	NA	1	1	NA	1	NA	NA	NA	1	1	2	1	2	2	NA	NA	NA	NA	6878.57	7345.28	3	90	14	14	4.71	3	3	0	1	0	1
67971	52	1.34	150	3.88	NA	NA	NA	NA	7	2	2	11	NA	1	1	1	140	NA	NA	1	1	NA	4	NA	NA	NA	2	1	2	1	2	2	1	2	2	1	12215.5	12532.6	1	102	5	5	0.92	5	5	0	3	0	2
67973	NA	NA	NA	NA	NA	NA	NA	NA	7	2	1	6	NA	5	6	2	82	NA	NA	1	1	NA	0	NA	NA	NA	1	1	2	1	2	2	NA	NA	NA	NA	10810.9	11522.3	1	97	15	15	4.07	5	5	0	3	0	1
67980	38	0.98	158	4.09	NA	NA	NA	NA	7	2	2	8	NA	4	4	1	105	NA	NA	1	1	NA	1	NA	NA	NA	1	1	2	1	2	2	1	2	2	1	8362.26	8929.49	2	100	7	7	1.34	5	5	0	2	0	2
67981	33	0.85	198	5.12	NA	NA	NA	NA	7	2	1	19	NA	1	1	2	238	2	NA	2	1	4	15	NA	NA	NA	1	2	2	2	2	2	1	2	2	1	20174.3	21488.4	2	94	7	7	1.33	6	6	0	1	0	1
67985	54	1.4	153	3.96	NA	NA	NA	NA	7	2	1	13	NA	3	3	2	157	NA	NA	1	1	NA	6	NA	NA	NA	1	1	2	1	2	2	1	2	2	1	58479.8	60361.4	1	99	15	15	5	5	5	0	3	0	2
67987	53	1.37	136	3.52	NA	NA	NA	NA	7	2	2	6	NA	4	4	2	82	NA	NA	1	1	NA	0	NA	NA	NA	1	1	2	1	2	2	NA	NA	NA	NA	7446.88	7952.02	2	99	6	6	1.15	5	5	1	2	0	2
67988	47	1.22	152	3.93	NA	NA	NA	NA	7	2	1	14	NA	3	3	2	176	NA	NA	1	1	NA	8	NA	NA	NA	1	1	2	1	2	2	1	2	2	1	58479.8	60361.4	1	99	15	15	5	5	5	0	3	0	2
67990	60	1.55	176	4.55	118	1.332	92	2.379	7	2	2	12	NA	5	6	2	148	NA	NA	1	1	NA	5	NA	NA	NA	1	1	2	1	2	2	NA	NA	NA	NA	6937.46	7205.73	3	90	10	10	2.41	5	5	1	2	0	1
67994	50	1.29	151	3.9	NA	NA	NA	NA	7	2	1	12	NA	3	3	2	156	NA	NA	1	1	NA	6	NA	NA	NA	1	1	2	1	2	2	1	2	2	1	71458.9	71654.2	2	94	3	3	0.54	4	4	0	1	0	2
67996	57	1.47	174	4.5	NA	NA	NA	NA	7	2	1	9	NA	1	1	1	110	NA	NA	1	1	NA	2	NA	NA	NA	2	1	2	1	2	2	2	2	2	2	11367.7	11547.6	2	96	5	5	0.78	5	5	0	2	0	1
68002	42	1.09	152	3.93	NA	NA	NA	NA	7	2	2	11	NA	3	3	1	135	NA	NA	1	1	NA	4	NA	NA	NA	1	1	2	1	2	2	1	2	2	1	55469.7	57246.4	1	98	9	9	2.15	5	5	0	3	0	2
68006	45	1.16	150	3.88	NA	NA	NA	NA	7	2	1	13	NA	4	4	2	167	NA	NA	1	1	NA	6	NA	NA	NA	1	1	2	1	2	2	1	2	2	1	15970.2	16374.9	2	97	3	3	0.46	5	5	0	3	0	1
68009	64	1.66	169	4.37	75	0.847	90	2.327	7	2	2	14	NA	4	4	1	175	NA	NA	1	1	NA	8	NA	NA	NA	1	1	2	1	2	2	1	2	2	1	13697.1	13594.6	2	100	10	7	2.05	4	3	0	2	0	1
68014	52	1.34	151	3.9	42	0.474	91	2.353	7	2	1	16	NA	3	3	2	197	NA	NA	1	1	NA	10	NA	NA	NA	1	2	2	1	2	2	1	2	2	1	30100.3	29873.6	1	101	6	6	1.17	4	4	0	1	0	1
68015	47	1.22	212	5.48	NA	NA	NA	NA	7	2	2	9	NA	3	3	2	109	NA	NA	1	1	NA	3	NA	NA	NA	1	1	2	1	2	2	1	2	2	1	19824.8	20630.5	1	101	4	4	0.78	4	4	1	2	0	2
68018	NA	NA	NA	NA	NA	NA	NA	NA	7	2	1	1	22	5	6	2	24	NA	NA	1	1	NA	NA	NA	NA	NA	1	1	2	1	2	2	NA	NA	NA	NA	5891.94	6363.14	1	90	6	6	0.92	6	6	2	0	2	2
68019	NA	NA	NA	NA	NA	NA	NA	NA	7	2	1	12	NA	3	3	1	149	NA	NA	1	1	NA	5	NA	NA	NA	1	1	2	1	2	2	1	2	2	1	71934.7	71392.8	1	100	15	15	5	5	5	0	3	0	1
68025	68	1.76	190	4.91	NA	NA	NA	NA	7	2	2	19	NA	2	2	1	238	2	NA	2	2	3	15	NA	NA	NA	2	2	2	1	2	2	1	2	2	1	18556.1	19088.6	1	103	6	6	0.93	5	5	0	1	0	1
68026	NA	NA	NA	NA	NA	NA	NA	NA	7	2	2	1	19	5	7	2	19	NA	NA	1	1	NA	NA	NA	NA	NA	1	1	2	1	2	2	NA	NA	NA	NA	6683.09	7272.71	3	91	8	8	2.7	3	3	1	0	0	1
68031	NA	NA	NA	NA	NA	NA	NA	NA	7	2	1	2	NA	1	1	1	32	NA	NA	1	1	NA	NA	NA	NA	NA	1	1	2	1	2	2	NA	NA	NA	NA	10276.8	10398.3	1	102	4	4	0.5	6	6	2	2	0	1
68033	NA	NA	NA	NA	NA	NA	NA	NA	7	2	1	2	NA	3	3	1	36	NA	NA	1	1	NA	NA	NA	NA	NA	1	1	2	1	2	2	NA	NA	NA	NA	49277	53002.4	2	98	8	8	2.42	4	4	2	0	0	2
68036	NA	NA	NA	NA	NA	NA	NA	NA	7	2	1	3	NA	1	1	2	41	NA	NA	1	1	NA	NA	NA	NA	NA	2	1	2	2	2	2	NA	NA	NA	NA	14505.5	14266.5	2	94	5	5	1.3	3	3	1	0	0	2
68037	61	1.58	125	3.23	NA	NA	NA	NA	7	2	1	13	NA	5	6	2	167	NA	NA	1	1	NA	7	NA	NA	NA	1	1	2	1	2	2	NA	NA	NA	NA	6666.05	7124.27	3	90	15	15	5	4	4	0	2	0	2
[truncated: 27,903 more rows]
[truncated: 133 more columns]
